# Supplementary material for: Microarray analysis reveals a potential role of LncRNAs expression in cardiac cell proliferation
Source: BMC Dev Biol. 2016 Nov 18;16:41. doi: 10.1186/s12861-016-0139-4 (PMC5116129; doi:10.1186/s12861-016-0139-4)
Supplement: Additional file 1: — Differentially Expressed LncRNAs. (XLS 2.36 mb) [file 12861_2016_139_MOESM1_ESM.xls]

## Sheet: down adult vs  foetus 
# Fold Change cut-off: 2.0 # P-value cut-off: 0.05 # Condition pairs: adult vs foetus # Column A: ProbeName it represents probe name. # Column B: P-value, P-value calculated from unpaired t-test. # Column C: FDR, FDR is calculated from Benjamini Hochberg FDR. # Column D: Fold Change, the absolute ratio (no log scale) of normalized intensities between two conditions. # Column E: Regulation, it dep…
foetus_vs_adult 2.0 fold up regulated LncRNAs
	P-value and FDR		Fold change and Regulation		Annotations																		Group--Raw Intensity		Group--Normalized Intensity		Raw Intensity								Normalized Intensity
ProbeName	P-value	FDR	Fold Change	Regulation	type	seqname	GeneSymbol	source	RNAlength	chrom	strand	txStart	txEnd	Xhyb	Sequence	relationship	Associated_gene_acc	Associated_gene_name	Associated_protein_name	Associated_gene_strand	Associated_gene_start	Associated_gene_end	group-foetus(raw)	group-adult(raw)	group-foetus(normalized)	group-adult(normalized)	[13W-7.25, foetus](raw)	[15W-8.13, foetus](raw)	[17W-8.14, foetus](raw)	[17W-8.19, foetus](raw)	[30y-1.14, adult](raw)	[30y-12.11, adult](raw)	[40y-1.14, adult](raw)	[40y-12.11, adult](raw)	[13W-7.25, foetus](normalized)	[15W-8.13, foetus](normalized)	[17W-8.14, foetus](normalized)	[17W-8.19, foetus](normalized)	[30y-1.14, adult](normalized)	[30y-12.11, adult](normalized)	[40y-1.14, adult](normalized)	[40y-12.11, adult](normalized)
ASHGA5P052531	5.77896e-08	1.889e-06	2.00056	down	noncoding	ENST00000515525	RP11-423H2.1	GENCODE	573	chr5	+	177303255	177309506	ENST00000502601, ENST00000506082, ENST00000507037, ENST00000510692, ENST00000512851, NM_032361	AATCTCCTGGAACAATGACAATAATATGTTCTTCCTGACAAATGGCAATGGTTGTATCAA	intergenic							1577.95	740.349	10.5529	9.55252	1828.68	1623.03	1670.41	1189.68	875.724	870.938	578.159	636.573	10.4909	10.5274	10.6016	10.5918	9.60031	9.54115	9.53353	9.53509
ASHGA5P045378	4.7064e-05	0.000213347	2.0012	down	noncoding	ENST00000427833	RP11-196I18.4	GENCODE	329	chr9	-	109879739	109883986		GCTGTGAAGGATCAAGTCCTACTTTCTTCATTGATACGGCAATATCAAATAAATAGTCAT	intergenic							528.505	260.485	8.98462	7.98376	632.674	572.524	551.788	357.033	346.41	295.997	196.146	203.387	8.97672	9.06098	9.02984	8.87094	8.23429	7.93532	7.93461	7.83081
ASHGA5P039205	0.00023053	0.000751055	2.00273	down	noncoding	ENST00000561748	RP4-575N6.5	GENCODE	592	chr1	+	101708713	101709305		TAAATACCTTGAGGGAGGAATCACAAATAACTAAAAGAAACTTTTGTAGAGACTATCAGA	intergenic							301.46	151.692	8.21649	7.21452	318.188	323.859	329.069	234.724	201.024	158.57	130.173	116.999	7.99359	8.26789	8.31088	8.29359	7.44538	7.04479	7.33522	7.03268
ASHGA5P044116	3.8708e-05	0.000183063	2.00277	down	noncoding	uc003wtj.3	AK094525	UCSC_knowngene	3352	chr8	-	10713594	10716946		AACAAGCCAAAAGTTGTTTTCTTTACCTTTTTCCTCCATGCACCATGATTTCAATGATTG	intergenic							1347.78	628.86	10.3276	9.32555	1528.86	1417.1	1341.06	1104.08	689.771	680.497	565.331	579.84	10.2261	10.3267	10.278	10.4793	9.24913	9.15832	9.49932	9.39545
ASHGA5P051101	8.37176e-06	5.7269e-05	2.003	down	noncoding	NR_027873	GCFC1	RefSeq	4028	chr21	-	34106209	34144169		GATGATATTAAAGATGAATCTTCGGAGTTTTCAAGCCATTCAAGTCAGTCCATCTTGAAG	exon sense-overlapping	NM_013329	GCFC1	GC-rich sequence DNA-binding factor 1 isoform 2	-	34113649	34144169	335.173	166.981	8.35092	7.34876	408.916	333.438	368.876	229.461	205.501	196.184	119.341	146.897	8.35644	8.31193	8.47738	8.25793	7.47747	7.34283	7.21192	7.36281
ASHGA5P051508	1.89712e-06	1.9407e-05	2.00352	down	noncoding	NR_024511	LINC00623	RefSeq	853	chr1	-	144300511	144340773	ENST00000411795, ENST00000437785, ENST00000445225, ENST00000457645, ENST00000457991, NR_024510, NR_024584, uc001eky.4, uc001ela.4, uc001esl.4	GGTTCTTCCGGTTCTTTGTGCCGCCTTCACCCAGTGAAGGAGCCTGTATCCACCCTGCCC	intronic antisense	ENST00000538264	AL592284.2	Uncharacterized protein [Source:UniProtKB/TrEMBL;Acc:F5H305]	+	144339737	144521058	739.019	354.768	9.47049	8.46795	860.458	753.288	756.587	585.742	385.127	406.933	292.278	334.732	9.41345	9.43769	9.467	9.56383	8.38755	8.39747	8.51698	8.56981
ASHGA5P056959	1.29723e-07	3.048e-06	2.00539	down	noncoding	TCONS_00011108	XLOC_005110	LincRNAs identified by Cabili et al	1222	chr5	-	180256803	180258229	TCONS_00010582, TCONS_00010586, TCONS_00010587, TCONS_00011105, TCONS_00011106	GGCTTAATCTCAGACAGCTGGAAGGTTGCTCCGGATCTCGCCATCTGGCCTGCGTTCAAT	intergenic							1326.22	623.85	10.2982	9.29428	1564.36	1334.84	1395.02	1010.64	705.722	776.227	471.376	542.077	10.2614	10.2482	10.3338	10.3493	9.28523	9.36133	9.24146	9.28909
ASHGA5P047480	1.50677e-05	8.8786e-05	2.00594	down	noncoding	DB372250		LincRNAs identified by Khalil et al	395	chr2	+	118879953	118880336		TGAAGTCTCAGCAAAAGTCTCATGATTTATTGGCTTTGGTCAGGTCAGGTGTCCATTGCT	intergenic							274.663	136.248	8.07357	7.06929	327.255	290.147	278.636	202.614	157.124	162.733	121.42	103.716	8.03347	8.11265	8.06887	8.07929	7.09621	7.08203	7.23783	6.86109
ASHGA5P018101	2.80962e-06	2.5466e-05	2.00624	down	noncoding	ENST00000449449	TRAF3IP2-AS1	GENCODE	784	chr6	+	111804764	111897944		TTTTCACAAGGTGCATTTTAGTGGTTACCAGGTTGCCACGTATTTGAAGTGGTGTGAGAG	intronic antisense	NM_001164281	TRAF3IP2	adapter protein CIKS isoform 3	-	111876580	111927477	269.7	132.175	8.03801	7.03351	335.59	288.42	266.027	188.762	158.612	145.575	112.476	112.039	8.07065	8.10389	8.00504	7.97244	7.10931	6.92075	7.132	6.97199
ASHGA5P017750	1.91815e-06	1.9545e-05	2.00794	down	noncoding	ENST00000445382	AC017099.3	GENCODE	537	chr2	+	98292283	98319224		GCTAAACCAGATCTCCTCTGGCAAACACGACATATAATATTTTTATAATGGATGGAAAGA	intergenic							911.461	431.666	9.76357	8.75786	1044.59	978.542	945.285	677.428	511.701	485.595	366.111	363.256	9.67828	9.81411	9.79013	9.77176	8.81415	8.6609	8.86078	8.6956
ASHGA5P055108	2.94433e-06	2.6397e-05	2.00803	down	noncoding	ENST00000531772	RP11-788M5.3	GENCODE	429	chr11	+	101018880	101080322	NM_001040446	TCATGGACCTAGGGGATATGTGACCTGTTTATTGAGTGATTGTGAAAGAGGAATGTGGGA	intergenic							545.031	266.23	9.04302	8.03724	627.074	582.288	566.018	404.743	322.619	306.084	222.96	213.259	8.96514	9.08569	9.06613	9.05511	8.1269	7.99077	8.12482	7.90647
ASHGA5P041469	1.01603e-05	6.5743e-05	2.00825	down	noncoding	uc003lqr.3	BX640700	UCSC_knowngene	5117	chr5	+	148786525	148793646		CTATGAAAGCTATATGCATTTGGTACCCTCCTCAACTTATGACGCAGTTGTGATGGGGTT	intergenic							4786.74	2222.71	12.1391	11.1332	5820.75	5376.89	4876.93	3072.39	2730.8	2591.27	1778.49	1790.28	12.2021	12.2505	12.1449	11.9589	11.2243	11.1026	11.1598	11.0459
ASHGA5P043271	1.3535e-06	1.5163e-05	2.00919	down	noncoding	AF143879		LincRNAs identified by Khalil et al	581	chr16	+	25271823	25272384		TTTTCCTTAAAATCCCTGGATCTAGAGGCACAACTGAGAAAGGTGGTCTTTGAATGCTAG	intergenic							2455.25	1139.49	11.197	10.1904	2731.76	2600.67	2677.86	1810.69	1358.65	1313.06	934.372	951.878	11.0804	11.2164	11.286	11.2052	10.2443	10.1367	10.244	10.1365
ASHGA5P053330	6.17888e-06	4.5685e-05	2.01046	down	noncoding	NR_073058	C7orf55	RefSeq	1083	chr7	+	139025195	139031065	NR_073059, NR_073060	AGTTTCGAGGGTAAAGCCTTTGGCGCGGTGATGTGGACTTTTGTTCTCTAACTACAACTC	exon sense-overlapping	NM_001244584	C7orf55-LUC7L2	C7orf55-LUC7L2 protein	+	139025877	139108203	397.119	195.206	8.58099	7.57346	501.729	434.398	390.089	262.259	237.802	234.359	147.824	160.841	8.64918	8.6767	8.55141	8.44665	7.68787	7.59717	7.51672	7.49207
ASHGA5P019441	9.84705e-07	1.1994e-05	2.01131	down	noncoding	NR_049738	METTL21D	RefSeq	1773	chr14	-	50575349	50583297	NM_001040662, NM_024558, NR_049739	TGAACAAGCATCTTGTCACTGGTTCTGTTCAAGCCAAGGGGGGAAGAAATAGAAGGCTTT	exon sense-overlapping	NM_001040662	METTL21D	methyltransferase-like protein 21D isoform b	-	50575349	50583297	798.204	380.437	9.57063	8.56249	934.617	853.937	841.448	562.815	454.683	444.768	311.022	311.276	9.53105	9.61753	9.62091	9.51303	8.64383	8.52936	8.61486	8.46191
ASHGA5P033304	0.000143729	0.000511541	2.01174	down	noncoding	ENST00000585187	RP11-583F2.1	GENCODE	264	chr17	+	62923861	62926923	ENST00000579873	AGGCACAAGAGGGCAGCAGTGAGGAATTGTACTGTATCTGCAGAACACCTTATGATGAGT	intergenic							1449.57	672.495	10.3965	9.38804	1771.15	1683.23	1463.01	880.91	856.933	819.11	492.159	521.78	10.4418	10.5859	10.407	10.1511	9.57284	9.44625	9.30532	9.22773
ASHGA5P011073	2.03939e-05	0.000112217	2.01198	down	noncoding	ENST00000369120	BVES-AS1	GENCODE	324	chr6	+	105585697	105606912		CTGCTCCCCTGTTGAAGAGGAGAGAAAAATTCTTCAAGCTGGAGAACTACTTGATCTTAA	intronic antisense	NM_022361	POPDC3	popeye domain-containing protein 3	-	105605774	105627858	218.987	109.978	7.75865	6.75004	250.764	228.112	227.88	169.194	118.858	142.04	75.7831	103.233	7.65526	7.7732	7.7894	7.81674	6.6997	6.88836	6.55749	6.85461
ASHGA5P039693	4.65564e-08	1.641e-06	2.01291	down	noncoding	ENST00000499322	RP11-10K16.1	GENCODE	1866	chr4	-	174065386	174090306		CTAGCAATGTGTAATAATGTAATGACTGCTTAGAATTTCCTGAGAGGGACTGTAACATAT	natural antisense	NM_017423	GALNT7	N-acetylgalactosaminyltransferase 7	+	174089903	174245118	376.271	185.208	8.51972	7.51044	443.939	402.681	385.261	273.204	218.613	214.64	147.613	159.964	8.46946	8.57062	8.53344	8.50538	7.56827	7.47389	7.51453	7.48507
ASHGA5P031477	2.96322e-05	0.000149455	2.013	down	noncoding	NR_024492	FLJ42627	RefSeq	7148	chr16	+	2688982	2696130	ENST00000563449	CACTTTTAAGCATCAATTGTGAAATAAAAAGCCCGAGCAAAAGCCCTCTTTGAGCGTGAA	intergenic							4898.09	2274.66	12.1947	11.1853	5668.69	5164.25	4851.04	3908.38	2524.26	2406.24	2048.82	2119.3	12.1549	12.1933	12.1365	12.2939	11.1058	10.9954	11.3603	11.2797
ASHGA5P036446	4.28323e-05	0.000198277	2.01443	down	noncoding	ENST00000562328	RP11-378A13.1	GENCODE	2046	chr2	+	219120041	219122087		TGACTCTTCTCTTAACAAGGACACACTTGGCGTTAGTATGGATCTAGCCTCAAAGACCCT	intergenic							739.301	358.421	9.47169	8.46132	842.928	769.779	792.471	552.028	463.441	407.598	294.43	268.216	9.39183	9.47016	9.53863	9.48614	8.67053	8.4001	8.52995	8.24469
ASHGA5P016798	5.04781e-07	7.413e-06	2.01663	down	noncoding	uc003tbd.3	LOC401320	UCSC_knowngene	1132	chr7	-	30555925	30601744	ENST00000434399, ENST00000578572	ACGTTATGAGTGTGTTCCTGGCATGACTGCTTCTAACAAAGAAATGCTGAGGCAGTGTCA	intergenic							5376.3	2495.44	12.3132	11.3013	6602.75	5735.8	5410.03	3756.63	3076.76	2812.22	1998.22	2094.57	12.3757	12.3421	12.2864	12.2487	11.3892	11.2284	11.3212	11.2662
ASHGA5P021644	9.02047e-05	0.000353589	2.01717	down	noncoding	ENST00000537068	SNHG1	GENCODE	629	chr11	-	62619459	62623353		TTACAGGTGAGCACTGTATAGATGACCACTTTCGTAAACTACTGACCTAGCTTGTTGCCA	bidirectional	NM_001012662	SLC3A2	4F2 cell-surface antigen heavy chain isoform b	+	62623483	62656355	23813.5	11331.8	14.4801	13.4678	26764.7	25363.3	25369	17757.1	11767.8	15770.9	7687.11	10101.3	14.425	14.4928	14.5136	14.489	13.3193	13.7306	13.2662	13.555
ASHGA5P045573	9.43573e-05	0.000366615	2.0181	down	noncoding	ENST00000566954	RP13-122B23.8	GENCODE	1854	chr9	-	140188319	140190173		AACCCAGCTCTTTCAACTCCCAAGGTTACTTTGTCAATAAAGTGCGCCTTCTCAAGTCTT	intergenic							490.516	236.712	8.90091	7.88791	557.39	521.806	480.431	402.435	259.09	247.227	222.257	218.274	8.78774	8.93427	8.83724	9.04439	7.81216	7.67551	8.11948	7.9445
ASHGA5P040409	6.29037e-06	4.6283e-05	2.01912	down	noncoding	ENST00000506463	RP11-122C5.1	GENCODE	800	chr5	-	38710468	38720375		AAGATGTGGTGCTGACTTTCCGACTCAGAATATGATCACATGTTTTTCTCATTAAAACTA	intergenic							236.701	115.665	7.84406	6.83034	292.67	265.021	235.326	153.787	133.693	142.765	88.8111	97.3904	7.87506	7.98382	7.83503	7.68233	6.86621	6.89426	6.79002	6.77086
ASHGA5P030909	1.28387e-05	7.8774e-05	2.01943	down	noncoding	ENST00000575089	RP11-473M20.14	GENCODE	634	chr16	-	3181668	3184828		GTGGCACATGAACTGTATTTTCTATTGAGCATTGCTGGTATATGGCAAATTTGCATAAAA	intronic antisense	ENST00000573771	ZNF213	zinc finger protein 213 [Source:HGNC Symbol;Acc:13005]	+	3179777	3187435	3789.05	1780.02	11.8203	10.8064	4486.54	4056.4	4017.49	2595.76	2332.58	1996.5	1376.71	1414.31	11.829	11.8666	11.8771	11.7085	10.9995	10.727	10.8001	10.6989
ASHGA5P053792	5.10337e-05	0.000227476	2.01997	down	noncoding	ENST00000563434	RP11-4O1.2	GENCODE	4488	chr9	-	114794834	114800010		ATTCCTGTCATATGTTTTGTAAACAATTTTTCGAGTTCATAATTTTTCAATCTTGTTTGT	intergenic							672.715	325.745	9.33877	8.32444	768.22	713.114	700.214	509.314	424.372	356.576	275.227	246.806	9.25938	9.36133	9.36293	9.37144	8.53488	8.20853	8.43121	8.12313
ASHGA5P039259	9.89543e-07	1.2036e-05	2.02003	down	noncoding	ENST00000445430	SDHAP2	GENCODE	4208	chr3	+	195384947	195413011		ACACAAGAGATGGCTTTTTGTACATTTTTGTGCTTAACTTACCACTGACTTCTTTTCAAG	intron sense-overlapping	ENST00000381954	MUC20	mucin 20, cell surface associated [Source:HGNC Symbol;Acc:23282]	+	195343315	195460421	6545.74	3025.22	12.6006	11.5862	7470.74	6667.89	6851.97	5192.38	3515.42	3424.28	2571.88	2589.3	12.5502	12.5502	12.6066	12.6954	11.5889	11.5067	11.6847	11.5646
ASHGA5P058012	3.31816e-06	2.8823e-05	2.02092	down	noncoding	TCONS_00025349	XLOC_012169	LincRNAs identified by Cabili et al	8789	chr17	+	30728987	30738705		ATTGTAAGATAATTGGTGCTGCTGTCAAGCTTGAATGAAAGGTATCTCATGGGTGGGCGC	intergenic							1334.61	617.64	10.2894	9.27434	1647.52	1441.56	1349.08	900.295	762.363	732.394	478.372	497.431	10.3368	10.3488	10.2889	10.183	9.40177	9.26666	9.2674	9.16151
ASHGA5P019308	3.26503e-05	0.000160971	2.02195	down	noncoding	NR_036462	APITD1	RefSeq	1431	chr1	+	10490803	10502872		GAAAAGTTGCAAGAACACGAGGCTAAAGGCAGCAGTTCACTATACTGTGGGTTGTCTTTG	exon sense-overlapping	NM_001243768	APITD1-CORT	APITD1-CORT protein isoform 3	+	10490803	10512060	837.784	398.147	9.62561	8.60987	1018.75	848.345	934.701	549.346	508.341	471.019	287.537	325.692	9.64412	9.60778	9.77306	9.47749	8.80317	8.61154	8.49453	8.53022
ASHGA5P032467	8.36661e-05	0.000334093	2.02282	down	noncoding	uc021tyo.1	AX747150	UCSC_knowngene	2331	chr17	-	43590733	43593064		GATCTCCCACTTTGCTCATGTAGAGAGTGAAATATAGATTAGGGCACAAGATGAACTGTA	intronic antisense	ENST00000253803	AC091132.2	Uncharacterized protein [Source:UniProtKB/TrEMBL;Acc:H7BXE8]	+	43580625	43611631	537.797	261.712	9.02836	8.012	571.431	586.152	572.275	421.329	335.495	275.569	222.177	213.605	8.82246	9.09603	9.08266	9.1123	8.18671	7.83404	8.11831	7.90893
ASHGA5P050015	1.20395e-05	7.5038e-05	2.02398	down	noncoding	ENST00000581951	CTD-2541J13.2	GENCODE	554	chr18	+	65173825	65178533		CATCTCAAGTGTTTCAGAGAATGTTAGAATCTATTGTTTGAAGTGTCTATTGTACTCTAT	natural antisense	NM_032160	DSEL	dermatan-sulfate epimerase-like protein precursor	-	65173818	65183967	368.482	181.631	8.4924	7.4752	421.577	395.436	387.037	269.88	226.567	206.774	151.622	141.56	8.39527	8.5481	8.53941	8.4868	7.61674	7.41858	7.55601	7.30947
ASHGA5P046031	1.26214e-06	1.437e-05	2.02438	down	noncoding	NR_015427	LINC00094	RefSeq	5734	chr9	+	136890560	136896719		GACCTGTCAACTGTCGTGTGTGAATTCCTTAAATTCGGTTTAAATAGTCCATTAAAGATC	natural antisense	NM_007371	BRD3	bromodomain-containing protein 3	-	136895445	136933141	3346.54	1549.36	11.6501	10.6327	3821.79	3711.13	3297.19	2556.04	1770.06	1761.6	1314.75	1351.03	11.5919	11.7354	11.5851	11.6882	10.6151	10.5499	10.7323	10.6333
ASHGA5P026313	6.22191e-06	4.5891e-05	2.02438	down	noncoding	uc001mwj.1	DQ573949	UCSC_knowngene	3675	chr11	+	35835881	35839556		AAAGCTGAATCCATATGTAGACTTCATGGAGACTAGTACTGCTCCAAATGTGCACAAGCC	intergenic							1152.21	539.769	10.0941	9.07658	1282.65	1222.08	1237.58	866.54	665.22	624.463	439.442	429.949	9.96697	10.1218	10.1613	10.1262	9.19309	9.03376	9.13162	8.94787
ASHGA5P046820	2.88797e-07	5.095e-06	2.02554	down	noncoding	ENST00000417071	TTTY15	GENCODE	882	chrY	+	14774467	14800184	ENST00000457658, ENST00000543097, NR_001545	TAGTGAAACTGCCTTTGCAGTGACTCAAGAAAAACTCATCACCTGGAGTCCGTGTAAGCT	intergenic							399.548	196.231	8.60568	7.58737	460.262	429.885	411.022	297.023	234.372	232.527	153.477	164.546	8.52605	8.66162	8.61661	8.61842	7.66769	7.58553	7.57147	7.52479
ASHGA5P020237	8.26124e-07	1.0596e-05	2.0265	down	noncoding	ENST00000510134	KLRAP1	GENCODE	1323	chr12	-	10741381	10752268		GAATTATTCATTCTTTCCAGCATCTTCTGGTTTTGAAAGCAGTTGTGAACTAGAATGTAG	intergenic							763.919	362.274	9.50995	8.49096	903.86	824.819	776.072	550.926	441.094	405.832	294.297	307.875	9.48123	9.56793	9.50701	9.48362	8.59598	8.39343	8.52969	8.44474
ASHGA5P048184	2.65536e-06	2.4471e-05	2.02758	down	noncoding	ENST00000537965	SNHG1	GENCODE	578	chr11	-	62621839	62622960	ENST00000541416	GTTTTCTGGTTCCTCTTGTTCTCTGTAGTGATGTTTCTAGATAGATGCCCACTGATATAT	bidirectional	NM_001012662	SLC3A2	4F2 cell-surface antigen heavy chain isoform b	+	62623483	62656355	492.22	238.608	8.88692	7.86716	599.098	522.555	512.154	335.075	274.31	296.486	169.915	213.723	8.90265	8.9367	8.92173	8.78659	7.8979	7.93909	7.72143	7.9102
ASHGA5P046718	3.03451e-05	0.000152305	2.02788	down	noncoding	ENST00000569962	U82695.10	GENCODE	2725	chrX	+	152689209	152691934		TGGGAAATGGAGGCCTGCTGCAGACCTGAAGGTCAATGATTGTTTAATCTTTCTTTGACA	intergenic							211.493	104.912	7.69481	6.67484	257.659	224.279	217.648	146.387	118.445	137.107	69.05	95.047	7.69436	7.74782	7.72726	7.60982	6.69513	6.83462	6.4325	6.73712
ASHGA5P030061	4.62691e-07	7.015e-06	2.02964	down	noncoding	uc001bbe.1	AX747516	UCSC_knowngene	3402	chr1	-	19398603	19402005		CCATAAAGTTCGAGTTCAGCAATAAAGTTGGGGAGGCAGTGTCAACACCTTCCTTGTAGA	exon sense-overlapping	NM_020765	UBR4	E3 ubiquitin-protein ligase UBR4	-	19400999	19536746	347.814	169.908	8.40198	7.38076	446.669	347.692	352.709	244.185	206.615	195.508	132.218	145.293	8.47784	8.36952	8.40959	8.35098	7.48475	7.33906	7.35469	7.34454
ASHGA5P043035	3.42258e-06	2.9506e-05	2.03036	down	noncoding	ENST00000454572	POLR2J4	GENCODE	2076	chr7	-	43991508	44058750		GTGCACTTACTCTCATCATTGTAATGACACTTGATGCTATGAGACTATAAATTAGAGAGA	intronic antisense	NM_175064	SPDYE1	putative WBSCR19-like protein 6	+	44040488	44049723	692.946	334.794	9.381	8.35926	765.817	723.937	752.17	529.86	396.33	415.971	246.784	280.091	9.25531	9.37941	9.46047	9.42879	8.43068	8.43624	8.26445	8.30569
ASHGA5P021729	3.1734e-08	1.302e-06	2.03055	down	noncoding	NR_027682	RPAIN	RefSeq	1615	chr17	+	5322960	5336340		TATGTACAAATCTTCTGAGTTGACAGAGCAGAAGCTTCGTGCCTGTTTAGAGGGTAGTAT	exon sense-overlapping	NM_001033002	RPAIN	RPA-interacting protein isoform b	+	5322960	5336340	3935.85	1836.99	11.886	10.8641	4671.7	3932.83	4158.92	2979.95	2167.05	2210.33	1424.77	1545.79	11.8905	11.8136	11.9285	11.9113	10.8956	10.8751	10.8476	10.838
ASHGA5P038639	1.8192e-06	1.8801e-05	2.03082	down	noncoding	uc011bsy.2	BC044310	UCSC_knowngene	834	chr3	-	195370803	195371637	uc021xjv.1	CATGAAATTCAGCAGTCAAGAAATCTGCAGCGGAAGTAAATGAATAAACGTTTTGTTTTC	intronic antisense	ENST00000381954	MUC20	mucin 20, cell surface associated [Source:HGNC Symbol;Acc:23282]	+	195343315	195460421	420.143	203.336	8.67627	7.65421	489.94	448.078	428.184	314.371	231.767	226.08	178.427	177.072	8.61603	8.72189	8.6676	8.69954	7.65114	7.54504	7.79288	7.62777
ASHGA5P018742	2.61922e-05	0.000136078	2.03188	down	noncoding	uc001jtu.1	BC033983	UCSC_knowngene	756	chr10	+	75012548	75014101		GAGAAGGATTCTCCAGGCTTCATACGGTAAAACTCTCTGGGAAGGAAAGGAACTCAGAGT	natural antisense	NM_145170	TTC18	tetratricopeptide repeat protein 18	-	75013515	75118617	430.826	209.807	8.70265	7.67983	515.41	457.437	457.685	292.772	263.699	243.052	174.606	157.873	8.68687	8.75734	8.76489	8.60148	7.83989	7.65129	7.76032	7.46784
ASHGA5P019502	0.000193995	0.000652428	2.03249	down	noncoding	NR_033714	VAMP7	RefSeq	2606	chrX	+	155110942	155173433		CACATGGCAAGATTTTGAACGTTCCCGAGCCTTTAATTTTCTGAATGAGATAAAGAAGAG	exon sense-overlapping	NM_001145149	VAMP7	vesicle-associated membrane protein 7 isoform 2	+	155110942	155173433	469.301	227.921	8.80586	7.78262	601.671	491.167	493.787	290.577	305.557	264.36	175.185	166.583	8.90812	8.85047	8.87445	8.59041	8.04913	7.77336	7.76624	7.54174
ASHGA5P032624	5.29349e-07	7.634e-06	2.03659	down	noncoding	NR_046268	LOC728463	RefSeq	557	chr1	-	218517537	218519020		GGAATTTATACTTCAGTTGTGTATGGGGCCTAGGTTATTAGTAGAGCACTGAATAAATAA	natural antisense	NM_001135599	TGFB2	transforming growth factor beta-2 isoform 1 precursor	+	218518675	218617961	1263.2	585.999	10.2242	9.19803	1434.01	1346.59	1355.98	916.234	699.407	684.44	440.811	519.34	10.1332	10.2599	10.2958	10.2078	9.26981	9.16727	9.1358	9.21922
ASHGA5P054161	9.05633e-06	6.0477e-05	2.04014	down	noncoding	ENST00000444489	RP13-507I23.1	GENCODE	2951	chrX	+	149108373	149185018	NR_027456	AATTCCAGAGGTAGAGCACTGCTGATTGGAGACATATTAAGTAAAATGTACTGTGGAAAT	intergenic							728.123	348.196	9.43895	8.41028	868.903	770.037	761.743	511.808	435.22	429.892	252.724	274.947	9.42807	9.47088	9.47801	9.37882	8.57368	8.48416	8.30176	8.2815
ASHGA5P028495	2.72241e-06	2.4873e-05	2.04079	down	noncoding	TCONS_00010587	XLOC_005110	LincRNAs identified by Cabili et al	982	chr5	-	180257007	180258290	NR_045680, TCONS_00010581, TCONS_00010582, TCONS_00010584, TCONS_00010585, TCONS_00010586, TCONS_00011105, TCONS_00011106, TCONS_00011108, uc003mmj.2	AGATGGAGAGACCAGTTGATCGGTCACACAAGCTGTTCCACGATAATTCTTGTGTCAGAA	intergenic							5914	2712.97	12.4581	11.429	7069.47	6067.12	5832.34	4687.09	3035.53	3044.51	2234.87	2536.95	12.4707	12.4206	12.3812	12.56	11.3732	11.3309	11.4746	11.5372
ASHGA5P030456	3.1166e-09	3.81e-07	2.04193	down	noncoding	NR_040061	LOC100131089	RefSeq	723	chr15	+	40331511	40349201		TTTGACAATTTTATATCAGCATGGACCCTTCACCAAGACTGAAATAACTCTGTTATTGAG	bidirectional	NM_003134	SRP14	signal recognition particle 14 kDa protein	-	40327890	40331389	618.759	294.091	9.21796	8.18802	744.565	650.72	626.241	453.51	325.765	348.198	237.675	264.726	9.21447	9.23581	9.20905	9.21249	8.14239	8.17466	8.20935	8.2257
ASHGA5P028223	2.32502e-07	4.451e-06	2.04214	down	noncoding	NR_027035	LOC144486	RefSeq	2568	chr12	+	94853778	94856344		TTGCTCCTGCCATACATATACACATGCACATACATACTTTTTCTGCTATATGTTACACAT	bidirectional	NM_001042399	CCDC41	coiled-coil domain-containing protein 41	-	94702055	94853764	201.851	98.761	7.64078	6.6107	234.745	219.01	201.001	152.648	111.713	118.631	81.2028	83.4969	7.56254	7.71431	7.61361	7.67266	6.60476	6.62904	6.65766	6.55134
ASHGA5P034038	2.54411e-07	4.694e-06	2.04514	down	noncoding	ENST00000416570	RP11-206L10.11	GENCODE	612	chr1	+	763078	788146	ENST00000425657, ENST00000448975, NR_015368, NR_047519, NR_047520, NR_047521, NR_047522, NR_047523, NR_047525, uc001abr.1	ATACACTCTGGAGGTGACTTGACCTGTCATTGTGAACAATTATTGCTCTTGGACGACCCA	intergenic							612.06	294.089	9.20519	8.17299	736.732	646.779	607.126	457.605	340.923	367.695	216.952	250.787	9.19693	9.2298	9.16768	9.22633	8.21086	8.25572	8.08122	8.14414
ASHGA5P050888	2.99184e-06	2.6704e-05	2.04523	down	noncoding	ENST00000444990	AC093642.5	GENCODE	557	chr2	+	243030829	243058523		CACAAAAGAAGTAAGTATTCTATTATAAATAAGAGAGTATCTTGGATTGTTTCTGTTGAA	intergenic							543.022	263.321	9.03947	8.00721	625.12	548.069	591.718	407.181	305.012	337.18	193.589	217.503	8.9607	9.00219	9.13097	9.06402	8.0469	8.12862	7.91556	7.93776
ASHGA5P026002	2.08826e-05	0.000114287	2.0469	down	noncoding	uc010adx.1	THSD1P1	UCSC_knowngene	2432	chr13	-	52741846	52768575		GGAGTTACTATGTTGCTGTTGCCGACACAAAGAAGTCTTATGAACTCAATCCAAATAATT	intergenic							359.743	174.848	8.46266	7.42922	391.149	401.334	375.624	270.864	212.007	195.117	150.932	141.336	8.29052	8.56678	8.5004	8.49294	7.52288	7.33672	7.55054	7.30673
ASHGA5P018503	1.76096e-08	9.37e-07	2.04722	down	noncoding	ENST00000559650	HERC2P2	pseudogene	4993	chr15	-	23293372	23356223	ENST00000560464, ENST00000569226, NR_002824, NR_036443, uc001yvo.4, uc001yvp.4, uc001yvq.2, uc010uao.1	GTTGTGAAAGGTGTGATGGATGTCAGATGTTTCCTATCAATGGATCCAGATTCAAATGCA								7745.61	3594.38	12.8508	11.8172	9104.01	7976.38	8192.61	5709.45	4317.27	4332.68	2757.14	2970.46	12.8438	12.8258	12.8778	12.8559	11.8682	11.8469	11.7822	11.7715
ASHGA5P026065	4.99636e-08	1.707e-06	2.04724	down	noncoding	NR_024344	LOC283174	RefSeq	5306	chr11	-	133766329	133771635		GGAGTGTTGCAAGTTAAACTGATGAAAAGACGTTTAGTATTTAATTGCTCCTCATGTAAC	intergenic							18686	8589.21	14.1329	13.0992	22457.9	19111.9	19313	13861.2	10386.1	9615.43	6969.44	7385.83	14.1831	14.094	14.1178	14.1368	13.1365	13.0263	13.1206	13.1136
ASHGA5P053936	0.000435106	0.00126284	2.04763	down	noncoding	uc022bty.1	AK310094	UCSC_knowngene	276	chrX	+	23801293	23801569		CAGTGACATACTGCGGCTGATCAAGGTAGCGGAGAGCCAGAGCTCCTCCCGGGGCGTGGG	exon sense-overlapping	NM_002970	SAT1	diamine acetyltransferase 1	+	23801274	23804327	428.936	211.721	8.70155	7.66759	451.745	479.506	478.758	305.737	291.647	245.691	162.102	147.446	8.49834	8.81938	8.83026	8.65823	7.98382	7.66641	7.65358	7.36656
ASHGA5P014966	0.000198344	0.000664702	2.04934	down	noncoding	uc010vdn.2	RRN3P2	UCSC_knowngene	2314	chr16	+	29086162	29128038	uc002dsg.4	CACAGAGCCTTGCAAATAATAGCAAGATATGTACCATTGAATGTTACGTTCATAACTTAC	intergenic							1700.92	781.513	10.6695	9.63434	1794.18	1676.73	1956.2	1376.58	990.851	829.038	694.141	612.022	10.4602	10.579	10.838	10.8009	9.78559	9.46679	9.80111	9.48387
ASHGA5P020045	8.59464e-06	5.8102e-05	2.05033	down	noncoding	ENST00000507274	RP11-1023L17.1	pseudogene	458	chr5	-	34175926	34218448	ENST00000417194, ENST00000421064, ENST00000422506, ENST00000423913, ENST00000445682, ENST00000449061, ENST00000451837, ENST00000452737, ENST00000508260, ENST00000514048, NR_027026, uc002zxh.4, uc002zxi.4, uc002zxk.4, uc002zxl.4, uc002zxm.3, uc010gua.3	AGACAAGGGGGATCCACCTCTGATGTTCAGTGAAGAGTACCAGAAAAGTCTGCTAGAGCA								2877.57	1316.55	11.415	10.3791	3530.54	2991.38	3076.34	1912.03	1693.43	1522.93	962.46	1087.38	11.4735	11.4174	11.4798	11.2892	10.5549	10.3498	10.2886	10.3233
ASHGA5P055865	6.01552e-06	4.4781e-05	2.05172	down	noncoding	uc001vtl.1	AK126278	UCSC_knowngene	1939	chr13	+	113888345	113890284		TGTTTGTAAGGTTCCAGAATATCTTAACCATGTAAGTAAACGCTTAGAGGAAGAGGGAGA	exon sense-overlapping	NM_001008895	CUL4A	cullin-4A isoform 1	+	113863930	113919392	552.784	265.18	9.07161	8.03478	605.097	581.639	586.613	437.787	319.454	297.971	220.265	223.028	8.91547	9.08425	9.11658	9.17015	8.1143	7.94679	8.1047	7.97332
ASHGA5P042578	4.10285e-05	0.000191639	2.05256	down	noncoding	ENST00000531702	C6orf3	GENCODE	2421	chr6	+	111921077	111923498	NR_034108, NR_034109	GGGAACACACTGACTCCATCACATTAGAAGTTATAATAAACATTTAGAGAACAACCTCAA	intronic antisense	NM_001164281	TRAF3IP2	adapter protein CIKS isoform 3	-	111876580	111927477	7007.04	3212.31	12.7147	11.6773	7403.63	7544.57	7388.8	5691.17	3812.8	3396.13	2876.89	2763.43	12.5324	12.745	12.7298	12.8517	11.7033	11.4987	11.846	11.6611
ASHGA5P040100	2.87886e-06	2.5922e-05	2.05303	down	noncoding	ENST00000511919	RP11-93L9.1	GENCODE	590	chr4	+	124571445	124851509	ENST00000508111, NR_027105	ATGAACAAGAAAGAGGACGTCTTATTATCTGGTGTCTGGCTTGCTGATTTAATAACCTAG	intergenic							1642.84	746.671	10.6158	9.57802	1987.87	1697.93	1598.52	1287.03	858.91	812.2	633.032	682.544	10.6137	10.601	10.5425	10.7059	9.57512	9.43249	9.65804	9.6464
ASHGA5P019693	4.7921e-05	0.00021642	2.05337	down	noncoding	uc003idi.4	AF085995	UCSC_knowngene	456	chr4	+	120433527	120473183		CCAAATGCCTTACTTGACAGGATCACAGAATGTGAATTTTGAACAGATCTGAAAAGTTAT	intronic antisense	NM_001083	PDE5A	cGMP-specific 3',5'-cyclic phosphodiesterase isoform 1	-	120415549	120549981	842.44	395.472	9.66742	8.62943	918.55	840.881	901.823	708.508	462.43	439.873	353.921	325.664	9.50934	9.59285	9.72429	9.84322	8.6661	8.51406	8.80762	8.52995
ASHGA5P037027	2.13454e-06	2.1121e-05	2.05345	down	noncoding	TCONS_00025471	XLOC_012288	LincRNAs identified by Cabili et al	2793	chr17	+	66179204	66185240		ATGTGTCACTGTGTAAGTTACCACTGCAATATCTTCTGTATGTTGAAAAACTGGTACTTA	intergenic							620.111	292.265	9.22006	8.18201	702.771	696.555	620.39	460.729	338.468	323.01	238.056	269.526	9.12053	9.32826	9.1973	9.23417	8.19789	8.06697	8.21104	8.25216
ASHGA5P018057	1.81782e-08	9.57e-07	2.05387	down	noncoding	ENST00000448958	AP006222.2	GENCODE	1925	chr1	-	227894	238558	NR_029406	AGCTTACAAAGCTGCCTCGAGACGGCACCGAAAGCGAAGGAAGCTCCTGCTCCTCCTAAA	intergenic							1128.17	517.16	10.0581	9.0198	1375.85	1154.55	1177.8	804.463	611.809	601.25	408.576	447.004	10.0749	10.0405	10.0934	10.0237	9.07589	8.97473	9.02233	9.00626
ASHGA5P034905	3.45047e-06	2.9659e-05	2.05509	down	noncoding	ENST00000400892	NPPA-AS1	GENCODE	936	chr1	+	11903917	11908136		CTCAAGAGGCTCCCACTTCAAAGGTGTGAGAAGAGTAAAAAAGAGTCCTTGGTTATCTCA	natural antisense	NM_006172	NPPA	natriuretic peptides A preproprotein	-	11905766	11907840	510.918	245.041	8.94526	7.90606	609.673	539.022	524.526	370.452	311.669	279.916	191.315	197.266	8.92285	8.97594	8.95619	8.92604	8.08154	7.85445	7.89883	7.7894
ASHGA5P029185	5.8703e-09	5.35e-07	2.05686	down	noncoding	ENST00000577853	RP11-196G18.23	GENCODE	1234	chr1	-	149802875	149804109		GAGTCTATGAGAAAATCTTCTGGTTTCTGCTGAAAGAATCGTGTTTTGTTGGGGTTTTTT	bidirectional	NM_001034077	HIST2H4B	histone H4	+	149804220	149804616	1989.87	909.6	10.8924	9.85197	2330.2	2075.58	2057.01	1496.7	1075.57	1070.53	721.181	771.124	10.8472	10.8895	10.9107	10.9222	9.8901	9.83128	9.85847	9.82804
ASHGA5P048739	1.71928e-05	9.8337e-05	2.05738	down	noncoding	uc001bqm.3	SNHG12	UCSC_knowngene	1781	chr1	-	28905049	28908366	uc001bqn.3	CTAAGCTTTTTGTTCTGCAGGTTGCCCCCAAGTTTCCTGGCAGTGTGTGATACTGAGGAG	natural antisense	NM_017846	TRNAU1AP	tRNA selenocysteine 1-associated protein 1	+	28879528	28905057	1960.01	896.516	10.8502	9.80942	2412.1	2094.21	2062.27	1271.46	1070.3	1137.72	619.421	758.623	10.8977	10.8999	10.9151	10.6882	9.88243	9.92369	9.63175	9.79979
ASHGA5P035175	8.83496e-05	0.000347818	2.0581	down	noncoding	ENST00000488634	ANKRD36B	GENCODE	1347	chr2	-	98109129	98128072	ENST00000497329, NM_001164315	ATAACGACATCTCAGGAAAATTGTGAAAATAATCAGCAGCCGGATGTGGATAACCCTTTC	exon sense-overlapping	NM_025190	ANKRD36B	ankyrin repeat domain-containing protein 36B	-	98121260	98206428	2204.75	1013.38	11.0389	9.99761	2444.94	2422.76	2339.67	1611.61	1367.74	1103.8	825.646	756.324	10.9151	11.1183	11.094	11.0283	10.2555	9.8768	10.0628	9.79541
ASHGA5P029655	2.11143e-07	4.19e-06	2.0595	down	noncoding	uc001xqo.1	AK096592	UCSC_knowngene	3327	chr14	+	75292223	75295550		CAACCTGCTTTTCATATGACACAGTATCAAACATGATTTCAGATGAAATGGGTGGTGTTA	intron sense-overlapping	NM_019589	YLPM1	YLP motif-containing protein 1	+	75230068	75304013	247.175	118.475	7.91716	6.87486	315.257	243.261	253.085	177.099	134.876	136.173	91.7854	111.067	7.98205	7.8663	7.9326	7.88768	6.87792	6.82481	6.83636	6.96037
ASHGA5P026566	3.46478e-06	2.9768e-05	2.0603	down	noncoding	ENST00000529069	RP11-119D9.1	GENCODE	600	chr11	+	67653947	67661564	ENST00000532530, ENST00000539795, TCONS_00019201	GGCACTTTGAGCTACAGATGAGTTTAAATACTTTGTGTTTTTCTTAGTCAAACATGTGCA	intergenic							4188.93	1915.73	11.9737	10.9308	4659.44	4529.7	4363.73	3202.84	2349.99	2078.54	1622.35	1612.02	11.886	12.0068	11.9829	12.0188	11.0111	10.7847	11.0293	10.8981
ASHGA5P023078	9.19358e-06	6.1168e-05	2.06103	down	noncoding	ENST00000569149	TUG1	GENCODE	968	chr22	+	31367424	31369342		TTATTAGGAAGGAGGAGTTTAGAGAGCAGGCTATCAGAATAACCACTCATCCTGTGCCTC	intergenic							312.939	151.365	8.26256	7.21919	387.649	309.732	317.314	237.061	150.06	194.07	116.892	144.436	8.27732	8.20888	8.25817	8.30585	7.02746	7.32907	7.183	7.33724
ASHGA5P019773	0.000114021	0.000425076	2.06274	down	noncoding	ENST00000507636	RP11-471J12.1	GENCODE	563	chr4	+	174451608	174462981	ENST00000502941	GCAGATTGGCCAAGATGGATTAAGCTGGAATAATAAAGTATATCTATGAGATGATTTCTG	bidirectional	NM_021973	HAND2	heart- and neural crest derivatives-expressed protein 2	-	174447651	174451378	721.706	342.258	9.44617	8.40161	782.837	716.281	788.858	598.848	436.866	372.605	296.559	263.003	9.28555	9.36774	9.53232	9.59905	8.58091	8.27258	8.53999	8.21294
ASHGA5P043994	3.83157e-05	0.000181823	2.0631	down	noncoding	uc003weh.1	CBRC7TM_40	UCSC_knowngene	2254	chr7	+	143994893	143997832	ENST00000461471, ENST00000479887, ENST00000489488, uc003wed.3, uc022aoh.1	ACTCAATGTTTCCTGAAAGTGTCGTGTTTCTCACCTCTAGATTGTTATTCTCATCAGTTA	intergenic							703.585	330.44	9.37932	8.3345	862.627	741.282	757.751	452.681	431.28	381.987	246.392	262.102	9.41764	9.41834	9.47136	9.20994	8.5601	8.30997	8.26154	8.2064
ASHGA5P047253	2.70163e-05	0.000139461	2.06385	down	noncoding	ENST00000428853	RP11-397O4.1	GENCODE	433	chr10	+	11072296	11072831		TGATTGTATTTCATAGAGCAATTTCTGAGGCTGGAAGGCAGGAGCATTGTAAGAGACATG	intron sense-overlapping	NM_001025077	CELF2	CUGBP Elav-like family member 2 isoform 3	+	11047258	11378672	294.597	142.429	8.17229	7.12695	344.914	317.128	303.183	213.164	176.161	164.633	123.175	105.746	8.11208	8.23841	8.1929	8.14577	7.26134	7.10008	7.25599	6.8904
ASHGA5P027692	1.68503e-06	1.7717e-05	2.06484	down	noncoding	uc001uhw.3	AK001057	UCSC_knowngene	1320	chr12	-	129297748	129299068		TGGCATTCAGACACATAATTCAAAACTGCAAATGGTGGGACCGCACTAAAGAATTTTTAG	intron sense-overlapping	NM_145648	SLC15A4	solute carrier family 15 member 4	-	129277738	129308541	1006.09	463.147	9.90845	8.86242	1167.09	1073.14	1001.48	782.644	493.416	556.041	361.9	441.232	9.83918	9.93544	9.87062	9.98854	8.75874	8.8618	8.84598	8.98316
ASHGA5P030884	1.52838e-05	8.9884e-05	2.06772	down	noncoding	ENST00000563449	RP11-20I23.8	GENCODE	1859	chr16	-	2604060	2606539	ENST00000562485, NR_024492	TTTAAAAGCACTTTTAAGCATCAATTGTGAAATAAAAAGCCCGAGCAAAAGCCCTCTTTG	intronic antisense	NM_001261816	PDPK1	3-phosphoinositide-dependent protein kinase 1 isoform 3	+	2587964	2653191	7298.97	3319.61	12.7741	11.726	8167.06	7988.39	7185.96	5854.49	3820.75	3589.62	2991.25	2876.83	12.6946	12.8284	12.6838	12.8893	11.7071	11.5753	11.897	11.7247
ASHGA5P016501	2.76996e-05	0.000141918	2.06799	down	noncoding	uc010lgv.1	PMS2P1	UCSC_knowngene	1245	chr7	-	99918262	99933930		TTGGCTTTCGGGGGGAAGCTCTGAGCTCACTTTGTGCACTGAGGACTCCTAGAAGTACCC	natural antisense	NM_001004351	SPDYE3	speedy protein E3	+	99905324	99919819	1985.49	900.585	10.8684	9.82018	2380.35	2185.09	2103.31	1273.21	1171.05	1047.96	663.434	719.9	10.877	10.9655	10.9409	10.6902	10.0184	9.79901	9.73408	9.72923
ASHGA5P039963	1.65244e-05	9.5315e-05	2.06898	down	noncoding	uc003hdo.1	BC045560	UCSC_knowngene	1070	chr4	+	68608242	68609312		AATATCAAGGCAACCACAACATGTCATGCTTTTTCTTCTTTTGAAACATCATCACAGTTG	intronic antisense	NM_000406	GNRHR	gonadotropin-releasing hormone receptor isoform 1	-	68603098	68621804	522.58	248.59	8.98892	7.94	570.433	562.711	538.843	418.331	305.663	269.771	208.301	210.624	8.81976	9.03878	8.99519	9.10195	8.0497	7.8006	8.02402	7.88568
ASHGA5P049111	3.21253e-05	0.000159066	2.07001	down	noncoding	ENST00000546471	RRN3P1	GENCODE	2608	chr16	-	21807950	21819058		TCTCCTTTAGGAATGTTACGTTCATAACTTACTAAGGATTAGTGTATATTTTCCAACCTT	intergenic							1011.88	466.576	9.91931	8.86967	1096.14	1064	1073.1	814.293	563.139	530.477	406.96	365.728	9.74882	9.92124	9.96969	10.0375	8.96178	8.79344	9.01605	8.70743
ASHGA5P041887	7.53623e-05	0.000307848	2.07004	down	noncoding	uc003ped.4	GUSBP4	UCSC_knowngene	1530	chr6	-	58272359	58287724	ENST00000418368, ENST00000418765, NR_003660, uc003peb.4, uc003pec.4	CGCATCGGGACCGGACCCGCAGCTTGTGGTCACCATGGGCTTCACGGGGTTCGGGGTTCG	intergenic							330.007	156.52	8.30437	7.25472	427.816	360.678	333.427	198.108	187.013	195.106	124.325	119.637	8.41822	8.41962	8.33135	8.04831	7.34793	7.33654	7.27158	7.06281
ASHGA5P046864	0.000164955	0.000571934	2.07155	down	noncoding	ENST00000445434	RP11-508M1.3	GENCODE	2387	chr10	-	48901193	48922958	ENST00000374056, ENST00000374094, ENST00000374095, ENST00000425187, ENST00000456984, NM_001077686, NM_001190810, NM_133446	ACAAAACCCTCAGAAAAGTCCACGAGGGAAGAGAAAGAACGGTGGATCCGTTCCAAATAT	intergenic							870.191	405.634	9.71571	8.665	930.87	841.653	948.096	760.143	482.933	443.471	368.703	327.43	9.52515	9.59437	9.79692	9.94642	8.72567	8.52667	8.87007	8.53759
ASHGA5P032916	3.31609e-07	5.523e-06	2.07159	down	noncoding	uc002gvi.1	AX748411	UCSC_knowngene	1931	chr17	+	19192082	19194013		TTCCTGAGTCAAGGAATGGAAAGAAAGATTGCTGCTGTCCTCTCACCAAGGACACTCTAA	intron sense-overlapping	NM_001102664	EPN2	epsin-2 isoform c	+	19140689	19240028	1018.43	468.586	9.9193	8.86856	1220.05	1091.66	1007.3	754.685	508.203	587.62	352.229	426.292	9.90151	9.96073	9.87859	9.93637	8.80165	8.93797	8.79858	8.93604
ASHGA5P030372	4.66739e-05	0.000212108	2.07232	down	noncoding	TCONS_00008682	XLOC_004198	LincRNAs identified by Cabili et al	1224	chr4	-	184254594	184271991		TGTGGCTGCCACTGGCCCCCAGCCTGGGAATCTGCTGTGGCCTCTGGGCCTCGCACATGC	intergenic							1298.87	593.994	10.2467	9.19542	1498.1	1425.7	1425.11	846.596	740.377	744.495	405.213	485.892	10.1956	10.3338	10.3658	10.0914	9.35558	9.29069	9.00807	9.12732
ASHGA5P036195	1.93583e-05	0.000107898	2.07306	down	noncoding	ENST00000449714	AC144449.1	GENCODE	1022	chr2	+	150443709	150704747		TCAAAATGTGCCAGAAATTCCAAAACAATCTCAAAGCATTAAAGGCTATGTGCACAAAGT	natural antisense	NM_015702	MMADHC	methylmalonic aciduria and homocystinuria type D protein, mitochondrial	-	150426146	150444330	287.626	137.437	8.13908	7.08731	301.418	325.321	314.765	209.001	159.836	157.265	115.21	117.439	7.91837	8.27451	8.24434	8.11908	7.11726	7.02965	7.16254	7.03979
ASHGA5P027536	3.53828e-08	1.401e-06	2.07343	down	noncoding	ENST00000550029	RP11-341G23.4	GENCODE	738	chr12	-	104157089	104162636		GCCTCTGGGAGCTTTTCCTTTTTTAACAGTACTTTGTTGAGAGATGATTCACATATAATA	natural antisense	NM_017564	STAB2	stabilin-2 precursor	+	103981068	104160502	204.879	98.6723	7.66012	6.6081	251.805	200.459	213.077	154.174	115.381	116.241	78.7618	84.3055	7.66101	7.59413	7.69806	7.68726	6.65435	6.60099	6.61369	6.56335
ASHGA5P047016	1.05329e-05	6.7456e-05	2.07406	down	noncoding	ENST00000458228	RP11-429G19.2	GENCODE	3274	chr10	-	97778476	97849982		TGAGTTACTACATAAGCCACATGCCCCTGTATGAGAAAAAAGAAAGTAATTTTTGGTGGA	intronic antisense	NM_001134375	CCNJ	cyclin-J isoform 1	+	97803158	97820625	217.808	105.253	7.74547	6.69301	254.751	236.176	220.74	159.565	106.376	138.15	78.0417	98.4428	7.67842	7.82042	7.74569	7.73734	6.54174	6.84535	6.59929	6.78566
ASHGA5P048596	1.76009e-05	9.9947e-05	2.07489	down	noncoding	ENST00000564702	CTD-3092A11.1	GENCODE	896	chr15	+	30770023	30786210		GTACCCTGTTGAGAAAGGTTAGTCTATGTGGACAGTGAATTATAAACTTTTTGAATCTGT	intergenic							1214.18	554.701	10.162	9.10897	1392.72	1339.05	1279.87	845.088	722.361	628.921	426.594	440.926	10.0914	10.2533	10.213	10.0903	9.32358	9.04595	9.08498	8.98137
ASHGA5P019025	1.32266e-07	3.087e-06	2.07664	down	noncoding	ENST00000489077	RP4-545C24.1	GENCODE	423	chr7	+	143904784	143940928	ENST00000463561, ENST00000464929, ENST00000467944, ENST00000486094, ENST00000493248, ENST00000496968	AGTTAGCTGGTTCCAAGTGACCCTCCAAGGGGAAGAGTGCTGGATTCAGAGCCCACCTCA	intronic antisense	NM_001001802	OR2A42	olfactory receptor 2A1/2A42	-	143929003	143929936	449.92	212.197	8.76004	7.70579	558.579	488.043	428.894	324.165	239.076	256.662	167.085	185.968	8.79092	8.83988	8.66956	8.73978	7.69559	7.73125	7.69632	7.69998
ASHGA5P039119	3.71695e-06	3.1081e-05	2.07862	down	noncoding	NR_034008	LOC100498859	RefSeq	791	chr3	+	156807669	156818924		CCAGCAAGCATATGGGATTCATCTGCTGTGAGTGATAATTTATCTAGTTTCTAAAAATAG	intergenic							36361.6	16857.3	15.0938	14.0382	42306.5	40133.9	38804.2	24201.7	20735.7	20617.2	12232.8	13843.6	15.0966	15.1731	15.1496	14.9561	14.094	14.1136	13.9172	14.0281
ASHGA5P036232	1.64915e-05	9.5257e-05	2.07893	down	noncoding	BE972598		LincRNAs identified by Khalil et al	577	chr12	+	47092533	47105194		AAATAGCAGATCCTTCAGAAGTCATTCTGTTTTTCATCCTCAAAAGAATGGAAGCTCAGC	intergenic							1895.94	861.969	10.8166	9.76078	2205.03	2020.34	2017.5	1340.91	1125.36	973.189	691.613	657.708	10.7643	10.8487	10.8815	10.772	9.963	9.69868	9.79541	9.58601
ASHGA5P028302	6.54578e-06	4.7549e-05	2.07956	down	noncoding	ENST00000548488	RP11-25E2.1	GENCODE	1538	chr12	+	115515129	115517958		TCATTTTCATTATTACAGAGTGAGTATAAAACAGGTCCCAGGCCAGGTGCGGTGGCTCAT	intergenic							1061.13	486.99	9.98861	8.93234	1193.64	1035.81	1143.28	871.788	540.694	597.364	404.33	405.572	9.87312	9.88815	10.0569	10.1363	8.8992	8.96662	9.00544	8.85809
ASHGA5P038540	4.40339e-05	0.000202858	2.0801	down	noncoding	ENST00000411417	RP4-650F12.2	GENCODE	445	chr1	+	74934196	74935227		GTCAACAGGACAATTGCAAATGTATGAAACATACCAATATGCATATCAGTTACACTACAG	intron sense-overlapping	NM_001112808	FPGT-TNNI3K	FPGT-TNNI3K fusion protein isoform a	+	74663895	75010116	2822.41	1271.7	11.4089	10.3522	2965.02	2920.99	3008.32	2395.32	1520.57	1393.87	1097.42	1074.96	11.1998	11.3825	11.4501	11.603	10.4135	10.2207	10.4722	10.3025
ASHGA5P030214	3.79072e-07	6.1e-06	2.08267	down	noncoding	ENST00000414190	GOLGA6L5	GENCODE	2337	chr15	-	85051115	85054699	NM_001164465, NM_001267536, NM_198181, NR_003246	TGTGTAATATTTATGGCTTAAAATGGACTAAAGGTCCTGTTCTTGCCTTTTCTGAACTTG	intergenic							7246.18	3317.46	12.7569	11.6985	8162.61	7864.47	7458.65	5499	3848.03	4197.09	2512.25	2712.45	12.6938	12.8005	12.7496	12.7839	11.7178	11.798	11.6476	11.6306
ASHGA5P026057	4.59581e-08	1.634e-06	2.08308	down	noncoding	uc001ctg.1	AK090844	UCSC_knowngene	2762	chr1	-	52302636	52305398		CAGGGCTTTCTTAATTCAGTTCTCAAGTATGAATTTCTCAGGTCTGAATTTTTTAGGTAG	exon sense-overlapping	NM_001242361	NRD1	nardilysin isoform c	-	52254865	52343712	3264.82	1473.9	11.6124	10.5537	3793.52	3503.87	3408.24	2353.64	1775.72	1701.92	1153	1264.94	11.5769	11.6553	11.6367	11.5807	10.6222	10.5061	10.5409	10.5455
ASHGA5P040774	1.39781e-06	1.5551e-05	2.08339	down	noncoding	ENST00000501695	RP11-373N22.3	GENCODE	2033	chr5	-	147647869	147763346		CTCTGCAGTCTTCATACATAATAATGATCTCATTCCTCTATATTAGTCAAGATCTTCCCA	intronic antisense	NM_001040433	SPINK9	serine protease inhibitor Kazal-type 9 precursor	+	147715121	147719412	308.831	148.796	8.24545	7.18652	351.502	323.671	332.279	227.872	173.653	184.25	116.847	120.435	8.14092	8.26716	8.32528	8.24845	7.24082	7.24916	7.18283	7.07327
ASHGA5P021986	1.12972e-07	2.81e-06	2.08367	down	noncoding	ENST00000551901	RRN3P1	pseudogene	1157	chr16	-	21810988	21831705	ENST00000546471, NR_003369, NR_003370, uc002dsg.4	GTTTAATATGGGATTCGCAGAGGCATTTTTGGAACATCTTTGGAAAAACTTGCAGGATCC								2734.55	1230.59	11.3514	10.2923	3209.79	2944.85	2866.38	1917.18	1474.99	1457.7	926.57	1063.1	11.3287	11.3965	11.3867	11.2938	10.3639	10.2859	10.2307	10.2886
ASHGA5P045334	0.000150881	0.000531366	2.0839	down	noncoding	TCONS_00001938	XLOC_000048	LincRNAs identified by Cabili et al	1132	chr1	+	10516602	10520093		TATTTTTAGACGTATTGCTGCGCTCCTATGTGTCTATTCTACAAGGCTGGAGGCACAGTG	natural antisense	ENST00000377038	DFFA	DNA fragmentation factor, 45kDa, alpha polypeptide [Source:HGNC Symbol;Acc:2772]	-	10516578	10532583	290.143	138.816	8.12748	7.06819	350.231	324.816	308.258	177.265	182.392	167.095	97.289	108.489	8.13487	8.27258	8.21422	7.88823	7.30886	7.11925	6.91905	6.92559
ASHGA5P027819	0.000229557	0.000749076	2.08392	down	noncoding	ENST00000537616	RP11-705C15.3	GENCODE	2508	chr12	+	9811162	9814681		CCACTACCATGAGCCATATTTTCTGTATTACCAGCAAGATGTTTGGGTTTGTTTTTTGTT	intron sense-overlapping	ENST00000479410	CLEC2D	C-type lectin domain family 2, member D [Source:HGNC Symbol;Acc:14351]	+	9809269	9840660	1707.33	765.753	10.6791	9.61975	1970.21	1673.18	1725.31	1460.62	717.246	908.836	655.171	781.761	10.6005	10.5734	10.6525	10.8898	9.3117	9.60285	9.71382	9.85063
ASHGA5P053501	0.000214508	0.000709564	2.08418	down	noncoding	ENST00000518613	KB-1608C10.2	GENCODE	1203	chr8	-	95804510	95806064		CTGCCTATATACACAGAAAGTAAATGAAGAAAAAAGTTAGCACTGAAGTACAATGCATAC	natural antisense	NM_181787	DPY19L4	protein dpy-19 homolog 4	+	95732102	95806076	269.625	130.07	8.05157	6.99209	291.96	295.945	289.627	200.968	172.209	138.019	114.767	95.2841	7.8716	8.14211	8.12528	8.06728	7.22758	6.84371	7.15708	6.73998
ASHGA5P030454	2.24623e-06	2.1903e-05	2.08427	down	noncoding	ENST00000564211	RP11-37C7.3	GENCODE	3047	chr15	+	40074771	40077818		GGGGGGAAGGGGCTGAACTAAGAAAAAGCGGACCTATGATTACTGCTGTTTTCATTTTTT	natural antisense	NM_152597	FSIP1	fibrous sheath-interacting protein 1	-	39892231	40075039	402.538	191.6	8.61163	7.55209	482.201	424.223	416.816	286.912	232.87	225.622	158.075	149.833	8.59698	8.64325	8.63415	8.57214	7.65781	7.54229	7.61575	7.3925
ASHGA5P053309	5.63796e-05	0.000245571	2.08474	down	noncoding	ENST00000467614	RP11-286H14.4	pseudogene	1200	chr7	+	128766571	128767771	NR_002144	GCGGTCCGAGGTGAAAGAAGCGGATTTTGCCTGCTAGTTGTGTAAAACCCTGGGGCTGAA								563.025	265.031	9.0683	8.00843	690.679	612.553	579.928	368.939	355.725	298.908	199.665	205.824	9.09715	9.1531	9.10242	8.92051	8.27539	7.95169	7.95768	7.84895
ASHGA5P020230	3.66862e-06	3.0833e-05	2.08693	down	noncoding	ENST00000510011	RP11-33B1.1	GENCODE	979	chr4	+	120375974	120419058	NR_037630	TTTTGTTGAGGAAGGGTAGATGTCTACCCAAATGGAATATTGAGTATCAGAGACTTCAAA	natural antisense	NM_001083	PDE5A	cGMP-specific 3',5'-cyclic phosphodiesterase isoform 1	-	120415549	120549981	242.825	117.422	7.90522	6.84383	275.025	252.509	257.028	186.739	137.153	149.339	89.4959	93.6991	7.79169	7.91412	7.95675	7.9583	6.90164	6.95602	6.80023	6.71744
ASHGA5P048183	2.70174e-06	2.4809e-05	2.09262	down	noncoding	ENST00000540865	SNHG1	GENCODE	784	chr11	-	62620544	62622960	uc001nvt.3	CTGCCAAGCAATAGATACAATTGAGAGATTGTAAAATGTGACATAGAATGAAAGTCTCTC	bidirectional	NM_001012662	SLC3A2	4F2 cell-surface antigen heavy chain isoform b	+	62623483	62656355	450.98	215.411	8.78108	7.71577	516.782	447.165	483.15	356.822	260.47	260.435	164.396	176.341	8.68866	8.71888	8.84691	8.86987	7.81874	7.7516	7.67174	7.621
ASHGA5P027563	0.000133831	0.000483237	2.09274	down	noncoding	ENST00000578927	RP11-423G4.9	GENCODE	2227	chr12	-	109171967	109174194		CAGTAGATGCTCAACAGATGCTGAGAGAGTGAGGGAGTAAATGAGATATGCCATGAAAAG	intergenic							327.663	157.055	8.33198	7.26659	370.346	351.051	347.95	241.307	197.516	170.433	145.933	114.338	8.21691	8.3858	8.39245	8.33277	7.42068	7.14666	7.49914	6.99986
ASHGA5P042498	8.01271e-06	5.5363e-05	2.09361	down	noncoding	ENST00000441363	RP11-398K22.12	GENCODE	2403	chr6	+	73973081	74011124		CCCTTCATTCCCCATTTCTATCATAATCTACACAGAGTTTTGAACAGGCATTTTAAAATC	intronic antisense	NM_001251874	KHDC1	KH homology domain-containing protein 1 isoform 1	-	73951037	74019938	1327.22	599.868	10.292	9.22602	1557.16	1440.14	1342.88	968.702	750.27	709.886	483.641	455.676	10.2533	10.3469	10.2796	10.2882	9.3766	9.21733	9.28017	9.02999
ASHGA5P045354	9.6882e-06	6.3435e-05	2.09437	down	noncoding	NR_027302	XPA	RefSeq	1722	chr9	-	100437190	100459691		TCTTGGTCTTCTGATTTTGATCCACAAAGAAGCTGACACAGTTTACTTCTTTATGGGAAG	exon sense-overlapping	NM_000380	XPA	DNA repair protein complementing XP-A cells	-	100437190	100459691	567.245	266.485	9.08674	8.02022	678.22	605.796	601.07	383.894	337.22	318.629	188.666	221.424	9.07378	9.14152	9.15463	8.97704	8.19329	8.0445	7.87879	7.96432
ASHGA5P031338	1.6556e-05	9.5447e-05	2.09536	down	noncoding	TCONS_00007353	XLOC_003397	LincRNAs identified by Cabili et al	5855	chr3	-	195725734	195731964	TCONS_00006377, TCONS_00006770, TCONS_00007074	CCAGGGTTTCACAAAGGCCAGATTTTATTTCAGTTACTCAGAAGAGAAAGAAAATGTCTT	intergenic							2171.51	978.508	11.0135	9.94635	2610.87	2172.12	2318.9	1584.15	1295.54	1096.84	763.061	758.596	11.0156	10.9528	11.0804	11.0054	10.175	9.86641	9.94452	9.79951
ASHGA5P017309	6.20044e-07	8.532e-06	2.09713	down	noncoding	uc010csi.2	LRRC37BP1	UCSC_knowngene	3953	chr17	+	28935447	28964484	ENST00000440026	AAAGGACAGTTAGAAGACAGTAGGTGATCAGCTTGAAATTCAGCTAACCGAGCAGCTACG	intergenic							484.729	226.029	8.86809	7.79967	621.547	454.603	507.869	354.895	264.354	265.474	181.759	192.528	8.95283	8.747	8.91031	8.86221	7.84369	7.7817	7.82371	7.74959
ASHGA5P051064	2.86747e-06	2.5836e-05	2.09772	down	noncoding	ENST00000447343	RP4-583P15.10	GENCODE	464	chr20	+	62376039	62377302		CTTTTCACTCAGGAAAAGAAAGAACATGTGAGTGCTTCTGAAAACACAGCAAGAGGACTT	natural antisense	NM_025224	ZBTB46	zinc finger and BTB domain-containing protein 46	-	62375020	62436856	559.967	262.34	9.08958	8.02075	612.767	577.394	607.279	442.427	306.019	303.615	216.14	223.588	8.93042	9.07378	9.16814	9.18597	8.05138	7.97933	8.07598	7.97632
ASHGA5P038136	6.54107e-06	4.7549e-05	2.09835	down	noncoding	ENST00000436123	AC098971.2	GENCODE	2964	chr3	-	24137759	24144714		CCATGTTTTAATCACCTTTGGGTCTCCTTGGCTGCTCAATAAATATTTGAATGAATCAAA	intergenic							401.85	190.738	8.61408	7.54482	467.993	394.955	439.737	304.714	201.333	241.027	139.278	181.312	8.54946	8.54562	8.70743	8.65381	7.44781	7.63772	7.42991	7.66385
ASHGA5P039790	4.32536e-06	3.4866e-05	2.10108	down	noncoding	NR_037888	LOC100507266	RefSeq	2481	chr4	+	4543857	4712664		CTGCATCTTTTTTGTTCTTTCTGCTGTGAAAATAATTTTGTCGGAAAATGTAACCAGTGC	natural antisense	ENST00000507908	STX18	syntaxin 18 [Source:HGNC Symbol;Acc:15942]	-	4426899	4544073	571.876	267.132	9.11176	8.04062	638.135	630.274	594.224	424.872	332.622	301.575	215.452	218.881	8.9871	9.19832	9.13724	9.12437	8.17466	7.96908	8.07019	7.94856
ASHGA5P022447	2.62845e-08	1.177e-06	2.10122	down	noncoding	NR_037600	LOC100507217	RefSeq	1593	chr15	+	93426072	93441977		CTCGGACCCGGTGACTTAAGAGATTAAAATTAATTTGGTTGCTGTTGGTTCTGAACAAAT	exon sense-overlapping	ENST00000556722	CHD2	chromodomain helicase DNA binding protein 2 [Source:HGNC Symbol;Acc:1917]	+	93426525	93480855	12801.2	5707.27	13.5887	12.5175	15147.7	13327.6	13118	9611.58	6648.66	6629.32	4791.11	4760.01	13.6185	13.5691	13.564	13.6033	12.5008	12.4911	12.5942	12.4838
ASHGA5P042485	2.61761e-06	2.4279e-05	2.10163	down	noncoding	ENST00000420759	XXbac-BPG55C20.7	GENCODE	301	chr6	+	58291907	58298496	ENST00000456887	TGGTGCTAGCATATATAAGACTGAAACACCAAAGTCCTCCGTGGAAGTTAATGAATTTCT	intergenic							221.933	105.925	7.76851	6.697	270.313	234.237	225.653	157.531	134.402	122.61	79.3714	87.3183	7.76744	7.81056	7.77714	7.71889	6.87308	6.67269	6.62641	6.61581
ASHGA5P033476	1.05209e-05	6.7427e-05	2.10196	down	noncoding	ENST00000583253	RP11-715F3.2	GENCODE	1049	chr18	-	2561170	2562219		GCTGCAGAATGGAATCAAACTCTTAAAAAGTAGTAGGACAGAATATTTGCTGAATCAGAT	intron sense-overlapping	NM_022840	METTL4	methyltransferase-like protein 4	-	2537523	2571489	256.161	122.629	7.97912	6.90738	276.2	291.663	265.717	191.066	146.586	150.206	93.8537	99.8697	7.7997	8.12335	8.00321	7.99021	6.9939	6.96376	6.86562	6.80626
ASHGA5P030927	6.95548e-08	2.085e-06	2.10391	down	noncoding	TCONS_00006247	XLOC_002840	LincRNAs identified by Cabili et al	573	chr3	+	141468728	141493540		TTCAGTGGTTGGAACGGAATCTGCTTTTCCTGTATTGGTTACAAGCAAGCACTTTGCCTG	intergenic							211.4	99.8072	7.69736	6.62429	253.206	216.076	226.66	149.659	113.519	118.488	77.1389	90.0821	7.66892	7.6947	7.7828	7.64301	6.62904	6.62708	6.58243	6.65861
ASHGA5P045514	5.716e-05	0.000247839	2.10523	down	noncoding	ENST00000415423	RP11-334J6.6	GENCODE	473	chr9	-	134391944	134397616		GCATCGGTTCCCTGTGAAAACATCTGTGACTTTATGTACGAATAAAACTTATGTAACTTT	natural antisense	NM_001077365	POMT1	protein O-mannosyl-transferase 1 isoform b	+	134378288	134399193	239.174	114.395	7.88594	6.81196	249.336	268.113	249.932	189.315	140.228	134.554	95.2187	87.5775	7.6469	8.00349	7.9162	7.97716	6.9342	6.80599	6.88769	6.61997
ASHGA5P014979	1.64995e-05	9.5273e-05	2.10671	down	noncoding	uc021oga.1	BC038541	UCSC_knowngene	526	chr1	-	9740902	9747627	ENST00000415330	CCCCAACCTGTGCTCTCATCTCTTGCTCTGGGGTAAGCCAGTGGCCATGCTATAAGGACA	intronic antisense	NM_005026	PIK3CD	phosphatidylinositol 4,5-bisphosphate 3-kinase catalytic subunit delta isoform	+	9711789	9789172	371.655	173.662	8.4855	7.41051	494.463	402.246	337.216	252.692	184.966	222.67	127.463	159.549	8.62955	8.56931	8.34745	8.39569	7.32907	7.52381	7.30864	7.48051
ASHGA5P056113	1.59318e-06	1.7056e-05	2.10681	down	noncoding	NR_028469	ATXN3	RefSeq	6684	chr14	-	92524895	92572965	NR_028458	TCTTACTTCAGAAGAGCTTCGGAAGAGACGAGAAGCCTACTTTGAAAAGTAAAGTAGTTG	exon sense-overlapping	NM_001127696	ATXN3	ataxin-3 isoform ad	-	92524895	92572965	1044.72	472.713	9.96475	8.88968	1166.08	1055.8	1116.02	840.989	534.992	570.559	384.529	400.771	9.83689	9.91517	10.0232	10.0837	8.88288	8.90156	8.93079	8.84349
ASHGA5P043602	8.53875e-05	0.000339324	2.11106	down	noncoding	ENST00000415934	AC007036.4	GENCODE	437	chr7	+	30180485	30181033		TACAAATGAATACACGAGGCTCCGGTTAAACATTGCGCACAGAGTGTAGTTGAAAGGGTG	intron sense-overlapping	NM_152793	C7orf41	UPF0452 protein C7orf41	+	30174551	30202381	297.946	140.627	8.18497	7.10701	328.856	325.126	330.508	207.293	179.233	158.349	120.644	104.283	8.04009	8.27362	8.31879	8.1074	7.28823	7.042	7.22676	6.87106
ASHGA5P017722	5.11324e-06	3.9564e-05	2.11293	down	noncoding	uc011kdx.2	LOC493754	UCSC_knowngene	1002	chr7	-	66010587	66057371	uc010lac.2	ATCTTCAGTACGTCTTCCAGGGTCGGATCAAAGAAGGATATTGAAATGGATTCCAGGCGT	intergenic							1293.43	581.496	10.2652	9.18593	1394.55	1356.99	1435.84	986.337	704.028	689.374	454.904	477.678	10.094	10.2724	10.3788	10.3155	9.27974	9.17486	9.18549	9.10365
ASHGA5P000098	1.44607e-05	8.5963e-05	2.11721	down	noncoding	BC042589		RNAdb	3223	chr6	+	26172304	26175512		GCAGCATTTGGGTGGAAGGACGTAGAAAATATTTTTTAACTGCCTACCTTATTTTCATAA	intergenic							2570.28	1146.95	11.2642	10.182	2930.73	2691.69	2739.69	1919	1504.92	1293.01	910.207	879.675	11.1796	11.2619	11.3197	11.2955	10.3917	10.1138	10.2032	10.0192
ASHGA5P053853	2.04802e-06	2.051e-05	2.11815	down	noncoding	ENST00000444125	RP11-65J3.1	GENCODE	783	chr9	+	132099157	132109743		GTGTTCATCATCAGTCCCCCGGATGGGTGTTTAAGGCATTTCCAAAGCTCTGTTATTAAA	intergenic							1412.94	620.452	10.3704	9.28758	1781.74	1568.69	1329.16	972.165	745.547	717.632	487.243	531.389	10.4506	10.4735	10.265	10.2924	9.36829	9.23469	9.29177	9.25555
ASHGA5P028509	1.36678e-06	1.5293e-05	2.11871	down	noncoding	uc001uxg.3	AK021977	UCSC_knowngene	7545	chr13	-	40100011	40107556		CTGTGACTGATTATTTCTTTTTGACCTTCTGAGTTTTAGTTTGTCCACTGAGTTTTAGGT	intron sense-overlapping	NM_005780	LHFP	lipoma HMGIC fusion partner precursor	-	39917028	40177356	754.377	344.519	9.49676	8.41358	847.231	859.247	759.013	552.017	392.033	409.554	259.675	316.814	9.39606	9.63138	9.47372	9.48588	8.41474	8.40959	8.34429	8.48569
ASHGA5P014967	3.60072e-07	5.878e-06	2.12157	down	noncoding	ENST00000418308	PCBP1-AS1	GENCODE	566	chr2	-	70223902	70313405	ENST00000415222, ENST00000418564, ENST00000425333, ENST00000425601, ENST00000434781, ENST00000437456, ENST00000442040, ENST00000457076, uc002sgb.1	TCAAGGTCACACAATGTCGGGGATGGACCTCCAGATTTCCTTACTGGTGAGACGTGGTCT	intergenic							259.063	121.541	7.99245	6.90732	297.698	279.727	265.883	192.946	145.455	140.208	97.8782	102.622	7.89917	8.06207	8.00455	8.00403	6.9834	6.86992	6.92769	6.84827
ASHGA5P047184	2.07861e-05	0.000113896	2.12194	down	noncoding	ENST00000553459	RP13-49I15.5	GENCODE	674	chr10	-	135059981	135061395		GCTGTTGCTTCTTAACACCTTTATTACTTTTGTAATCATGGGTATGAGTTGATTTTCTGG	intergenic							220.032	103.667	7.76555	6.68017	247.315	233	231.3	168.512	129.4	111.532	90.8795	82.8556	7.63845	7.8035	7.8097	7.81056	6.81821	6.54445	6.82029	6.53773
ASHGA5P021823	2.37878e-06	2.2767e-05	2.12196	down	noncoding	ENST00000541578	SNHG1	GENCODE	588	chr11	-	62619768	62622960		ACATCAGAAGATACAAGGGCTTGGTTTTGTTACCCAGGCTGGTTTCAAGGCCATAGCTTT	bidirectional	NM_001012662	SLC3A2	4F2 cell-surface antigen heavy chain isoform b	+	62623483	62656355	2306.39	1023.15	11.1043	10.0189	2815.47	2269.57	2451.03	1689.48	1296.99	1198.53	778.061	819.022	11.1275	11.0249	11.1626	11.1021	10.1768	10.006	9.97172	9.921
ASHGA5P028419	1.60404e-06	1.7133e-05	2.12337	down	noncoding	NR_044998	PSPC1	RefSeq	2438	chr13	-	20248891	20357159		AGATGAGTCCTTGATCTTGTTTCCTGATCTTGTTTCCATTTGACTGAATTCTGAACCTTC	exon sense-overlapping	NM_001042414	PSPC1	paraspeckle component 1	-	20277008	20357159	3837.52	1704.55	11.8515	10.7651	4519.99	3927.8	3961.06	2941.22	2004.91	1923.49	1495.44	1394.35	11.8401	11.8112	11.8568	11.8977	10.7898	10.679	10.9131	10.6785
ASHGA5P028330	4.50005e-06	3.5939e-05	2.12373	down	noncoding	ENST00000569999	RP11-340F14.5	GENCODE	477	chr12	+	121625358	121625835	TCONS_00020238	AACCCTTCCTGATTTTAGCCTGGCAATGTAAGTGTCCTTAATGTGACTGTTTTGATAATT	intergenic							5152.3	2257.11	12.2502	11.1636	6626.2	5372.56	4930.63	3679.81	2751.13	2470.21	1901.19	1905.92	12.3825	12.249	12.1647	12.2044	11.2337	11.029	11.2535	11.138
ASHGA5P036777	3.8446e-06	3.1927e-05	2.12513	down	noncoding	uc002xig.3	LOC388796	UCSC_knowngene	2149	chr20	-	37049238	37063962		CTTTCTGTTAGGATTTTTTATTTGGTGTGCGTGAATGAGGAGCTTCGCCCTGCTTGAATG	intergenic							285.313	134.767	8.12575	7.03819	339.79	298.923	299.967	202.57	168.552	162.502	97.1565	110.858	8.09	8.15663	8.17769	8.07868	7.19866	7.0794	6.91726	6.95746
ASHGA5P023061	4.7148e-05	0.00021362	2.12675	down	noncoding	ENST00000568835	CTD-2576F9.2	GENCODE	675	chr15	+	95399058	95400214		CGCCGTGGAGGCCGAGGCTGACAAGCCCCGAAGGCTGGGGCGGCTCAAGTACCAGGCACC	intergenic							3531.15	1547.63	11.6972	10.6085	4436.98	3907.09	3670.76	2109.77	1892.79	1907.42	1093.75	1296.56	11.8128	11.8035	11.7424	11.4301	10.7122	10.6683	10.4695	10.5841
ASHGA5P037589	1.65579e-07	3.55e-06	2.13083	down	noncoding	ENST00000494740	PI4KAP2	GENCODE	2273	chr22	-	21827364	21842196	ENST00000430523, ENST00000452110, ENST00000452435, ENST00000462560, ENST00000463608, ENST00000470274, ENST00000477296, ENST00000486209, NR_003563	GGGTGCTCCTGTTGAAGAGTCCTTTTCCACTCCTCAAAACAGACCACTCGTCCTTGCCCG	intergenic							643.66	291.584	9.26537	8.17395	773.319	676.306	689.202	435.815	337.187	337.948	229.673	261.528	9.26829	9.28696	9.34159	9.16463	8.19304	8.13277	8.16659	8.2034
ASHGA5P017202	5.21961e-06	4.0169e-05	2.131	down	noncoding	ENST00000438858	GUSBP11	GENCODE	543	chr22	-	24002062	24032678	ENST00000449061, ENST00000508260, NR_027026	CCAGGAACAGGATCCACCTCTGATGTTCAGTGAAGACTACCAGAAAAGTCTGCTAGAGCA	intronic antisense	ENST00000401461	RGL4	ral guanine nucleotide dissociation stimulator-like 4 [Source:HGNC Symbol;Acc:31911]	+	24030328	24041363	3291.11	1452.84	11.6364	10.5449	3568.89	3444.98	3409.48	2741.11	1678.87	1628.73	1215.64	1288.13	11.4874	11.6296	11.6372	11.7916	10.5425	10.446	10.6184	10.5727
ASHGA5P043741	5.96415e-06	4.4552e-05	2.13136	down	noncoding	ENST00000404291	STAG3L1	GENCODE	496	chr7	+	74995622	75024657	ENST00000448772, ENST00000456374, NM_012447, NR_040582, NR_040583, NR_040584, uc003ucx.3	AGCCCAGGTGCCCAGAGGACTTTCTTCCAGCTTCTGCTGTCCTTCTTTGTGGAGAGCAAG	exon sense-overlapping	ENST00000450434	TRIM73	tripartite motif containing 73 [Source:HGNC Symbol;Acc:18162]	+	75024336	75034896	6498.09	2868.85	12.5826	11.4909	8051.4	6268.69	7139.14	4533.12	3620.01	3387.56	2081.96	2385.87	12.6741	12.474	12.6712	12.5113	11.6317	11.4946	11.3885	11.4487
ASHGA5P015483	5.26487e-07	7.603e-06	2.13183	down	noncoding	ENST00000420651	TRAF3IP2-AS1	GENCODE	324	chr6	+	111804760	111824714		TTTTCACAAGGTGACCATGCTTTGGGATTTTCATAGTTTGAGTAATTCCTATGGGCTCTA	natural antisense	ENST00000358835	REV3L	REV3-like, polymerase (DNA directed), zeta, catalytic subunit [Source:HGNC Symbol;Acc:9968]	-	111620277	111804915	588.47	270.657	9.1528	8.06071	675.463	628.245	609.375	440.796	316.557	326.041	221.773	218.258	9.06688	9.19011	9.17325	9.18097	8.10208	8.08062	8.11583	7.94431
ASHGA5P032481	9.50336e-07	1.1692e-05	2.13249	down	noncoding	uc010wkl.2	DQ597730	UCSC_knowngene	1552	chr17	-	45126237	45127789		AAATATATCTTTTGAAAACACGGCCATCTACTTGGAACATTCCATAGTGTGACATAGAGT	intergenic							3476.88	1527.08	11.7089	10.6164	3934.65	3649.3	3606.97	2716.6	1702.35	1723.8	1260.8	1421.35	11.6311	11.7091	11.716	11.7795	10.5614	10.5214	10.6731	10.7096
ASHGA5P035923	5.52167e-06	4.2131e-05	2.13373	down	noncoding	uc002shv.1	AF090102	UCSC_knowngene	1456	chr2	+	71410052	71411508		GGAAGGTGAATCTCCTGCCTGACACCTTGTAGAGATTAGTGTATCCAGCTATTCTATTGC	natural antisense	NM_020459	PAIP2B	polyadenylate-binding protein-interacting protein 2B	-	71409867	71454233	491.598	228.319	8.89441	7.80103	528.674	550.276	522.008	365.435	263.258	287.029	172.644	190.344	8.72133	9.00807	8.94642	8.90183	7.83704	7.8932	7.74341	7.73049
ASHGA5P018951	6.05039e-06	4.4919e-05	2.13387	down	noncoding	NR_030774	UPRT	RefSeq	2570	chrX	+	74493893	74524732		GCTTTTCATCATCAGACTTGTTGTGGAAGAGGGATTGAATCAGCTGCCATATAAAGAATG	exon sense-overlapping	NM_145052	UPRT	uracil phosphoribosyltransferase homolog	+	74493893	74524732	269.209	126.651	8.05196	6.95849	311.663	266.898	288.53	209.746	155.803	148.36	103.34	99.1004	7.96843	7.99643	8.11964	8.12335	7.08256	6.94704	7.01208	6.79229
ASHGA5P030574	1.41233e-05	8.4595e-05	2.13409	down	noncoding	uc002ags.1	BC035094	UCSC_knowngene	1946	chr15	+	60771379	60823166		AAGCTGTCTCGAGGCCCTTCCAATATAAGCATGAGGATTTAAATCTTAATAAATTGAGAT	natural antisense	NM_002943	RORA	nuclear receptor ROR-alpha isoform c	-	60780482	60919729	209.888	98.2705	7.6896	6.59598	233.198	208.687	245.363	152.306	121.739	113.144	73.5522	84.647	7.55224	7.6469	7.89001	7.66924	6.73317	6.56286	6.51808	6.56981
ASHGA5P040375	7.17912e-05	0.000296668	2.13481	down	noncoding	ENST00000504053	RP11-5N11.1	pseudogene	364	chr5	-	31725645	31726009	NM_001191005, NM_054016	GCCTGCATCTCATACCAAAACTAGAGGCATCTCTAAAAACAGATTCCAAAGCACATTACA								3863.91	1701.33	11.8723	10.7782	4078.61	4209.47	3867.5	3300.06	1890.1	1819.87	1573.07	1522.29	11.6937	11.9132	11.8209	12.0614	10.71	10.5979	10.9888	10.8161
ASHGA5P021734	3.52567e-05	0.000170248	2.13657	down	noncoding	ENST00000539543	RP11-14N7.2	GENCODE	605	chr1	+	148928344	148951595	NR_027238	AACAATTAAGACTCTTTGGCAGTTGCACTGGGTACTGGCTGAGTTCTGGAAAACAGGAAT	intergenic							2059.36	900.208	10.9161	9.82075	2541.27	2243.61	2173.52	1279.03	1170.08	1043.81	682.15	704.799	10.9742	11.0072	10.9856	10.6973	10.0173	9.79323	9.77527	9.69725
ASHGA5P015873	1.20697e-06	1.3917e-05	2.13842	down	noncoding	ENST00000424332	RP11-285F7.2	GENCODE	348	chr1	-	226028583	226034223		TACATCCAGGAGACTTAAACAGGCACAATCAAAACCATCTCAGTCAGAAGTCAGAGCGTG	exon sense-overlapping	NM_014698	TMEM63A	transmembrane protein 63A	-	226033232	226070420	3570.11	1576.28	11.7532	10.6566	4026.18	3668.51	3716.84	2868.93	1840.84	1756.97	1276.03	1431.28	11.6671	11.7178	11.7656	11.8622	10.6727	10.5458	10.6875	10.7204
ASHGA5P039813	0.000125494	0.000459443	2.14066	down	noncoding	ENST00000420168	RP11-31F15.1	GENCODE	900	chr1	+	113499141	113511020	uc001edd.3	CTGTTCCTCAACTTCCATCAATCAAGTTTAATCTAAATCAAGGATTCAAACTGAGAAGCA	natural antisense	ENST00000429288	SLC16A1	solute carrier family 16, member 1 (monocarboxylic acid transporter 1) [Source:HGNC Symbol;Acc:10922]	-	113460381	113499635	271.096	127.988	8.06447	6.96642	294.284	265.444	306.256	218.399	169.052	143.902	104.153	94.8459	7.88154	7.9866	8.20608	8.18367	7.20121	6.90535	7.02517	6.73395
ASHGA5P029113	8.336e-10	1.94e-07	2.14136	down	noncoding	DB297942		LincRNAs identified by Khalil et al	541	chr10	-	27248588	27249127		TAAATTGGAAGCATAGGACTGCAGCTTCCTTTGTCCACAAACGTTTGTCAGGAGGAACCT	intergenic							407.254	188.47	8.63343	7.5349	479.565	430.768	414.677	304.008	213.809	225.618	149.562	164.891	8.59052	8.66583	8.62625	8.65111	7.53385	7.54201	7.53552	7.52824
ASHGA5P022577	6.47006e-08	2e-06	2.14164	down	noncoding	ENST00000559039	UBE2Q2P3	pseudogene	809	chr15	+	83060588	83088805		GTTGTCAGATTATAAATGTTGACCCTGATAGTCCTTTGCACAGTGATCTTTAGATCTTAA								2003.51	878.768	10.9044	9.80569	2336.66	2065.51	2067.93	1543.92	1037.64	1014.71	720.765	741.961	10.8524	10.8826	10.9214	10.9613	9.83918	9.75507	9.85795	9.77056
ASHGA5P054917	4.96575e-07	7.346e-06	2.1441	down	noncoding	ENST00000537024	SNHG1	GENCODE	532	chr11	-	62621018	62622951	ENST00000545920, uc001nvt.3	AAGTAGGCAGTTTCTATGATGAATCAAACTAGCTCACTATGACCGACAGTGAAAATACAT	bidirectional	NM_001012662	SLC3A2	4F2 cell-surface antigen heavy chain isoform b	+	62623483	62656355	462.275	212.674	8.81172	7.71135	532.625	504.075	467.111	345.288	253.425	240.348	174.847	182.076	8.73008	8.88903	8.79701	8.83076	7.78066	7.63289	7.76244	7.66941
ASHGA5P051627	1.57517e-05	9.2009e-05	2.1441	down	noncoding	ENST00000469070	RP11-18H7.1	GENCODE	982	chr3	+	119814116	119818033		AAGAGGGGAGGTAAATTACTTTCCATCACTTCAATTTCAACCCATCAGATAAAACCTCTC	bidirectional	NM_001146156	GSK3B	glycogen synthase kinase-3 beta isoform 2	-	119540801	119813264	767.698	345.461	9.53169	8.43132	843.96	841.139	748.736	636.957	368.554	393.381	300.42	319.488	9.39278	9.59326	9.45543	9.68531	8.32265	8.3452	8.55816	8.49928
ASHGA5P044513	3.04207e-07	5.245e-06	2.14462	down	noncoding	ENST00000530778	RP11-383J24.5	GENCODE	1767	chr8	-	125485050	125486817		GATCTTCAGAAATATAAATTAGCTACTCAACATATCTGTTATTCTGCCCTGATTGCACTG	bidirectional	NM_007218	RNF139	E3 ubiquitin-protein ligase RNF139	+	125487007	125500859	1562.27	683.545	10.5372	9.4365	1797.67	1575.98	1669.54	1205.87	766.998	833.168	524.95	609.064	10.4614	10.4784	10.6002	10.6089	9.41088	9.47372	9.38709	9.47432
ASHGA5P047498	2.56326e-06	2.3873e-05	2.14536	down	noncoding	uc009xrm.1	AX747098	UCSC_knowngene	656	chr10	+	75547342	75547998		AACCTTGAGTGGTAACTTTATCTTAGTCCAGGTGATTCCAGTTGCAGCAGTAGCTAGGTG	intron sense-overlapping	NM_001242487	KIAA0913	zinc finger SWIM domain-containing protein KIAA0913 isoform 2	+	75545381	75561556	310.141	143.631	8.25884	7.15762	357.875	331.462	301.789	249.439	154.875	165.356	120.134	134.159	8.16766	8.30229	8.18527	8.38014	7.07248	7.1055	7.21995	7.23255
ASHGA5P019256	2.47174e-06	2.3312e-05	2.14801	down	noncoding	ENST00000483436	SNHG12	GENCODE	682	chr1	-	28905057	28908330	ENST00000475441	TACTGAGGAGATTCATGTTACATGTAAAGCTGTCCTCATTTGTGACTATGGACCTATGGA	intergenic							4509.34	1974.58	12.0605	10.9575	5296.54	4865.05	4861.68	3014.09	2485.77	2308.63	1483.13	1620.8	12.0701	12.104	12.1399	11.9279	11.0872	10.9401	10.8969	10.9058
ASHGA5P016588	1.86671e-05	0.000104819	2.14864	down	noncoding	ENST00000431994	SLC6A10P	pseudogene	2058	chr16	-	32890026	32896822		CTTCTTCATGCTGTTGCTGCTTGCCTGGCCACAGTTTGTAGGTGTGGAGGGCTTCATCAC								273.257	126.645	8.05425	6.95083	342.549	264.149	299.503	186.828	138.412	163.14	86.9351	118.091	8.10375	7.97933	8.17486	7.95906	6.91515	7.08707	6.75565	7.04543
ASHGA5P018140	1.15524e-06	1.3509e-05	2.14888	down	noncoding	ENST00000449869	AC092620.2	GENCODE	442	chr2	+	139326661	139328644		CTTGCATTTCAGGTGTTAACTGAAGCAATTCGAATATGTCCAGATTCATTTGGATTCATA	exon sense-overlapping	NM_001001664	SPOPL	speckle-type POZ protein-like	+	139259349	139330805	523.004	238.371	8.98823	7.88464	610.889	538.47	529.865	412.793	273.826	268.159	205.906	205.594	8.92513	8.97446	8.96932	9.084	7.89399	7.79334	8.0053	7.84594
ASHGA5P023190	5.62286e-07	7.98e-06	2.14937	down	noncoding	ENST00000572988	CTD-3195I5.5	GENCODE	518	chr17	-	3705458	3706676		TTTGTTTAAAGATGGAAACCGGTGAATTGTAATCTCACATAACCGAGCAAGATCTAGTAG	intergenic							2138.33	930.188	10.9902	9.88628	2672.51	2263.46	2064.48	1552.89	1119.03	1075.2	768.873	757.646	11.0525	11.0212	10.9175	10.9696	9.95291	9.83918	9.95583	9.79722
ASHGA5P037531	9.67192e-05	0.000373631	2.15001	down	noncoding	NR_046400	DIP2A-IT1	RefSeq	428	chr21	+	47882383	47889218		CTCCAGCACCTTGCACATTTTAGGCATTTTAATGGATGCTTATTGAGTTAATAAAAGTGA	intron sense-overlapping	NM_001146114	DIP2A	disco-interacting protein 2 homolog A isoform e	+	47878861	47976432	269.849	126.134	8.05396	6.94961	309.594	290.67	273.104	206.027	162.65	137.346	113.283	91.2547	7.9565	8.11591	8.04356	8.09986	7.14109	6.83691	7.14186	6.67859
ASHGA5P039618	1.86615e-08	9.73e-07	2.15178	down	noncoding	ENST00000514727	PPP1R14BP3	pseudogene	442	chr4	-	140036086	140036528	NM_001031801, NM_138689	ATTTCTGGTCTGCTGGACAAGATCCGGGGCATGCAGAAGCTGAGCACACCCCAGAAGAAG								3699.67	1614.45	11.7905	10.685	4386.24	3888.23	3882.12	2642.09	1900.64	1874.74	1244.77	1437.65	11.8003	11.7996	11.825	11.7374	10.7187	10.6444	10.6525	10.7244
ASHGA5P044359	0.000112666	0.000421572	2.15231	down	noncoding	TCONS_00002272	XLOC_000647	LincRNAs identified by Cabili et al	1073	chr1	+	247496211	247556671		ACTGTTCACCTTTTGAGGCACAAAACGGGCTGTTTATGCTGCTGCTGCATTTAGCTCAAA	intergenic							652.482	298.823	9.27985	8.17397	810.056	708.264	658.765	432.842	314.674	419.977	191.822	268.817	9.33183	9.35398	9.27954	9.15406	8.09369	8.45061	7.90356	8.24803
ASHGA5P049112	1.45764e-08	8.31e-07	2.15362	down	noncoding	uc002djl.3	RRN3P1	UCSC_knowngene	1149	chr16	-	21821749	21831731		CATATCACAGAGCCTTGCAAATAATAGCAAGATATGTACCATCATGAGTATACTTTTCCT	intergenic							4833.61	2112.2	12.172	11.0652	5525.82	5117.32	5074.15	3617.15	2516.97	2433.74	1654.48	1843.59	12.1195	12.181	12.2074	12.1801	11.1002	11.0119	11.0592	11.0896
ASHGA5P050652	3.86504e-08	1.467e-06	2.15609	down	noncoding	ENST00000456785	AC018865.8	GENCODE	2061	chr2	-	130783575	130794786	ENST00000430785, NR_026758, NR_046258, NR_046259, NR_046260, uc002tpz.2, uc010zan.1	GTCATTATGTATTCTGTGAGAAGTCAGTAAGATTTGTTGGAAGTGGGTTGGTTTGTTGTA	intergenic							202.89	93.3896	7.64154	6.53313	259.798	201.294	196.903	153.568	106.315	111.167	72.9568	83.1202	7.70623	7.59988	7.57877	7.68129	6.54109	6.53966	6.50793	6.54382
ASHGA5P037175	1.1531e-05	7.2341e-05	2.15698	down	noncoding	ENST00000449500	CTD-3184A7.4	GENCODE	801	chr20	+	62258579	62260177		GTGTCATTTATCTGAGTTTGCCTATCGTCACGTTTTGGAAATAAATGTCAATAAAGTCGA	bidirectional	NM_012384	GMEB2	glucocorticoid modulatory element-binding protein 2	-	62218954	62258381	1568.66	689.288	10.5372	9.42815	1773.67	1717.3	1676.31	1107.35	893.112	786.29	534.049	543.701	10.4428	10.6184	10.6054	10.4821	9.62885	9.38104	9.40998	9.29273
ASHGA5P032017	2.62114e-07	4.797e-06	2.15816	down	noncoding	ENST00000421159	IPO9-AS1	GENCODE	456	chr1	-	201789582	201798213		TGTTTGTTTGCTTGTTTTTGTTTTTCATTTTTACCTTTTACAGATTGATTTAAACATTTT	natural antisense	NM_001167738	NAV1	neuron navigator 1 isoform 2	+	201708962	201796102	748.346	333.484	9.47765	8.36784	973.619	738.734	722.889	558.142	370.846	400.595	267.541	294.953	9.58825	9.41382	9.40796	9.50056	8.33243	8.37403	8.38526	8.37966
ASHGA5P035520	4.28051e-06	3.4582e-05	2.15839	down	noncoding	TCONS_00004289	XLOC_002133	LincRNAs identified by Cabili et al	360	chr2	-	65282663	65283317	TCONS_00004287, TCONS_00004288	AGGCTCTCCGAACGCCTTTCACTGTGTTTCTGTTTACATTCGCGTCTGCAAGACCCGGCG	intergenic							478.365	218.666	8.84771	7.73776	571.434	501.6	508.067	332.358	242.655	275.431	152.603	203.973	8.82261	8.88189	8.91165	8.77469	7.71683	7.8337	7.56508	7.83541
ASHGA5P039698	0.000247533	0.000794463	2.15851	down	noncoding	ENST00000503140	RP11-148L24.1	GENCODE	596	chr4	-	175018905	175041668		CTTCACCTTTCTTATGAAAATGCAACCACTAGTACTCTTCCAATAAAAGCTTTTCTCAAG	intergenic							875.957	387.282	9.71985	8.60981	984.405	950.797	831.656	736.972	416.299	396.521	386.808	349.501	9.60323	9.77176	9.6012	9.90322	8.50447	8.35979	8.94119	8.63381
ASHGA5P014195	2.28554e-06	2.2181e-05	2.15884	down	noncoding	ENST00000400902	RP11-703H8.7	GENCODE	485	chr11	-	62104382	62105562		AGCCGCGCGGATTGAAAAGCAACGCTAGGCTGTGCGCAGTGGCTCATGCCTTGTAATCCC	natural antisense	NM_001083926	ASRGL1	L-asparaginase	+	62104773	62160887	1410.19	617.624	10.3854	9.27513	1658.73	1393.98	1553.98	1034.05	694.802	764.763	443.413	567.517	10.3479	10.3075	10.502	10.3842	9.26008	9.33696	9.14576	9.35774
ASHGA5P030880	2.46477e-08	1.14e-06	2.15937	down	noncoding	ENST00000564055	RP11-304L19.12	GENCODE	1225	chr16	-	2285689	2286914		ACAAGCTGCAGGTTCTCATGTTTTATTGTAAAGCAACAAGAAACTCTTATGTACACTGTC	natural antisense	NM_001374	DNASE1L2	deoxyribonuclease-1-like 2 precursor	+	2286467	2288712	582.219	263.899	9.13173	8.02111	682.117	615.971	609.798	420.992	303.462	321.961	201.365	228.806	9.08083	9.1617	9.17497	9.1094	8.04047	8.06207	7.96984	8.01208
ASHGA5P055986	8.7613e-07	1.1081e-05	2.16046	down	noncoding	NR_049739	METTL21D	RefSeq	1880	chr14	-	50575349	50583297		TATTTTATAGGGCTGATGTTGTAGTCACCGATCTTGAGGAATTGCAAGACTTGCTGAAGA	exon sense-overlapping	NM_001040662	METTL21D	methyltransferase-like protein 21D isoform b	-	50575349	50583297	582.915	263.887	9.13118	8.01984	693.247	598.769	625.366	414.278	329.46	299.607	205.249	221.23	9.10268	9.1253	9.20669	9.09004	8.15936	7.95675	7.99973	7.96351
ASHGA5P030926	3.14296e-07	5.352e-06	2.16073	down	noncoding	ENST00000574705	RP11-295D4.1	GENCODE	1949	chr16	-	4385870	4387819		GAAAAAACATACACATCAGCTCCTTGAGGCTTTGTCATGAAATGAAGAACTTCAATATCT	natural antisense	NM_032575	GLIS2	zinc finger protein GLIS2	+	4382224	4389598	365.407	167.205	8.48331	7.37179	424.583	383.658	377.232	276.154	189.823	191.443	144.293	143.258	8.40879	8.50088	8.50582	8.51773	7.36841	7.31302	7.4804	7.32531
ASHGA5P043098	6.73084e-05	0.000281999	2.16177	down	noncoding	NR_026873	LINC00174	RefSeq	4426	chr7	-	65841030	65865395	ENST00000421767	GGAAAACCCCATCTCTTCTTTTAACCTTGAGAGTGGATTTCTGACGAATTGATAATAAAT	intergenic							5533.87	2403.45	12.3754	11.2632	6217.58	5796.77	5501.78	4619.34	2636.65	2473	2233.46	2270.7	12.3005	12.3563	12.309	12.5359	11.1691	11.0309	11.4725	11.3803
ASHGA5P048444	1.63539e-07	3.523e-06	2.16223	down	noncoding	uc001pnn.3	AL833634	UCSC_knowngene	1885	chr11	-	112830002	112834134		GTTGCTGTATTTAAGTGTCTTTGATTTCAGACTTCTGCTTCTAACATCTAAAATCACCAC	natural antisense	NM_000615	NCAM1	neural cell adhesion molecule 1 isoform 1 precursor	+	112831968	113149158	813.578	361.808	9.59438	8.48186	990.252	847.522	838.104	578.435	437.786	429.561	279.367	300.515	9.60896	9.60662	9.61442	9.54753	8.58534	8.4829	8.45155	8.40768
ASHGA5P045359	1.08432e-08	7.03e-07	2.16283	down	noncoding	TCONS_00000848	XLOC_000063	LincRNAs identified by Cabili et al	444	chr1	+	16847380	16848264	ENST00000416869, ENST00000422124, ENST00000452795, uc001azs.1	TCTGTGTTCCTTTTGGCAAAGGACTTGCTCCCATTGTTTGCTTGTTCAATTGTCTGTCCG	intergenic							23084.3	9991.5	14.4347	13.3218	28069.3	23269	23555.4	17443.5	11795.3	11750.4	8114.49	8305.84	14.4928	14.3847	14.4045	14.4569	13.3208	13.3283	13.3385	13.2995
ASHGA5P038066	2.7012e-06	2.4809e-05	2.16519	down	noncoding	TCONS_00024360	XLOC_011682	LincRNAs identified by Cabili et al	349	chr16	+	27389362	27389821		TAGGGGCCATAAAAAATGGTTGTTTTGAGCTGGGTACAGTGGCTCACTCCTGTAATTCCA	intergenic							888.82	397.051	9.7284	8.6139	1056.34	847.451	964.566	686.922	479.205	483.372	303.637	321.992	9.69551	9.6063	9.81888	9.79288	8.71444	8.65339	8.57637	8.51142
ASHGA5P027418	1.58026e-07	3.446e-06	2.16781	down	noncoding	ENST00000548900	RP11-1143G9.4	GENCODE	599	chr12	-	69747272	69748005		CATCAGATGCCTTCATCAGCTGGTATTTTGCCTAAGATCTATTTAAGATAACCTTTTCTT	natural antisense	NM_000239	LYZ	lysozyme C precursor	+	69742133	69748013	1310.8	566.383	10.2758	9.15953	1510.06	1430.45	1336.18	966.51	654.433	658.143	471.387	481.571	10.2086	10.3392	10.2724	10.2829	9.17174	9.11142	9.24181	9.11314
ASHGA5P032025	3.76008e-06	3.1369e-05	2.1681	down	noncoding	ENST00000423742	AFG3L1P	GENCODE	1012	chr16	+	90039001	90044925		TTTTCTTGGTGTGATTCTGTCTTCTAAAATATTAGAACCAGGCTGGGCGCCACCGTCTGT	natural antisense	NM_145039	CENPBD1	CENPB DNA-binding domain-containing protein 1	-	90036182	90039240	433.748	200.181	8.71686	7.60043	509.1	456.313	461.155	308.425	233.687	257.714	141.002	168.321	8.66859	8.75331	8.77517	8.67039	7.66355	7.73761	7.44455	7.55601
ASHGA5P057983	2.30691e-05	0.000123496	2.16931	down	noncoding	TCONS_00024654	XLOC_011942	LincRNAs identified by Cabili et al	1529	chr16	-	52330607	52417666		AGAAGTAAAGAAGATGATTCACCTCAGACCAGCCTGGGCAACACGATTCACCATTACCTT	intergenic							6478.46	2800.51	12.5954	11.4782	7254.07	6548.1	6574.44	5537.23	2923.34	3240.74	2340.75	2697.21	12.5024	12.5291	12.5528	12.7974	11.3176	11.4313	11.5398	11.624
ASHGA5P036776	7.46664e-06	5.2438e-05	2.16933	down	noncoding	ENST00000417578	RP4-564F22.2	GENCODE	880	chr20	-	37049239	37063920	ENST00000423536, ENST00000436764, ENST00000449469, NR_015366, NR_027241, uc002xig.3, uc002xij.3	CCATGCCTGGAATGACTTTAATAACCAAGAGTTTTATTTTTGAATTTGTAGCTGTCGTTC	intergenic							6314.87	2722.92	12.5534	11.4361	7745.12	6078.63	6260.87	5174.85	3002.19	3119.69	2168.98	2600.82	12.6176	12.425	12.4799	12.691	11.3579	11.3736	11.4398	11.5732
ASHGA5P022824	8.95249e-06	5.9982e-05	2.16938	down	noncoding	NR_028477	RBMX	RefSeq	2132	chrX	-	135955605	135962939		GCAGTATTTGGCAAATATGGACGAATAGTGGAAGGGTAACACTTTATTTTTCTGAAAACT	exon sense-overlapping	NM_001164803	RBMX	RNA-binding motif protein, X chromosome isoform 2	-	135951352	135962939	327.459	150.834	8.33521	7.21793	344.402	351.97	357.673	255.792	179.479	174.037	121.615	128.204	8.1101	8.38994	8.42934	8.41147	7.28939	7.17519	7.24097	7.16616
ASHGA5P032970	3.64142e-06	3.0747e-05	2.17184	down	noncoding	ENST00000578929	RP11-173M1.8	GENCODE	1284	chr17	+	25641668	25642952		AATTCTTTTCCATCAGAAGTAAGAGCTGTTGGCAGCAACTAATAAAATGCAACCTAGTGA	intergenic							2858.23	1226.61	11.4254	10.3064	3268.29	3129.25	2771.18	2264.2	1407.31	1342.3	1003.67	1153.17	11.3498	11.4878	11.3385	11.5253	10.2954	10.1699	10.3566	10.4039
ASHGA5P054915	3.53293e-07	5.783e-06	2.17226	down	noncoding	ENST00000535689	SNHG1	GENCODE	550	chr11	-	62620825	62622960	ENST00000540865, uc001nvt.3	GGAGTTTGAGGTAAATGGCTTTGCAATAGTTACCATCAATGGCTGCTATATAAAATTTTC	bidirectional	NM_001012662	SLC3A2	4F2 cell-surface antigen heavy chain isoform b	+	62623483	62656355	512.327	231.021	8.95006	7.83086	602.225	533.316	544.948	368.819	281.557	261.462	185.001	196.063	8.90951	8.95982	9.01117	8.91972	7.93798	7.7583	7.84968	7.77748
ASHGA5P047627	0.000226635	0.000741296	2.1745	down	noncoding	ENST00000416191	RP11-441O15.3	GENCODE	666	chr10	+	101190947	101195542		TATCTAGAGCCCTCCAAGAAGTCTTTGTAGAGATCTATAAAATCTCAAGGCAATTTAAAG	bidirectional	NM_002079	GOT1	aspartate aminotransferase, cytoplasmic	-	101156626	101190530	1453.03	636.639	10.4292	9.30856	1585.62	1665.71	1506.18	1054.63	860.592	670.507	557.38	458.076	10.2805	10.5672	10.455	10.4142	9.57793	9.14028	9.47801	9.03802
ASHGA5P027947	1.54656e-06	1.6736e-05	2.17507	down	noncoding	uc021orf.1	FW340027	UCSC_knowngene	1832	chr1	-	109965120	109966952		GAGTGAATGAACTAGGTTAGAATTAGGAACTACATGGATCTCAGTCTGTTAAGATAACAA	intron sense-overlapping	NM_001199772	PSMA5	proteasome subunit alpha type-5 isoform 2	-	109941652	109969070	250.149	114.208	7.94276	6.8217	280.122	279.091	259.424	181.957	128.362	135.875	96.8172	95.7777	7.82057	8.05861	7.96984	7.92202	6.80531	6.8207	6.91269	6.74809
ASHGA5P053411	2.28599e-05	0.0001225	2.17512	down	noncoding	ENST00000464216	RP11-17A4.1	GENCODE	403	chr8	+	57500943	57501346		CAGAAGCGAGATGATGAAGGGAACGTCATCATTTGGAAAGCATTGCAATAAGACGTACAC	intergenic							206.969	95.4836	7.6729	6.5518	219.244	242.817	213.141	152.672	116.463	114.747	71.7805	78.9441	7.45656	7.86313	7.69871	7.6732	6.66857	6.58224	6.48365	6.47275
ASHGA5P053490	1.91441e-06	1.9517e-05	2.17657	down	noncoding	ENST00000523859	RP11-37B2.1	GENCODE	696	chr8	-	90768462	90769592	ENST00000504145, ENST00000519655	GAGAGGTGGATGATAAACCCTGTCATAGTGGAGCAAGTTCAGGTGTTTAACCGCTGTTAT	bidirectional	NM_003821	RIPK2	receptor-interacting serine/threonine-protein kinase 2	+	90769974	90803292	366.136	166.709	8.4813	7.35925	440.622	395.794	364.211	263.918	199.799	187.654	144.169	135.214	8.46095	8.54885	8.46074	8.45468	7.43717	7.27738	7.4794	7.24303
ASHGA5P037730	0.000211067	0.000699841	2.17722	down	noncoding	ENST00000437211	RRP7B	GENCODE	1778	chr22	-	42965134	42978015		TCCTGGGCACAAGGTGAACAGGCAAACTTGACCCTGTCTCTACTAAAAATATGAAAATTA	intronic antisense	NM_014509	SERHL2	serine hydrolase-like protein 2	+	42949924	42970388	894.399	396.85	9.71859	8.5961	1161.18	951.944	847.114	617.36	390.943	548.476	257.285	390.697	9.83152	9.77353	9.63045	9.63884	8.40879	8.84141	8.32988	8.80433
ASHGA5P052791	7.95925e-07	1.0296e-05	2.17781	down	noncoding	ENST00000433843	SNHG5	GENCODE	388	chr6	-	86387046	86387917	ENST00000431043	AAGTTGCAACGATTTCTGTAAGTGGAGTTTTTCTGTTTGCTTAGAGATCAGTGAATATTG	intergenic							884.214	390.435	9.72509	8.60222	1003.24	904.789	947.014	681.814	469.994	449.596	314.705	327.445	9.62332	9.70098	9.79452	9.78155	8.69065	8.54746	8.63292	8.53783
ASHGA5P025723	2.94728e-07	5.154e-06	2.17818	down	noncoding	NR_028396	TSNAX-DISC1	RefSeq	3429	chr1	+	231664398	231954990	NR_028393, NR_028400	TGCATCAGTTCCATCGAGCCATTACTACAGAAGTTTACAGGCAAGATCCTACTCACAGAG	exon sense-overlapping	NM_001012957	DISC1	disrupted in schizophrenia 1 protein isoform Lv	+	231762560	232177019	938.494	410.842	9.8078	8.68468	1090.53	1000.96	956.233	706.249	488.29	457.191	332.184	365.705	9.73954	9.84443	9.80829	9.83894	8.74213	8.57062	8.71888	8.70708
ASHGA5P023294	7.65101e-05	0.000311382	2.18031	down	noncoding	ENST00000577672	RP1-283E3.4	GENCODE	409	chr1	+	1655950	1667412		TGGTTACCTCGTGAGGCGCCTCAGATTCTTCTGGAGCTGGAGATGAACTCGGACCTCAAG	intronic antisense	NM_001199787	SLC35E2	solute carrier family 35 member E2 isoform 2	-	1656276	1677438	11624.5	4997.96	13.412	12.2875	14614.3	11884.2	12770	7229.45	6282.78	6235.42	3413.76	4059.86	13.5769	13.3952	13.5126	13.1634	12.4187	12.3961	12.0962	12.2389
ASHGA5P053158	1.92316e-07	3.924e-06	2.18199	down	noncoding	NR_038343	MAGI2-AS3	RefSeq	8498	chr7	+	79083275	79096783		GTAAAAGACACCATATATTTAGTTTGTTTGATTTCGTGGCTTCAAGAGTTCAATAATTTA	bidirectional	NM_012301	MAGI2	membrane-associated guanylate kinase, WW and PDZ domain-containing protein 2	-	77646373	79082890	795.059	350.48	9.56956	8.44391	933.285	867.053	791.089	588.808	387.757	415.499	270.411	328.254	9.52862	9.64298	9.5365	9.57013	8.39658	8.43364	8.40361	8.54182
ASHGA5P047743	1.02906e-06	1.2386e-05	2.18241	down	noncoding	DA749786		LincRNAs identified by Khalil et al	577	chr1	+	36530801	36531379		TTTGCTGTTTTAACTGGTTGGCTCCACAAATCCTGCTACCTGACATCAGTACAGCTTGAC	intergenic							1137.54	488.126	10.0732	8.94725	1403.52	1183.61	1132.63	830.403	569.477	531.285	418.861	432.882	10.1045	10.076	10.0468	10.0654	8.97942	8.7952	9.05786	8.95651
ASHGA5P058510	6.03157e-06	4.4852e-05	2.1844	down	noncoding	uc004dwe.3	BC067907	UCSC_knowngene	1777	chrX	+	64808260	64845760		TGAGGGCCTTTCCAGCATTTAGAACTATAAATTTCCAGTCCCAGCTACTCAGGAGACTGA	intergenic							843.767	373.01	9.66025	8.53301	1009.26	822.903	845.451	697.456	390.877	460.493	287.188	353.483	9.63101	9.56399	9.62713	9.81888	8.40835	8.57896	8.49276	8.65198
ASHGA5P015280	2.28215e-05	0.00012242	2.1846	down	noncoding	uc003sxy.1	LOC441204	UCSC_knowngene	3214	chr7	+	26438338	26538594		GACAGAAATAACTTCTGTGCATTTCTCCAGCTACATTTAGGGAAAACTAGAAAATACAGA	intergenic							366.255	164.616	8.48733	7.35996	429.249	387.947	368.399	279.425	188.734	164.677	147.998	157.054	8.4215	8.51894	8.47573	8.53315	7.3602	7.1003	7.51823	7.46112
ASHGA5P021037	3.95088e-05	0.000185784	2.18512	down	noncoding	ENST00000523747	RP11-10A14.5	GENCODE	564	chr8	+	9047014	9060347		CTGTCTCCAGGAGAAAACGAATACAGCAGGGATGACTTCCACCAGCTCCACTTTGCAGCT	intergenic							245.286	111.084	7.92316	6.79545	295.256	246.144	238.799	200.944	111.851	121.724	100.018	110.742	7.8894	7.88113	7.85523	8.06689	6.60708	6.66159	6.95853	6.9546
ASHGA5P021882	7.81802e-06	5.439e-05	2.18688	down	noncoding	uc010sdc.1	LOC100288778	UCSC_knowngene	792	chr12	+	87871	89827	NM_182905, NR_003659, NR_024077, NR_024540, NR_028269, uc001aac.4, uc001aae.4, uc002cdq.3, uc002tkd.3, uc002tkf.2, uc009viq.3, uc009vir.3, uc009vit.3, uc009viu.3, uc009viv.2, uc009viw.2, uc009vix.2, uc009viy.2, uc009vjd.2, uc010bpo.3, uc010fkx.1, uc010fkz.1, uc010scz.2	TTCCACACTGAGGTAGCCGAGCCTCTCAAGACCTACAAGATGGGGTACTAACACCACCCC	intergenic							291.321	132.622	8.16672	7.03785	328.595	315.361	291.328	229.999	160.872	142.767	114.442	112.409	8.03861	8.23165	8.1351	8.26154	7.12753	6.89447	7.15368	6.97572
ASHGA5P017980	0.000160227	0.000558531	2.18729	down	noncoding	ENST00000447883	RP11-277L2.3	GENCODE	561	chr1	-	149576590	149577296		CTCAAAGCTGCCACACACGTCGCGGTCAGAGAACTGGGAAGGGGGCGCTGGGTCCGAGGT	intergenic							496.364	223.395	8.87964	7.7505	592.202	556.6	542.194	294.459	297.885	263.757	158.463	173.476	8.88208	9.02367	9.00401	8.6088	8.01355	7.77034	7.61959	7.59853
ASHGA5P037416	0.000123321	0.00045295	2.18897	down	noncoding	NR_001458	MIR155HG	RefSeq	1500	chr21	+	26934456	26947480	ENST00000456917	CAACTCTTCTCAACATTTTGTCCAGGTTATTCACTGTAACCAAATAAATCTCATGAGTCT	intergenic							765.007	335.938	9.52997	8.39972	821.423	791.742	775.205	671.657	362.345	359.135	321.404	300.869	9.35146	9.5058	9.50439	9.75823	8.29833	8.22139	8.66956	8.40959
ASHGA5P026685	3.18974e-07	5.403e-06	2.18909	down	noncoding	ENST00000533708	RP11-113K21.5	GENCODE	825	chr11	+	82783159	82784425		CAAAGTTAATTGTCTTTTGAGTGATTTTGCACAGTATCTCAAAATGAACTGTACTTTTTT	bidirectional	NM_014488	RAB30	ras-related protein Rab-30	-	82692477	82782884	564.553	253.66	9.09071	7.96038	658.683	595.082	592.927	411.52	305.201	301.161	202.034	206.242	9.03066	9.11893	9.1336	9.07966	8.04745	7.96604	7.97599	7.85204
ASHGA5P009673	3.46544e-07	5.693e-06	2.19042	down	noncoding	uc003lta.2	ZNF300P1	UCSC_knowngene	2395	chr5	-	150310018	150326146	ENST00000356555, ENST00000520773, NR_026867	ATCTATCCAGAGAGAGTAGACTTGACACCCCTCAACTGGATATATTTAGAGATGTTTTCT	intergenic							316.032	144.528	8.28694	7.15573	361.103	328.432	319.625	254.97	166.023	172.571	113.706	125.813	8.18209	8.28984	8.26815	8.40768	7.17481	7.1628	7.14729	7.13802
ASHGA5P051526	0.00222826	0.00487856	2.19251	down	noncoding	uc001elb.4	AK094156	UCSC_knowngene	4848	chr1	-	144514872	144519720	uc009wka.2, uc009wle.2	ATATTACTGTGAGGTTTTAAAAGTACACAAATAACAATTGTTTTTTGTAAAAAGAAAAAA	intronic antisense	ENST00000538264	AL592284.2	Uncharacterized protein [Source:UniProtKB/TrEMBL;Acc:F5H305]	+	144339737	144521058	245.706	112.325	7.91854	6.78596	234.97	217.3	316.574	213.982	148.379	111.188	107.266	82.4664	7.56429	7.7038	8.25322	8.15285	7.0097	6.54	7.06466	6.52947
ASHGA5P050575	1.80048e-05	0.000101857	2.19493	down	noncoding	ENST00000432267	AC012307.3	GENCODE	1721	chr2	+	96905450	96908359	NR_046322	AAATTCACCTCAGGATTTAACTTCTCCGCTGCTCAGCCAATAAATTCCTTTCTTCCATGA	intergenic							4204.31	1798.01	11.9889	10.8547	4742.03	4197.48	4328.68	3549.04	1946.5	1983.75	1605.6	1656.18	11.9118	11.9089	11.9769	12.158	10.7506	10.7168	11.0119	10.9394
ASHGA5P031884	4.684e-05	0.00021265	2.19594	down	noncoding	TCONS_00007239	XLOC_003221	LincRNAs identified by Cabili et al	790	chr3	-	113432277	113433137		AATAGAGGCTGAGAGGAAATTTTGGGCATGATATGTTTATGGCATTGTGATGGGTTCATG	intergenic							4633.25	2008.99	12.1039	10.969	5274.78	5204.69	4952.25	3101.29	2673.95	2318.7	1600.31	1443.01	12.0608	12.2063	12.1726	11.9757	11.1942	10.945	11.0072	10.7298
ASHGA5P047166	8.22064e-07	1.0574e-05	2.19666	down	noncoding	ENST00000456581	RP11-500G10.1	GENCODE	2843	chr10	-	131864637	131909081		GGGCAAAAGGTCTAAAGAGCAATTTCTAAAGGTTCCTTTGTGTCTAAGATTCTGGGTCTT	intergenic							243.199	109.427	7.89285	6.75754	302.214	260.721	238.104	171.756	124.439	129.905	94.0976	89.2671	7.92183	7.96127	7.85041	7.83791	6.7611	6.75379	6.87089	6.64438
ASHGA5P045086	6.38629e-07	8.683e-06	2.19934	down	noncoding	ENST00000528668	CTD-3232M19.2	pseudogene	3778	chr8	+	145462708	145485883	NM_032450	CTGGGGACCAAACCCAAGCCCTTCAGTGAGGGATGTGCCCAATAAACTCATCTGCTCCCA								12680.8	5335.23	13.5588	12.4218	15931.6	12712.8	12974.9	9103.7	6245.14	6089.21	4504.28	4502.3	13.6803	13.4961	13.5489	13.51	12.4107	12.3675	12.5128	12.3961
ASHGA5P057251	2.28423e-05	0.000122462	2.20293	down	noncoding	TCONS_00014987	XLOC_007067	LincRNAs identified by Cabili et al	240	chr8	-	41041412	41042272		AAGCTGCCTGCTGCTGCCACAGGTCAACACCGTCACCACTCAACTGATATCTTACTGCTT	intergenic							3310.2	1409.56	11.6488	10.5094	3488.73	3466.8	3490.13	2795.11	1555.44	1561.55	1246.05	1275.21	11.4574	11.6413	11.6681	11.8284	10.4418	10.3846	10.6541	10.557
ASHGA5P054715	3.04216e-07	5.245e-06	2.20765	down	noncoding	TCONS_00006770	XLOC_003405	LincRNAs identified by Cabili et al	487	chr3	-	197363225	197364301	TCONS_00006377	TCAGTTACTGAGAAGAGAAAGAAAATGTCTTCTGAAAGAGGTGAACTCAGTCATTACCAA	intergenic							434.252	194.959	8.72015	7.57764	522.336	418.9	470.384	325.389	220.05	243.915	149.625	166.245	8.70272	8.62777	8.80433	8.74579	7.57854	7.65697	7.5357	7.53936
ASHGA5P045278	1.02407e-05	6.6098e-05	2.20776	down	noncoding	uc004ahq.1	LOC100507299	UCSC_knowngene	1817	chr9	-	72808913	72873782		GCTCCCTTGGAATTGCTACATATGATGATGTATTGATTCTGATAGACACAAAATAAACTG	natural antisense	NM_153267	MAMDC2	MAM domain-containing protein 2 precursor	+	72658496	72841888	280.764	126.894	8.10324	6.96066	305.647	327.424	291.053	198.931	147.7	157.1	100.996	101.779	7.93927	8.28542	8.13361	8.05466	7.00461	7.02828	6.97513	6.83462
ASHGA5P046808	7.695e-10	1.91e-07	2.20919	down	noncoding	ENST00000528056	PRKY	GENCODE	7218	chrY	+	7142012	7249589		TGTCTTAATGCATTTGGATACTTTGGGGTGTGTGCCTGTCTGTGTGTGTGTCTTGGTGAA	intergenic							2983.69	1264.63	11.4798	10.3363	3602.57	3052.99	3082.98	2196.24	1472.72	1523.88	985.423	1076.51	11.504	11.4475	11.4837	11.4842	10.3619	10.3504	10.3272	10.3057
ASHGA5P026477	6.34685e-05	0.000268641	2.20976	down	noncoding	ENST00000535867	RP11-727F15.9	GENCODE	557	chr11	+	62600406	62601391		TGTCTCTGTGTCTTCTAGGGGCACCTTGTTGGGTTCTTGAGGCTCTTGGGGCTCATCCTG	natural antisense	NM_018093	WDR74	WD repeat-containing protein 74	-	62600382	62607628	240.904	108.899	7.86193	6.71804	316.159	234.882	258.547	154.026	141.704	133.107	77.2195	83.5672	7.98598	7.81338	7.96376	7.6846	6.94635	6.78928	6.58438	6.55215
ASHGA5P048255	2.11842e-06	2.1027e-05	2.2122	down	noncoding	ENST00000531806	FAM86C2P	GENCODE	1814	chr11	-	67559118	67572793		CTAGGAGACACAGTCTAAATGACTTCTGACCTGGACCTTTACTGAAAATCCTGCCAATCA	intergenic							512.273	228.852	8.95217	7.80669	582.264	581.109	499.579	386.14	256.791	291.68	175.522	191.414	8.85125	9.08235	8.88903	8.98606	7.8004	7.91762	7.76876	7.73997
ASHGA5P037647	5.07703e-06	3.9368e-05	2.21378	down	noncoding	NR_002727	RFPL1-AS1	RefSeq	5125	chr22	-	29833003	29838118		TGACCATTAAGCTTCTTGGACCTTGAGTACTTCACACAGTGTTAAGATAAAAGTCACAAT	natural antisense	NM_021026	RFPL1	ret finger protein-like 1	+	29834571	29838444	216.235	98.1023	7.7494	6.60289	233.22	226.319	223.855	181.548	111.094	115.643	78.4709	87.2006	7.55248	7.76113	7.76531	7.91868	6.59743	6.59272	6.60821	6.6132
ASHGA5P034441	4.05835e-07	6.42e-06	2.21393	down	noncoding	uc002mkb.1	DKFZp547H118	UCSC_knowngene	1809	chr19	+	8552185	8553994		CTTTTTGACTCTGTCCACCAAAATCTAACAAAATCGGGACTGAGTGTCGTCTCTTCTTCC	exon sense-overlapping	NM_005968	HNRNPM	heterogeneous nuclear ribonucleoprotein M isoform a	+	8509802	8554002	635.506	278.608	9.25006	8.10345	813.827	622.549	649.648	456	335.439	324.317	223.742	230.936	9.33972	9.17813	9.26202	9.22037	8.18624	8.0727	8.13021	8.02464
ASHGA5P050762	3.43253e-06	2.9547e-05	2.21706	down	noncoding	NR_034089	LOC100131564	RefSeq	4033	chr1	-	93775665	93811368		CATGGTCCTGCACTCCATGGACTAAATTGTAAGTATAATTACTACCAATGTACTCTATAA	bidirectional	NM_001938	DR1	protein Dr1	+	93811477	93828148	1014.81	435.281	9.92428	8.77563	1139.89	1024.6	1074.81	819.94	494.655	485.333	371.096	390.041	9.8057	9.87062	9.97204	10.0488	8.76126	8.65991	8.87971	8.80165
ASHGA5P047614	7.3214e-09	5.85e-07	2.21878	down	noncoding	ENST00000421806	RP11-175O19.4	GENCODE	3510	chr10	+	98752206	98755716		TGAGCTTTTTCAAGGCGCTTATTTTATGGCAGCGTATTAAACTTCTTTGATATTCAAGTG	intergenic							9440.28	4011.17	13.138	11.9883	10620.1	9788.64	9925.58	7426.8	4636.75	4800.51	3125.12	3482.28	13.0971	13.1115	13.1439	13.1997	11.9842	12.0068	11.9598	12.0023
ASHGA5P045954	1.00931e-05	6.5425e-05	2.22085	down	noncoding	ENST00000566531	RP11-355O1.11	GENCODE	914	chr9	+	125701698	125702612		GACTCACTCACCAGGAAAAGAGCATATGCCAGTTGGAATAAATAAAGGGGAAGAGTAAGG	intergenic							602.932	266.166	9.18315	8.03204	686.599	656.568	617.62	450.94	339.727	292.225	222.951	209.763	9.0891	9.24576	9.1922	9.20554	8.20317	7.92004	8.12471	7.88022
ASHGA5P042632	4.92554e-07	7.327e-06	2.22113	down	noncoding	uc003qdy.1	SNORA33	UCSC_knowngene	2045	chr6	+	133136445	133138490		GGGATGAAGGTTATGCTGGGTAATCATATAAAACCTTGTATTGAAATAAGTTGAGGATCT	exon sense-overlapping	NM_001016	RPS12	40S ribosomal protein S12	+	133135707	133138703	2533.93	1068.3	11.2402	10.0889	3057.34	2654.97	2570.09	1853.31	1349.25	1215.3	835.459	873.182	11.2475	11.2429	11.228	11.2422	10.2344	10.0284	10.0818	10.0109
ASHGA5P032388	7.35694e-07	9.67e-06	2.2223	down	noncoding	ENST00000581080	CTD-2267D19.2	GENCODE	1790	chr17	-	38497118	38499388		GGCTATGTGGGTTGTCCAAGATCACATTACTAATAATAAAGAGTAGAGCAGGTATTTGAA	intronic antisense	NM_000964	RARA	retinoic acid receptor alpha isoform 1	+	38465422	38513895	516.477	226.525	8.95738	7.80533	598.907	573.848	531.23	361.925	272.301	254.142	182.882	196.774	8.90183	9.06543	8.97386	8.88842	7.888	7.71603	7.83218	7.78511
ASHGA5P027427	2.29309e-07	4.42e-06	2.224	down	noncoding	ENST00000553135	RP11-611E13.2	GENCODE	452	chr12	-	70636268	70637138	ENST00000549651	GGAAACTTAAAGGAGTGAAGTATCTGCTTTCCAGAAAAATCGTTGTCATTCAAAGTGAAA	natural antisense	NM_001199302	CNOT2	CCR4-NOT transcription complex subunit 2	+	70636809	70748773	5964.16	2501.44	12.4722	11.3191	6879.56	6225.91	6085.23	4665.94	2844.1	2846.99	2125.31	2189.35	12.4344	12.4651	12.439	12.5505	11.2808	11.2489	11.4132	11.3334
ASHGA5P053049	1.55391e-06	1.6766e-05	2.22462	down	noncoding	ENST00000458087	AC018647.3	GENCODE	1083	chr7	+	35756285	35759309		ATGCTCTGAAGTGAGGTAGAGGGGTAGAAATCAACATTGTGATATTGTACTATAGTTTTG	intergenic							793.334	347.179	9.57021	8.41665	916.073	787.804	855.608	613.849	430.557	403.849	265.832	288.477	9.50439	9.49825	9.6474	9.6308	8.55663	8.38551	8.37787	8.34661
ASHGA5P034742	1.66731e-05	9.6e-05	2.22575	down	noncoding	ENST00000573896	LINC00085	GENCODE	554	chr19	+	52207573	52215640		TGAGTGAGTGAACTCTGTGCGAGATAAATTGGAGACAAATATGGACAACTCTCCCAAGGA	intergenic							305.038	135.65	8.23088	7.07658	370.514	298.781	310.389	240.469	131.192	163.074	113.524	134.808	8.21753	8.15528	8.22483	8.32587	6.83656	7.08607	7.14439	7.23931
ASHGA5P018349	5.40073e-07	7.743e-06	2.23367	down	noncoding	ENST00000452399	RP11-14N7.2	GENCODE	549	chr1	+	148928321	148951594		GTCCTGCAAGACTCTTTGGCAGTTGCACTGGGTACTGGCTGAGTTCTGGAAAACAGGAAT	intergenic							2138.03	900.363	10.9864	9.827	2589.88	2213.26	2274.04	1474.94	1108.14	1081.3	679.037	732.983	11.0041	10.9824	11.0533	10.9058	9.93678	9.84889	9.76824	9.7541
ASHGA5P019653	3.92563e-07	6.29e-06	2.23491	down	noncoding	ENST00000498873	RP11-33B1.1	GENCODE	981	chr4	+	120409797	120473179		CCTCTAACTTACAGTGACAGGATCACAGAATGTGAATTTTGAACAGATCTGAAAAGTTAT	natural antisense	NM_001083	PDE5A	cGMP-specific 3',5'-cyclic phosphodiesterase isoform 1	-	120415549	120549981	1585.05	668.88	10.5611	9.40084	1822.81	1734.84	1585.65	1196.91	803.083	758.56	547.372	566.508	10.4862	10.6338	10.5268	10.5974	9.47283	9.32358	9.45231	9.35465
ASHGA5P028718	1.16225e-07	2.851e-06	2.23581	down	noncoding	ENST00000434159	AL592284.1	GENCODE	442	chr1	-	144480752	144481509	ENST00000416869, ENST00000417976, ENST00000422124, ENST00000431928, ENST00000452795, ENST00000457645, NR_024510, NR_024511, NR_024584, TCONS_00000848, uc001azs.1, uc001eky.4, uc001ela.4, uc001esl.4, uc010pbe.1	CCCTCTGTGTTCCTTTTGGCAAATGACTTGCTTCCATTGTTTGTTTGTTCAATTGTCTGT	intronic antisense	ENST00000538264	AL592284.2	Uncharacterized protein [Source:UniProtKB/TrEMBL;Acc:F5H305]	+	144339737	144521058	27859.6	11671.8	14.6887	13.5279	34815	29654.1	27228.3	19740.8	13777.2	13530.3	9550.16	9829.64	14.7856	14.7133	14.6126	14.6434	13.516	13.5126	13.5629	13.5201
ASHGA5P040726	2.02334e-07	4.073e-06	2.23829	down	noncoding	ENST00000455105	RP11-763B22.4	GENCODE	314	chr1	+	148760503	148761583	ENST00000415104, ENST00000427732	GTGTTCCTTTAGGCAAAAGGACTTGCTTCCATTGTTTGTTCAATTGTTTGTGTTTGTTAA	intergenic							12935.6	5445.4	13.6044	12.442	15357.2	13033.5	13698.5	9653.19	6633.75	6266.4	4508.78	4372.67	13.6383	13.5365	13.6337	13.609	12.4952	12.4036	12.5136	12.3555
ASHGA5P051173	7.43026e-07	9.74e-06	2.2384	down	noncoding	uc002zlf.2	P704P	UCSC_knowngene	4260	chr22	-	16251235	16255495	NM_001083538, NM_001099771, NM_001145442, NR_004845, uc021vps.1	CAAATGCTTCTAGGTGGACGCTGACTTAGTTGCATTACACCCTTTCTTGACAAAACCAAA	intergenic							20065.6	8401.76	14.2314	13.0689	25262.3	20052.7	21322.3	13625	10091.4	9766.74	6767.5	6981.41	14.3498	14.1882	14.2836	14.1039	13.1008	13.0594	13.0691	13.0463
ASHGA5P056135	5.79932e-06	4.3626e-05	2.23984	down	noncoding	NR_001459	SNHG10	RefSeq	1341	chr14	-	95999248	96001209	NR_003138	ATCAGGAAAGGTTTGTTGAATGGGGAACTAAGAAGTGAATTCGTTCGTTCGACAAACGTT	natural antisense	ENST00000331334	GLRX5	glutaredoxin 5 [Source:HGNC Symbol;Acc:20134]	+	96000929	96011055	425.449	188.887	8.68553	7.52213	489.224	459.239	465.332	288	235.77	225.364	142.8	151.613	8.61355	8.76126	8.78979	8.5775	7.67551	7.53995	7.46307	7.40998
ASHGA5P037655	1.86564e-07	3.854e-06	2.24065	down	noncoding	AI554154		LincRNAs identified by Khalil et al	243	chr12	+	110667324	110667540		CTACATTTAGCCCATGGAGATGGATGTTTTAACTATCATTAAAGTGACATCCTTTCAGTT	intergenic							247.179	108.804	7.91234	6.74842	316.348	264.233	234.833	173.305	125.445	129.714	87.2132	92.8436	7.9866	7.98003	7.83054	7.85219	6.77302	6.75214	6.76218	6.70636
ASHGA5P049556	3.68773e-07	5.961e-06	2.24086	down	noncoding	ENST00000458332	RPS2P46	pseudogene	883	chr17	-	19349282	19350165	NM_002952	ATCTATCTCTTCTCCCTGCCCAATTAAGGAATCAGAGATCATTGATTTCTTCCTGGGGGC								38701	16729.1	15.1942	14.0301	47585.1	40886.4	39346.7	26985.7	20067	20468.1	12484.8	13896.6	15.2953	15.1895	15.1627	15.1292	14.0321	14.1066	13.9435	14.0383
ASHGA5P052065	7.9469e-06	5.5082e-05	2.24378	down	noncoding	ENST00000508111	RP11-93L9.1	GENCODE	645	chr4	+	124571445	124851561		CTGATTTAATAACCTAGGAGACAGTGTTTGAAGAACACAAACTCTAAAGTCCTTCACTTA	intergenic							725.612	315.643	9.43527	8.26934	834.947	756.951	806.979	503.571	407.351	365.259	234.23	255.73	9.37751	9.44378	9.56132	9.35846	8.47042	8.24513	8.1909	8.1709
ASHGA5P026708	6.01987e-06	4.4784e-05	2.24426	down	noncoding	ENST00000526206	CTD-2005H7.1	GENCODE	432	chr11	+	86414140	86425134		CCAATGTATACCATTCTCAGTTGTCTATTTAAGGATTTCTTAGTGAGCTCCATGGTAAAA	intergenic							244.133	108.925	7.92026	6.75403	277.063	239.661	258.697	201.111	126.43	124.615	94.9666	89.6866	7.80466	7.84306	7.96528	8.06805	6.78289	6.69635	6.88441	6.65245
ASHGA5P050584	2.32433e-06	2.2447e-05	2.24552	down	noncoding	NR_038386	LOC728537	RefSeq	1382	chr2	+	98286205	98319529		GTGAACCCGACAGACTATGGATTTATCATTTAATAAAGCATTGATTCATTTTTTCAGTCA	intergenic							3269.77	1368.01	11.6212	10.4542	3662.38	3482.33	3325.98	2608.39	1612.8	1546.43	1189.07	1123.77	11.5253	11.6476	11.595	11.7171	10.492	10.369	10.5885	10.3673
ASHGA5P043643	1.24994e-07	2.975e-06	2.2467	down	noncoding	ENST00000428573	RP11-569A11.1	GENCODE	314	chr1	+	202573395	202574421		GCCTCTGCCAGAAATTCAAAAGCAGAGAGGGCTTTTATTTTCTATCTTCCAAAATAAATT	intronic antisense	NM_001136504	SYT2	synaptotagmin-2	-	202559724	202612581	4038.44	1696.98	11.9256	10.7577	5006.58	3965.41	4075.94	3105.82	1978.27	1986.37	1373.86	1449.41	11.9904	11.8284	11.9059	11.9775	10.7723	10.7195	10.7974	10.7417
ASHGA5P052792	2.40309e-05	0.000127292	2.24755	down	noncoding	ENST00000427501	SNHG5	GENCODE	680	chr6	-	86386799	86387711	ENST00000431043	GACTAGCAGCTTCATTTTGAAGTAGGTTGTATGGCTTAAAAGTTCTGTAGTATTTGTACT	intergenic							892.024	385.484	9.73921	8.57086	1001.68	924.539	950.606	691.268	465.918	468.078	327.782	280.157	9.62072	9.73011	9.80141	9.80461	8.67692	8.60452	8.69614	8.30585
ASHGA5P018343	1.70607e-05	9.7785e-05	2.24972	down	noncoding	NR_036608	SRSF2	RefSeq	2112	chr17	-	74730196	74733493		TAAGAAAATGCTGCGGTCTCCTGTTTGATAAAAGAATATTGGCCAGTATTGCAGATTTTA	exon sense-overlapping	NM_001195427	SRSF2	serine/arginine-rich splicing factor 2	-	74730196	74733493	2093.2	887.695	10.9562	9.78648	2487.1	2176.39	2256.18	1453.11	1170.06	1064.01	652.034	664.669	10.9444	10.9568	11.0396	10.8841	10.0169	9.82234	9.70455	9.60214
ASHGA5P037806	1.24926e-05	7.7278e-05	2.25014	down	noncoding	TCONS_00024870	XLOC_011763	LincRNAs identified by Cabili et al	227	chr16	+	67525953	67538083		CGGATTTATAGAACAGTATGCATAATATGACCCCAACTGCATTCCAAAAAATAGATGTAG	intergenic							358.337	158.405	8.46521	7.29519	395.491	379.138	362.535	296.184	169.669	184.453	144.762	134.734	8.30719	8.48756	8.45195	8.61414	7.20684	7.25112	7.48419	7.23862
ASHGA5P023323	1.81808e-05	0.000102748	2.2503	down	noncoding	ENST00000578315	UPF3AP2	GENCODE	730	chr17	-	20278681	20279706		CCCAGGAGACGACCGGCCAGCCTTGCAGCTGTATGATCCAGGAGCTCACTTCCGAGCGCT	intergenic							1399.49	587.746	10.389	9.21893	1512.17	1404.68	1474.69	1206.42	643.22	678.581	504.835	524.347	10.2103	10.3173	10.4186	10.61	9.14879	9.15502	9.33623	9.23566
ASHGA5P056178	6.19322e-07	8.529e-06	2.25083	down	noncoding	TCONS_00000640	XLOC_001023	LincRNAs identified by Cabili et al	1992	chr1	-	150583858	150587960		AGCTAGATAAGAAAATAGGCTAAGGAAGTTGTGATAAACTGGTCAAGCCACCATGCCCGG	intron sense-overlapping	ENST00000369016	ENSA	endosulfine alpha [Source:HGNC Symbol;Acc:3360]	-	150573326	150602042	659.198	285.075	9.31705	8.14659	769.427	659.182	674.675	533.509	313.487	330.372	237.23	259.212	9.26187	9.25043	9.31238	9.44351	8.08907	8.09869	8.2077	8.1909
ASHGA5P035813	4.86763e-06	3.8268e-05	2.25181	down	noncoding	ENST00000419425	AC006369.2	GENCODE	548	chr2	+	37827278	37873841		GTTAACAGTGATTTCTGGCTCAGTGAAATGTGATAATGACTTCATATTTGTGAAGAGCTA	natural antisense	NM_001270436	CDC42EP3	cdc42 effector protein 3	-	37869024	37899678	409.108	178.585	8.6283	7.45722	488.889	438.365	428.325	280.854	224.066	193.534	150.485	146.254	8.61288	8.69091	8.66859	8.54083	7.6028	7.32548	7.54504	7.35555
ASHGA5P058565	3.66941e-08	1.425e-06	2.25188	down	noncoding	uc010lad.3	LOC493754	UCSC_knowngene	1237	chr7	-	65996302	66057371		GGAGAGGATGGCTACTATTTCACCAATCTGAGACGGGGGCAGTCTCACTACATGGCCCAG	intergenic							396.799	175.33	8.59719	7.42607	470.885	397.609	417.618	301.085	201.898	212.54	132.133	154.748	8.56057	8.55453	8.6373	8.63636	7.45135	7.45782	7.35332	7.44178
ASHGA5P021725	5.53457e-06	4.2159e-05	2.25438	down	noncoding	ENST00000539303	SNHG1	GENCODE	240	chr11	-	62621044	62622646		TCAGAGCTGAGAGCTTTGTTTTTCTCTAGGTACTACTAACCAATAACCTGCTTGGCTCAA	bidirectional	NM_001012662	SLC3A2	4F2 cell-surface antigen heavy chain isoform b	+	62623483	62656355	840.084	356.12	9.64885	8.47612	1032.72	806.045	839.243	682.331	405.89	390.747	312.321	315.521	9.66446	9.53031	9.6182	9.78243	8.46405	8.33813	8.62131	8.48098
ASHGA5P043050	9.91895e-06	6.455e-05	2.25621	down	noncoding	ENST00000582727	SNHG15	GENCODE	1039	chr7	-	45023213	45026273		TACTATTTTGGGACAAACAGTTGTCTAGTGTTTGGACTCATGAACCCTGATTCTTGAGGG	intergenic							336.301	148.146	8.34785	7.17395	400.304	375.863	350.417	218.619	185.625	177.219	107.975	121.764	8.32792	8.47604	8.402	8.18545	7.33446	7.19854	7.07389	7.08891
ASHGA5P028688	8.05649e-08	2.255e-06	2.25677	down	noncoding	ENST00000412194	BX248398.1	GENCODE	373	chr1	-	144325838	144336254	ENST00000444883	CCCGTTCTACTTTTTCAGCTTGTTGCCTGTAATATGTGAATGGAAATAAAATAATCAAGC	intergenic							377.711	165.698	8.53239	7.35813	452.672	384.744	375.851	297.579	185.553	190.323	136.655	150.26	8.50227	8.50477	8.50122	8.62131	7.33361	7.30152	7.39994	7.39745
ASHGA5P000053	6.84385e-06	4.914e-05	2.2571	down	noncoding	AK091312		RNAdb	2542	chr6	+	16764576	16767113		GTCTGTGATTTCATAGTACCCACCTCTGAAATAAGACTCTGTCTACAATTAAAAACAAAG	intergenic							13403.8	5556.24	13.6617	12.4872	15803.8	13648.3	13119.1	11044	6094.19	6149.26	4673.69	5307.8	13.6656	13.6147	13.565	13.8014	12.3808	12.3818	12.5534	12.6328
ASHGA5P016810	0.000156301	0.000546948	2.26175	down	noncoding	ENST00000434512	INTS6-AS1	GENCODE	466	chr13	+	52028282	52124128		ATACAAGCTGAGTTAGAGACAGCCCTTGTAAGACTAGGAAAGGCCTTGTGAGGACATAAC	natural antisense	ENST00000483288	INTS6	integrator complex subunit 6 [Source:HGNC Symbol;Acc:14879]	-	52004440	52028400	273.692	122.225	8.06746	6.89002	291.714	301.398	306.712	194.946	164.153	139.191	99.732	85.8249	7.87092	8.17005	8.20802	8.02084	7.15571	6.85764	6.95572	6.591
ASHGA5P056112	1.38629e-06	1.5444e-05	2.26199	down	noncoding	uc001yaa.3	BC039675	UCSC_knowngene	786	chr14	-	92511118	92516880	uc001yab.3	ATTAGCTACTGAGATATTTTGCAGAAAAAGGAAGAGATGTCTTCAGCTCAAATGCTATCA	intergenic							661.662	285.709	9.32092	8.14333	749.492	662.958	711.596	522.603	334.408	330.824	242.271	235.333	9.22411	9.25938	9.38992	9.41028	8.18232	8.10074	8.23729	8.05296
ASHGA5P048775	1.37296e-06	1.5333e-05	2.26305	down	noncoding	ENST00000561834	CTD-2524L6.3	GENCODE	546	chr15	+	72110830	72115725		TGGAGAAAACAACGCTACTGTTATGAAACACAGAATGGAGTCTTCATTAATCTTCCAGCA	natural antisense	ENST00000356056	MYO9A	myosin IXA [Source:HGNC Symbol;Acc:7608]	-	72114631	72410422	262.185	114.53	7.9964	6.81813	314.067	300.658	254.242	179.776	132.698	138.172	87.1994	100.049	7.97716	8.16545	7.9386	7.9044	6.85542	6.8457	6.76191	6.80949
ASHGA5P057962	0.000147083	0.000520618	2.2631	down	noncoding	TCONS_00024435	XLOC_011752	LincRNAs identified by Cabili et al	618	chr16	+	64294312	64295136		TCAAAATAAACCCATCTTGCATCAGCTTTGCCATATTCTTTCCCAGCGCGTCGTAGCAGA	intergenic							461.357	199.587	8.81762	7.63932	519.154	494.202	436.613	395.461	191.153	221.28	185.499	200.417	8.69531	8.85989	8.69663	9.01865	7.3775	7.51431	7.85403	7.81144
ASHGA5P032298	2.34044e-05	0.00012479	2.26465	down	noncoding	ENST00000582858	RP11-192H23.8	GENCODE	458	chr17	-	26928844	26929302		GTCAACACCAATCCTATACTCCTCTAGAAAAGTATCTTTGTAGCTCTACTCATTATTTCT	intron sense-overlapping	ENST00000531839	RP11-192H23.4	Uncharacterized protein [Source:UniProtKB/TrEMBL;Acc:E9PMD0]	-	26907029	26941203	3926.68	1638.13	11.897	10.7177	4200.09	4154.47	4005.05	3347.11	1648.69	1984.51	1376.88	1542.46	11.7327	11.8977	11.872	12.0857	10.5211	10.7177	10.8004	10.8317
ASHGA5P040674	4.18094e-05	0.000194635	2.26482	down	noncoding	uc003kwu.1	LOC553103	UCSC_knowngene	916	chr5	-	131701645	131705196	ENST00000457998	GGAGTAGTCAGCAATTACTTGCCTGAGGAAGGGAAGGCCTCCTCCTTTAAGAAAAGAATA	bidirectional	NM_003060	SLC22A5	solute carrier family 22 member 5	+	131705400	131731306	350.097	153.112	8.39568	7.21628	420.348	371.521	390.647	217.875	200.108	177.852	108.661	125.829	8.39073	8.45784	8.55336	8.18077	7.43954	7.20482	7.08222	7.13854
ASHGA5P038925	1.03246e-05	6.6432e-05	2.26763	down	noncoding	ENST00000473550	RP11-446H18.3	GENCODE	738	chr3	+	106959567	106964355		TCACTTCGTGCTAGCATATGGGCAATCTCAATTTATTTCTAATAACTCCCTGTATCTTTC	intergenic							216.275	95.161	7.73201	6.55083	279.414	218.36	205.563	161.762	119.713	107.924	80.3272	72.6797	7.81769	7.71091	7.64417	7.75527	6.71001	6.49402	6.64502	6.35426
ASHGA5P018922	6.56022e-06	4.7631e-05	2.26797	down	noncoding	NR_036578	APTX	RefSeq	2027	chr9	-	32972603	33001610	NM_001195248, NM_001195249, NM_001195251, NM_001195252, NM_175069, NM_175073, NR_036576, NR_036577, NR_036579	AATGTTCTCGACAGCAAGTTGAAAGCAGAGTGTAACAAGGGATATGTCAAGGTAAAGCAG	exon sense-overlapping	NM_001195248	APTX	aprataxin isoform e	-	32972603	33001639	301.076	131.08	8.19255	7.01115	349.537	341.135	315.246	198.388	162.246	150.283	104.807	106.983	8.13188	8.34164	8.24683	8.04982	7.13871	6.96504	7.03351	6.90732
ASHGA5P058426	0.0107905	0.0183075	2.26921	down	noncoding	uc003jxp.3	SMA4	UCSC_knowngene	1357	chr5	+	69140556	69416666	NR_034021, uc003jxc.4, uc003jzj.3, uc010iyh.1	GCTTCACCAGTCTTTCCCAGGGAACTCCGATGAAGTGTTCCAACAAAATGAGCGAGTGAA	intron sense-overlapping	NM_000344	SMN1	survival motor neuron protein isoform d	+	69345349	69373418	877.989	420.896	9.70965	8.52746	996.533	961.263	910.227	643.935	352.787	841.81	221.849	267.139	9.61547	9.78673	9.73689	9.6995	8.26489	9.48996	8.11657	8.23841
ASHGA5P029115	1.31616e-07	3.08e-06	2.27079	down	noncoding	ENST00000557160	RP11-831F12.2	GENCODE	568	chr14	-	50174384	50175510		ATAATAGTTCAAAAATAACCAGCTGGGCGCAGTGGCTCAGCCAGCATTTTGTAATCCCAG	intronic antisense	NM_172193	KLHDC1	kelch domain-containing protein 1	+	50159822	50219870	302.043	132.251	8.21513	7.03193	349.629	306.851	324.604	227.087	156.274	150.341	105.696	116.695	8.13203	8.19609	8.28912	8.24327	7.08707	6.96585	7.0453	7.02949
ASHGA5P037516	1.0388e-08	6.9e-07	2.2745	down	noncoding	NR_026943	LOC642852	RefSeq	7181	chr21	+	46707966	46717269		TCGTAAATAAAATTCCCGTAAATACTTGCTGTCTCTGCTGTCTCAGTCCTGACTCACGGG	bidirectional	NM_015227	POFUT2	GDP-fucose protein O-fucosyltransferase 2 isoform A precursor	-	46683842	46707811	766.325	326.661	9.5143	8.32875	940.049	791.756	761.298	572.198	367.654	406.18	250.033	282.779	9.54091	9.50596	9.47713	9.53322	8.31837	8.39487	8.28484	8.31694
ASHGA5P049520	1.58167e-07	3.446e-06	2.27479	down	noncoding	NR_045024	C17orf76-AS1	RefSeq	642	chr17	+	16342300	16344525	ENST00000460249, ENST00000492250, ENST00000578757, NR_027179, NR_045026	CCAAGAGAAGGTAAGCCTTGAGCTGGCCAATGATCCCTTCAACCCCATAGTGGAATGAAT	intergenic							832.046	349.032	9.62932	8.44359	1009.42	876.67	834.732	607.364	371.963	412.596	285.514	326.054	9.63175	9.65762	9.6072	9.62072	8.33635	8.42371	8.48242	8.53187
ASHGA5P034143	1.57021e-06	1.6871e-05	2.2754	down	noncoding	NR_046201	LOC400684	RefSeq	968	chr19	-	32880955	32896445		TTGTGTGGAATGCTAGCTCTGGAAGAGCAGAAATAAATACAGCTTAAGCTTTGAACCATA	bidirectional	NM_001172774	DPY19L3	protein dpy-19 homolog 3	+	32896654	32976799	677.814	290.735	9.35432	8.1682	758.909	692.679	729.109	530.562	355.39	324.07	237.919	245.564	9.24394	9.32087	9.41996	9.43249	8.27451	8.0715	8.21086	8.11591
ASHGA5P025705	2.81063e-05	0.000143717	2.2755	down	noncoding	NR_027280	SAE1	RefSeq	2587	chr19	+	47634114	47713893		GAGCGGGAAGGCTGCGGGCCTCTCGGGTGCTTCTTGTCGGCTTGAAAGGACTTGGGGCTG	exon sense-overlapping	NM_001145713	SAE1	SUMO-activating enzyme subunit 1 isoform b	+	47634079	47713893	239.383	104.937	7.85633	6.67015	327.177	227.663	241.524	161.169	121.801	140.659	73.8698	83.4178	8.03305	7.77073	7.86901	7.75252	6.73371	6.87405	6.52356	6.54926
ASHGA5P041640	0.000234474	0.000761171	2.27584	down	noncoding	uc003mvq.1	AX746991	UCSC_knowngene	2552	chr6	-	3286350	3288902		CCGAGTTCATCAGCTTCTCTTTGGACCAAAGAATTTCTCAGTAAAGGTTAAAAATAATCT	exon sense-overlapping	NM_015482	SLC22A23	solute carrier family 22 member 23 isoform a	-	3269206	3456793	224.385	98.7438	7.77844	6.59204	264.015	241.418	240.532	151.573	134.992	101.877	88.9594	69.1465	7.73394	7.85313	7.8646	7.66208	6.87918	6.40793	6.79311	6.28793
ASHGA5P038373	2.79337e-07	4.987e-06	2.27755	down	noncoding	uc003edb.1	AK095366	UCSC_knowngene	1482	chr3	-	119389610	119391185		GGAGACTAAAGTCGTTGAAAGAAATTAAAGGACTAGTACTGAATAGTGGTGATACTCAAT	intron sense-overlapping	NM_005694	COX17	cytochrome c oxidase copper chaperone	-	119388371	119396243	440.274	192.432	8.74905	7.56157	501.095	469.289	449.593	341.121	228.688	220.526	147.411	173.104	8.64837	8.79313	8.74033	8.81438	7.62993	7.50947	7.51188	7.59499
ASHGA5P022813	7.55493e-06	5.2925e-05	2.2777	down	noncoding	ENST00000563202	RP11-578F21.12	GENCODE	542	chr15	+	29060491	29078483	NR_037599	TAGTTTTGGCATGGAAGACAGAAAGAGATGAACTCTTAAAGCCTGAGACCTGGGAGGAAG	intergenic							307.41	134.331	8.2271	7.03953	354.176	324.65	342.134	208.678	169.285	157.573	102.764	107.701	8.15017	8.27206	8.3693	8.11688	7.20368	7.03351	7.0045	6.91642
ASHGA5P017169	5.6211e-09	5.28e-07	2.27816	down	noncoding	NR_033998	LOC729970	RefSeq	954	chr1	+	95393583	95428826		ATGAAACGATAGCAAAGGGAAAAACAGCTAAGTGTTTCCTGGCTGAATTTTATTTTGCTT	bidirectional	NM_001839	CNN3	calponin-3	-	95362506	95392735	1542.73	637.961	10.5203	9.33247	1828.89	1588.08	1566.18	1187.76	733.431	753.866	500.13	564.415	10.4914	10.4897	10.5112	10.5891	9.34303	9.31343	9.32439	9.34904
ASHGA5P050147	1.95765e-07	3.98e-06	2.28015	down	noncoding	ENST00000497576	CTC-260E6.2	pseudogene	441	chr19	+	20235852	20236293		CTCATCAAGGTGAACGGGCAGCCCCTGGAGATGACTGAGCCGCGCATGCTACAATACGAG								41281.8	17494.7	15.2845	14.0954	49085.2	44526.1	42521.9	28994	20677.4	21602.5	12825.7	14873.3	15.329	15.3269	15.2652	15.2168	14.0832	14.1688	14.0006	14.1288
ASHGA5P040811	1.40593e-08	8.19e-07	2.28051	down	noncoding	ENST00000518134	RP11-54C4.1	GENCODE	520	chr5	-	151145419	151145939		ACATTGGGGTGAGGCCATCACTTCATCCAGTGACTAGCACCACCTCTGGCAATGTCAGCC	intron sense-overlapping	ENST00000524142	ATOX1	ATX1 antioxidant protein 1 homolog (yeast) [Source:HGNC Symbol;Acc:798]	-	151122382	151152093	8582.6	3558.27	12.9907	11.8014	9829.13	8886.42	9299.39	6315.45	4248.66	4281.42	2753.98	2949.01	12.9626	12.9663	13.0546	12.9794	11.8388	11.8284	11.781	11.7572
ASHGA5P035238	4.62953e-07	7.015e-06	2.28213	down	noncoding	ENST00000433198	AC068491.1	GENCODE	421	chr2	-	112186890	112199198	ENST00000413202	TTATCTGGGATCTTTTGCTGCTGCTTTGGTATGACTTCTATCAAGATAGCTTTCGACGAG	intergenic							377.699	165.979	8.52654	7.33616	456.005	387.971	389.243	277.579	198.125	207.938	122.465	135.389	8.51406	8.51921	8.5481	8.52477	7.42526	7.42578	7.24937	7.24423
ASHGA5P015184	1.48888e-08	8.44e-07	2.28216	down	noncoding	ENST00000417659	RP11-206L10.5	GENCODE	295	chr1	-	694411	700305		TTATTAAAAGAGCCACCTAAGCTGAAGATTCCCTTGAGAACAAGTACTGTCCCTAGTTTC	intergenic							786.229	334.09	9.55319	8.36279	938.14	833.885	785.699	587.195	374.156	415.411	254.159	292.635	9.53747	9.58361	9.52491	9.56676	8.34389	8.43342	8.30985	8.36397
ASHGA5P036124	7.51009e-06	5.2672e-05	2.2828	down	noncoding	TCONS_00027274	XLOC_013283	LincRNAs identified by Cabili et al	1067	chr19	-	28262961	28264517		CTAAATGCGATGCATGCAGTCGACATCCATCTCAAAATAAATGAACCAACAGTAAATATA	intergenic							6369.92	2613	12.5681	11.3773	6810.35	6667.91	6678.53	5322.91	3053.83	2813.57	2250.29	2334.31	12.4187	12.5505	12.5716	12.7317	11.3809	11.2293	11.4828	11.4163
ASHGA5P047784	1.5393e-05	9.0409e-05	2.28388	down	noncoding	ENST00000428814	RP11-432J24.2	GENCODE	297	chr10	+	134232586	134234457		GGTTTTCTGTTTCTTTGATTATAAAATAACCCCTGTTGGTGGGGGGAAAAAATTAGCAAA	intergenic							494.081	213.888	8.91169	7.7202	544.206	522.102	507.925	402.092	256.528	240.004	189.619	169.402	8.7577	8.9353	8.91105	9.04269	7.79887	7.63011	7.88671	7.56508
ASHGA5P032910	0.00023995	0.000775198	2.28504	down	noncoding	ENST00000507171	AC107982.4	pseudogene	1300	chr17	+	18739019	18745677	ENST00000442583, ENST00000445752, ENST00000447265, ENST00000580574, NM_014695, NR_023380, NR_036647, uc010vyc.2	CCTGAAACCTAAATTAGAAAATCTGAGTTCTTTACCACCAGATTCTGACAGAACATCAGA								557.556	239.142	9.08997	7.89775	590.922	563.321	564.59	511.39	252.913	256.001	240.539	207.113	8.8786	9.04151	9.06191	9.37786	7.77844	7.72774	8.2257	7.85912
ASHGA5P031900	4.74006e-05	0.000214551	2.28655	down	noncoding	ENST00000573861	RP11-498D10.6	GENCODE	1189	chr16	+	71963913	71965102		CAATTACATCCAAAGCAGAAAAGTTCCTTTTTTATCCCCAAAAGGAGGTGTCAGCAAAAA	natural antisense	NM_181536	PKD1L3	polycystic kidney disease protein 1-like 3 precursor	-	71963440	72033877	332.616	145.65	8.34334	7.15017	383.556	366.437	349.239	231.23	184.484	170.585	124.489	103.041	8.26246	8.44141	8.39772	8.27176	7.32616	7.14834	7.27389	6.85228
ASHGA5P042878	6.12991e-08	1.95e-06	2.28786	down	noncoding	ENST00000412266	AC006028.9	GENCODE	3288	chr7	-	2757466	2762622		CAGTCTCGAATCTCAAAAAATTACCTTTTGACCTGTCAGGCAAATTGGTTTAAAACATTC	intergenic							1001.8	418.947	9.89713	8.70314	1193.92	1060.7	1012.66	739.92	510.641	484.371	325.935	354.841	9.87363	9.91847	9.88628	9.91017	8.80825	8.65631	8.68841	8.65957
ASHGA5P025796	1.33174e-07	3.097e-06	2.28811	down	noncoding	NR_037937	SCNM1	RefSeq	1986	chr1	+	151138497	151142773		GGAAGTACAGAGGTCAAACTCCAAAGTGGGAAGATCAGTAGGGAACCTGAACCTGCGGCT	exon sense-overlapping	NM_001204848	TNFAIP8L2-SCNM1	TNFAIP8L2-SCNM1 protein	+	151129104	151142773	1432.06	593.157	10.4075	9.21333	1679.24	1469.51	1534.59	1044.91	713.647	712.161	448.405	498.414	10.3654	10.3778	10.4838	10.4029	9.30333	9.2226	9.16418	9.16322
ASHGA5P043150	3.28812e-06	2.863e-05	2.28864	down	noncoding	uc003uch.1	PMS2L2	UCSC_knowngene	957	chr7	-	74880904	74987787		ACATCCTAATTTGCGTAGCTGCTCAGTTTTAAAAAATGCAATGCATTTTTACCTCTTAGG	intergenic							332.418	145.203	8.35386	7.15937	377.048	350.505	352.485	249.634	174.962	167.777	123.866	114.204	8.24195	8.38349	8.40858	8.38141	7.25097	7.12406	7.26421	6.99823
ASHGA5P047325	1.29992e-06	1.4689e-05	2.28898	down	noncoding	uc001iup.3	LOC387647	UCSC_knowngene	3018	chr10	+	29698500	29774636		CGTGTCTTCCACTTTCTCAACACTTAGCATGCTTAATGATACTGGAAATGTATGTAATTA	natural antisense	NM_003174	SVIL	supervillin isoform 1	-	29746276	30024730	788.022	332.993	9.55497	8.36027	908.761	879.616	794.365	569.348	411.776	382.598	267.438	270.161	9.48935	9.66085	9.54144	9.52824	8.48806	8.31246	8.38482	8.25572
ASHGA5P037942	1.28936e-05	7.9004e-05	2.29145	down	noncoding	ENST00000464523	RP11-247I13.11	GENCODE	500	chr22	+	31850236	31860042		ACCCCTGAATGTGCTGAGAAGTTGAGAACGTCCAGGTTAAATCAAGCAAAGAGATATCTG	natural antisense	NM_001164501	EIF4ENIF1	eukaryotic translation initiation factor 4E transporter isoform a	-	31835344	31885547	212.978	93.0423	7.72045	6.52419	226.423	228.564	229.891	167.034	104.882	114.18	79.9151	73.1924	7.50681	7.77577	7.8024	7.79682	6.51933	6.57556	6.63693	6.36496
ASHGA5P052049	6.05544e-06	4.4938e-05	2.29155	down	noncoding	ENST00000503038	RP11-33B1.1	GENCODE	2376	chr4	+	120469360	120473180		TCTGACACAGTGACAGGATCACAGAATGTGAATTTTGAACAGATCTGAAAAGTTATTAAG	intronic antisense	NM_001083	PDE5A	cGMP-specific 3',5'-cyclic phosphodiesterase isoform 1	-	120415549	120549981	2845.65	1159.06	11.4122	10.2159	3097.58	3178.39	3002.33	2104.32	1422.07	1303.38	989.817	920.963	11.2681	11.5082	11.4475	11.4251	10.3111	10.1262	10.336	10.0903
ASHGA5P032480	2.14865e-05	0.000116852	2.2941	down	noncoding	ENST00000570314	RP11-156P1.3	GENCODE	254	chr17	-	45082983	45098989		TCTCAGCTCGTGCACTGTGACATTACAGCAAGAAGTACTAATATAAATGACACAAAAGAA	intronic antisense	ENST00000439730	GOSR2	golgi SNAP receptor complex member 2 [Source:HGNC Symbol;Acc:4431]	+	45000498	45105003	234.988	101.742	7.85586	6.65793	237.323	277.688	244.258	180.682	116.526	117.196	82.2534	90.9951	7.57835	8.05184	7.88254	7.91072	6.66955	6.61229	6.67617	6.67372
ASHGA5P039084	7.78919e-06	5.421e-05	2.29668	down	noncoding	NR_036538	LOC646903	RefSeq	1964	chr3	+	149689065	149691029		ATTCAAAGAGAGTCCATGTGCTGTCTTGGTTTTCAGTACTGTAATAAAGTAACCTGTGCT	intronic antisense	ENST00000494827	PFN2	profilin 2 [Source:HGNC Symbol;Acc:8882]	-	149683643	149740598	4850.05	1974.58	12.1839	10.9843	5726.37	4986.41	4645.03	4042.39	2205.67	2167.69	1633.41	1891.57	12.1737	12.1462	12.0759	12.3398	10.9232	10.8416	11.0422	11.1304
ASHGA5P023488	1.15604e-06	1.351e-05	2.29735	down	noncoding	NR_034041	SRSF1	RefSeq	4747	chr17	-	56078279	56084707		GGAGGCAATGGTTTGGATTGGAGAGGGCTCACTGGATCCCAATCCTTGGAGCTGGATCAT	exon sense-overlapping	NM_001078166	SRSF1	serine/arginine-rich splicing factor 1 isoform 2	-	56078279	56084707	7781.59	3175.63	12.8433	11.6434	9481.66	7922.02	8358.75	5363.95	3960.75	3676.76	2543.95	2521.06	12.9031	12.8119	12.9103	12.7481	11.7584	11.6175	11.6665	11.5311
ASHGA5P027133	4.70504e-05	0.000213338	2.29763	down	noncoding	ENST00000545226	RP11-877E17.2	GENCODE	531	chr12	-	26105940	26111975	ENST00000502069, uc001rgu.1	AGCTGGATAAAGTATTTATAGAAGATAGAGGACCTGTGGTGGCTCATGCCTGTAATCCAA	natural antisense	NM_001164748	RASSF8	ras association domain-containing protein 8 isoform a	+	26111963	26225807	3959.4	1638.45	11.874	10.6738	4986.04	3492.89	4595.65	2763.03	2069.46	2024.01	1130.56	1329.78	11.9829	11.6495	12.0565	11.807	10.8308	10.7439	10.5086	10.612
ASHGA5P018163	1.60902e-07	3.491e-06	2.29847	down	noncoding	ENST00000450157	RP11-69E11.4	GENCODE	599	chr1	-	39987951	40007432		CACCTGCCAGAAACAAGGAGAGTCAGCAATTACCAGCCAGCCAAGGTCCTGGAAGCTGAC	natural antisense	NM_181809	BMP8A	bone morphogenetic protein 8A precursor	+	39957317	39995541	1621.46	661.816	10.5898	9.38914	1980.46	1557.32	1713.94	1234.11	763.697	771.957	536.193	575.416	10.61	10.4671	10.6411	10.6411	9.40504	9.35055	9.41715	9.38382
ASHGA5P053198	1.54531e-05	9.0703e-05	2.29887	down	noncoding	uc003ups.3	AK001533	UCSC_knowngene	3400	chr7	+	98610787	98634102		TGTGGCTTTTGAGTTCTGATGATGACAAAAATATTTTGGCAGAGACTCCATCTCAAAAAA	exon sense-overlapping	NM_001244580	TRRAP	transformation/transcription domain-associated protein isoform 1	+	98476112	98610866	246.218	107.695	7.92204	6.72112	259.737	257.355	280.733	187.047	132.831	128.58	83.3048	86.062	7.70549	7.94169	8.08089	7.9601	6.85715	6.73869	6.69335	6.59529
ASHGA5P050336	0.00022339	0.000733231	2.30132	down	noncoding	TCONS_00001440	XLOC_000757	LincRNAs identified by Cabili et al	738	chr1	-	28567779	28573670		TGTTTTTCAGGCCTTCTGTCTTGAGCTCGTATTACTGCTGTTCACTGATGTATTGTAAAA	natural antisense	ENST00000468425	ATPIF1	ATPase inhibitory factor 1 [Source:HGNC Symbol;Acc:871]	+	28562652	28573417	220.182	95.9486	7.75451	6.55204	246.024	225.533	254.409	154.763	135.104	93.6474	82.1287	72.9141	7.63028	7.75608	7.94072	7.69096	6.88066	6.29486	6.67377	6.35888
ASHGA5P052865	3.83007e-06	3.1836e-05	2.30352	down	noncoding	ENST00000407767	RP3-406A7.3	pseudogene	334	chr6	+	136685266	136685600		GCAAAGAAAAGAGAGTCTGAGGAGTCCAAGGAGGATATGGGCTTTGGTCTTTTTGACTAA								4220.96	1728.23	11.9871	10.7832	4852.05	3937.04	4727.96	3366.78	1930.53	2078.12	1314.56	1589.7	11.9432	11.8158	12.0974	12.0919	10.7389	10.7836	10.7316	10.879
ASHGA5P043175	1.20247e-06	1.3873e-05	2.30386	down	noncoding	ENST00000439105	AC074183.4	GENCODE	782	chr7	-	84568664	84569561	ENST00000436596, NR_024542, NR_024543, uc004cin.3	CCCTCCCTTTTCATATCCCGATTCTTAAGTTCTGCTATTGTGGTATTGTGGTCGAAAAAA	intergenic							30404.3	12850.5	14.8433	13.6393	37375.4	31164.3	31657.4	21420.2	16630.9	14971.4	10096.9	9702.75	14.9394	14.8227	14.8367	14.7745	13.7662	13.6445	13.6311	13.5151
ASHGA5P055750	3.16446e-08	1.302e-06	2.30517	down	noncoding	uc001uum.3	U50535	UCSC_knowngene	2320	chr13	-	33107674	33109994		GGGAAAACAACATTGTCTCGGTAAGTAAAGGATACCAACTGAATACTTGGTAATTCATTA	exon sense-overlapping	NM_014887	N4BP2L2	NEDD4-binding protein 2-like 2 isoform 2	-	33091029	33112932	843.748	350.705	9.65167	8.4468	1022.57	883.65	825.4	643.372	393.866	405.194	284.549	319.213	9.64934	9.66948	9.58995	9.6979	8.4215	8.3905	8.47805	8.49714
ASHGA5P030224	1.02089e-05	6.5963e-05	2.30518	down	noncoding	ENST00000558015	RP11-561C5.6	GENCODE	470	chr15	-	85857897	85858747		CTCACTACCCAGAGAGAAGCAATGTTGACATATTTCTCTTCCTCAATGCATATTTATATA	intergenic							749.857	315.944	9.49973	8.29485	816.722	776.776	776.169	629.76	383.047	339.578	269.953	271.199	9.34474	9.48097	9.50751	9.6657	8.37947	8.13975	8.4001	8.26009
ASHGA5P021601	4.79319e-08	1.662e-06	2.30633	down	noncoding	NR_049751	RTN3	RefSeq	2390	chr11	+	63448921	63527363	NR_049750	ATCCATTCAACTGGCTGTCTTCATGTGGCTGATGACCTATGTTGGTGCTGTTTTTAACGG	exon sense-overlapping	NM_001265589	RTN3	reticulon-3 isoform e	+	63448921	63527363	2026.92	823.954	10.9228	9.71717	2359.85	2107.39	2065.44	1575.01	980.023	941.785	670.463	703.544	10.8667	10.9134	10.9187	10.9923	9.76666	9.65762	9.74967	9.69472
ASHGA5P026324	1.07852e-06	1.28e-05	2.3067	down	noncoding	TCONS_00014252	XLOC_006350	LincRNAs identified by Cabili et al	871	chr7	-	7592409	7606237		GGCAATGTTAGAGTCATCGAAAGTTTTTAATCAGGCAAGTGGTATGATCAGTTTTTTGTT	intergenic							331.871	144.58	8.34755	7.14172	393.568	324.304	356.916	252.697	173.085	178.75	105.297	121.187	8.29855	8.27	8.42575	8.39587	7.23516	7.21092	7.03892	7.08186
ASHGA5P042556	8.95566e-08	2.371e-06	2.30811	down	noncoding	NR_037157	BVES-AS1	RefSeq	1725	chr6	+	105585561	105617819		GCAATATCCAGCTGTCATCTTCTTGATCCTCATATGCTACTACTAGCATCTAGCATTTAC	intronic antisense	NM_022361	POPDC3	popeye domain-containing protein 3	-	105605774	105627858	2595.64	1053	11.2724	10.0657	3138.54	2740.28	2657.13	1846.6	1261.77	1267.54	840.836	841.853	11.2897	11.2897	11.2771	11.2332	10.1327	10.0805	10.0922	9.95734
ASHGA5P042969	2.11339e-07	4.19e-06	2.30851	down	noncoding	uc003tad.4	LOC646762	UCSC_knowngene	6467	chr7	-	29685537	29725437		GGGAGGAGCCATAAAAGTAGTCTATCTATCATCAGTTACATATCTAATGAACTGTCTATC	intergenic							3494.67	1426.93	11.7077	10.5008	4181.34	3667.26	3593.51	2536.58	1751.88	1658.15	1153.93	1143.75	11.7247	11.716	11.711	11.6793	10.6002	10.4702	10.5419	10.3908
ASHGA5P031757	2.70942e-05	0.000139763	2.30916	down	noncoding	ENST00000563424	RP11-401P9.4	GENCODE	3441	chr16	+	50679719	50683160		TTTAAAGATGGTGGCAGTGAAACTGGTACATGGGACCTGACTGGGCTTTGTTTGCAACTT	intergenic							557.635	237.098	9.04981	7.84244	690.868	620.276	559.784	359.612	308.517	282.225	176.935	180.716	9.09741	9.17236	9.04976	8.87971	8.06519	7.86677	7.77921	7.65859
ASHGA5P049518	4.59209e-08	1.634e-06	2.31391	down	noncoding	NR_027164	C17orf76-AS1	RefSeq	1072	chr17	+	16342300	16345340	ENST00000460249, ENST00000472367, ENST00000478103, ENST00000480811, ENST00000483140, ENST00000484836, ENST00000497774, ENST00000578757, NR_027160, NR_027161, NR_027162, NR_027163, NR_027167, NR_027168, NR_027169, NR_045026	TTACTCCCTCTTTAAGATTGCGTACCCACTGCAGAGTGCTGAAGACGGGGTAGCCACGAG	natural antisense	NM_001113567	FAM211A	leucine-rich repeat-containing protein FAM211A isoform 1	-	16345318	16395505	1474.63	596.267	10.4452	9.23484	1829.42	1474.51	1534.65	1059.95	690.109	686.376	486.835	521.746	10.4925	10.3831	10.4843	10.4207	9.25011	9.17174	9.29005	9.22747
ASHGA5P039778	2.53111e-08	1.143e-06	2.31662	down	noncoding	NR_015453	NOP14-AS1	RefSeq	3860	chr4	+	2937277	2952794		GACTGTGGGTGATGTTTCCCTTCTCTGATTTCTAAAATATCTGCAAACTTGTTTCATTTA	natural antisense	NM_003703	NOP14	nucleolar protein 14	-	2939663	2965118	1294.63	529.883	10.2583	9.04631	1534.39	1360.18	1338.41	945.527	633.183	639.398	404.612	442.341	10.2324	10.2759	10.2749	10.2501	9.12392	9.06688	9.0065	8.98793
ASHGA5P022045	1.18629e-06	1.3783e-05	2.319	down	noncoding	ENST00000547794	RP4-816N1.6	GENCODE	439	chr12	-	2914299	2921982		CAACTCTGATGATGCAGAGCTGGAAGAAACCTCAGGAATGCTTTCGATTTTGCAGATGAG	natural antisense	NM_002014	FKBP4	peptidyl-prolyl cis-trans isomerase FKBP4	+	2904107	2914587	304.437	131.31	8.21769	7.00419	358.387	328.092	315.28	215.991	159.176	161.562	100.128	104.375	8.16952	8.28799	8.24719	8.16606	7.11272	7.07216	6.95954	6.87233
ASHGA5P028197	6.18788e-07	8.528e-06	2.32075	down	noncoding	uc001tas.3	BC033323	UCSC_knowngene	2227	chr12	+	88448974	88452835		GCAAACTGCAATCTCTTACCAGTCTCTTCTAGTTGAACTGTCATCTTCTCATTTAATATC	natural antisense	NM_025114	CEP290	centrosomal protein of 290 kDa	-	88442789	88535993	434.461	182.137	8.70678	7.49219	539.142	466.276	445.875	286.552	199.507	216.394	153.819	158.828	8.74788	8.78335	8.72641	8.56946	7.43392	7.484	7.57539	7.47544
ASHGA5P051746	1.17462e-06	1.3689e-05	2.32118	down	noncoding	uc001esk.4	LOC728855	UCSC_knowngene	1270	chr1	+	149576452	149616786	ENST00000416869, ENST00000417976, ENST00000422124, ENST00000431928, ENST00000434159, ENST00000452795, ENST00000457645, NR_024511, NR_024584, TCONS_00000848, uc001azs.1, uc001eky.4, uc001ela.4, uc001esl.4	TGAAATCCTTGGAGTAGATCATCATGACCCTCTGTGTTCCTTTTGGCAAATGACTTGCTT	intergenic							19718.4	8086	14.2141	12.9993	23813.5	20045.5	21196.6	13818.1	10131.8	9745.72	5933.08	6533.42	14.2836	14.1831	14.268	14.1219	13.1076	13.0546	12.8936	12.9412
ASHGA5P045465	8.47217e-05	0.000336908	2.32179	down	noncoding	TCONS_00001989	XLOC_000152	LincRNAs identified by Cabili et al	285	chr1	+	39508263	39509883		ATGATGGATAGAGTCATGGGCCTGCCTCTTATGGAGCTAAGAAATGAAATCTGGATACGG	intergenic							274.129	118.912	8.06028	6.84504	309.902	290.626	312.672	183.315	158.442	142.721	89.0941	85.3897	7.9583	8.11496	8.23429	7.93355	7.1081	6.89396	6.79538	6.58273
ASHGA5P023475	2.99158e-08	1.269e-06	2.32459	down	noncoding	ENST00000581667	AF186192.5	pseudogene	524	chr8	+	145930918	145933902		CTTTTTGAATCTCATTATATAATGTCAGAGAGTTCCTGTTGGAGAGAACCCCTATGGATG								423.588	179.298	8.67911	7.46213	538.146	421.777	423.206	311.223	212.956	206.816	140.626	156.794	8.74511	8.63636	8.65339	8.68159	7.52918	7.41951	7.44145	7.45841
ASHGA5P043693	4.19379e-05	0.000194933	2.32507	down	noncoding	uc003tsz.3	AK123141	UCSC_knowngene	3644	chr7	+	63813368	63817012		AGAATTAATATTACCCAACTTGTCCAATAAAATGTTTTTAAGTTGCCTATTTTTAAAAAA	intergenic							3736.85	1504.09	11.8227	10.6055	4104.61	3930.72	3627.43	3284.65	1633.9	1605.38	1356.49	1420.58	11.7041	11.8128	11.7226	12.0514	10.5094	10.4256	10.7799	10.7069
ASHGA5P028113	1.06671e-05	6.8171e-05	2.32671	down	noncoding	ENST00000545709	RP11-305O6.3	GENCODE	3457	chr12	+	65675436	65680508		CAGTACATATGTAAGACTTAAGGCATTATTGAAAATAAGCCTGTGCTACATGGTAGAATC	intron sense-overlapping	NM_001031679	MSRB3	methionine-R-sulfoxide reductase B3 isoform 2 precursor	+	65672422	65860687	310.813	133.28	8.25233	7.03404	375.327	306.252	334.478	227.193	167.242	148.646	115.543	101.69	8.23527	8.1929	8.33726	8.24389	7.18607	6.95001	7.16664	6.83345
ASHGA5P051844	2.49545e-06	2.3475e-05	2.32698	down	noncoding	ENST00000427149	SDHAP1	GENCODE	706	chr3	-	195686618	195694391	ENST00000429897, NR_003265	GTTCATTACCTTCTGCGCATTATACCACAAAAAAGCTGGGAATAAAAATGCTAACCAAAA	intergenic							45808.6	18697.9	15.4299	14.2114	49136.4	51342.4	46624.9	36130.5	20931.1	20673.8	16173	17013.7	15.3352	15.5085	15.3896	15.4862	14.1066	14.1154	14.3048	14.3188
ASHGA5P039118	3.61929e-08	1.42e-06	2.32716	down	noncoding	ENST00000474477	RP11-6F2.6	GENCODE	571	chr3	+	156807669	156817945		AAACATTATTTCAAGGCACAGGTCTTCCACCATTCTGAGAGGCAGGGGGATCTTTGAGTT	intergenic							581.219	244.234	9.1307	7.91213	684.14	589.981	626.273	424.483	287.124	286.037	195.71	208.066	9.08543	9.10638	9.20941	9.12157	7.96322	7.8853	7.93158	7.86842
ASHGA5P019765	1.35866e-06	1.5211e-05	2.33135	down	noncoding	NR_037630	LOC645513	RefSeq	1048	chr4	+	120375937	120420747	ENST00000502760	ATCTCCTAAGGTTTCACCTGCTTTGCATCAGGGCAGGGTTCCACTCCCATTGCCCAGGCT	natural antisense	NM_001083	PDE5A	cGMP-specific 3',5'-cyclic phosphodiesterase isoform 1	-	120415549	120549981	2317.05	935.641	11.1025	9.88135	2827.4	2479.39	2359.74	1601.67	1104.84	1176.62	656.505	804.593	11.1339	11.1493	11.1051	11.0217	9.93256	9.98115	9.71726	9.89442
ASHGA5P031506	1.17519e-06	1.3689e-05	2.33273	down	noncoding	uc009wxo.1	AK056657	UCSC_knowngene	2427	chr1	-	180913174	180945618		ATCTGAGGAGTCAAGGGAGTTTTTGTTTTGCTTTTTAGCTGAAATAACAACTTTAGTGCT	exon sense-overlapping	NM_005819	STX6	syntaxin-6	-	180942175	180992046	1298.97	521.109	10.2512	9.02918	1562.38	1471.96	1282.77	878.775	625.18	601.092	426.827	431.336	10.2603	10.3811	10.2156	10.1478	9.10592	8.97446	9.08543	8.95092
ASHGA5P045485	9.28467e-08	2.433e-06	2.33458	down	noncoding	ENST00000536430	LINC00115	GENCODE	1298	chr1	-	761588	762886		CCTGGATTGTCCTAGAACTTTGTTCCAACAGATTACATGTGTTCATAACGAATAAATTGC	intergenic							5847.35	2334.38	12.4357	11.2125	6547.64	6387.3	6111.18	4343.29	2775.92	2640.87	1924.6	1996.13	12.3624	12.493	12.4455	12.4419	11.2457	11.1304	11.2705	11.2035
ASHGA5P048861	6.61157e-07	8.892e-06	2.335	down	noncoding	ENST00000559010	UBE2Q2P1	GENCODE	507	chr15	-	85081793	85085828	NM_001145335, NM_173469	CTTTTTGCAGGATATAGAAGACTTAGATCACTGTGAGATGAAAGAAGAGCCTACTAGTGA	intergenic							549.42	232.503	9.04778	7.82436	644.564	582.839	579.434	390.843	276.475	290.305	173.264	189.969	9.00128	9.08788	9.10089	9.00108	7.91072	7.91084	7.74844	7.72743
ASHGA5P043995	9.8493e-09	6.72e-07	2.33642	down	noncoding	ENST00000461471	OR2A9P	GENCODE	2913	chr7	+	143995111	143998024	ENST00000479887, uc003wed.3	GCTGAAGTCAGCTACACTTTTTCTATTTGAAAAACAATTTCTTGCATTTGGGATTTCAGG	intergenic							763.147	317.158	9.51404	8.28974	892.688	782.876	791.136	585.886	371.328	378.527	245.544	273.232	9.46398	9.49119	9.53682	9.56418	8.33432	8.29656	8.2577	8.27039
ASHGA5P037987	7.98882e-06	5.5239e-05	2.33741	down	noncoding	ENST00000416406	RP3-508I15.14	GENCODE	500	chr22	+	39135007	39145046		CTGGGCAGGTCTTAGAGTGATGGGACAATTTTGACTGAATTTTACTGATGTTATTAAAAA	natural antisense	NM_001199579	SUN2	SUN domain-containing protein 2 isoform a	-	39130718	39152024	252.319	107.027	7.9331	6.70819	321.642	252.64	269.409	165.586	137.365	124.085	79.2073	87.4494	8.0077	7.91556	8.02402	7.78511	6.90485	6.68823	6.6218	6.61787
ASHGA5P032487	5.85681e-07	8.208e-06	2.33819	down	noncoding	uc002ilk.1	AX748120	UCSC_knowngene	934	chr17	-	45400563	45401497		CTCATTCTTCCAGGGTTGTGGGAATTCAAAAATATATACGTAGTGCTCAATAAATGTTAC	natural antisense	NM_001195192	EFCAB13	EF-hand domain-containing protein C17orf57 isoform B	+	45401326	45508076	338.867	144.341	8.37494	7.14955	404.333	351.165	355.451	244.518	174.465	168.05	119.703	115.146	8.34164	8.38677	8.41779	8.35357	7.24671	7.12647	7.21541	7.00962
ASHGA5P058187	1.71401e-07	3.624e-06	2.33843	down	noncoding	TCONS_00027642	XLOC_013181	LincRNAs identified by Cabili et al	425	chr19	+	58782948	58785962		ACATGAGGAGAAATTTGGAGACAGACAACTTGTCACGCATACAGGGAAAATGACATTTGA	intergenic							1517.99	610.601	10.4862	9.26065	1798.48	1615.87	1577.65	1079.96	749.325	694.605	466.149	532.327	10.4623	10.5189	10.5195	10.4441	9.37512	9.18427	9.22449	9.25872
ASHGA5P035299	6.58262e-07	8.883e-06	2.33878	down	noncoding	uc002tpz.2	LOC440905	UCSC_knowngene	4525	chr2	-	130783571	130808704	ENST00000449066, ENST00000449170, ENST00000456785, NR_026758, NR_046258, NR_046259, NR_046260, uc010zan.1	GGCATAAGTCTACTCACTTATATCTGTCTGGAACATAACGCTTGTTTGTTTTTACAACAA	intergenic							1856.57	749.361	10.7969	9.57117	2056.96	1885.45	2023.23	1460.63	881.39	884.146	581.481	650.429	10.6632	10.7498	10.8846	10.89	9.6111	9.56367	9.54199	9.56793
ASHGA5P031289	8.55093e-07	1.0906e-05	2.33933	down	noncoding	ENST00000565313	AC009120.6	GENCODE	539	chr16	-	74339153	74366511		CCCGAAGTCAAAAACGACTAGAACACAGCTTAAAAATCAAGCCATTTAATTGTATCTTTG	natural antisense	NM_002811	PSMD7	26S proteasome non-ATPase regulatory subunit 7	+	74330672	74340186	2742.99	1096.6	11.3602	10.1341	3133.7	2936.19	2864.31	2037.76	1349.69	1226.69	920.218	889.798	11.2877	11.3885	11.3859	11.3789	10.2355	10.0405	10.2209	10.0396
ASHGA5P014031	1.42124e-05	8.4839e-05	2.3401	down	noncoding	ENST00000398851	LRRC37BP1	pseudogene	714	chr17	+	28956697	28964320	NM_052888	TTTTATAGAGGTGAATTCACATAAAAGGGCATCAGAAAAATACAAAGACAACCCATCAAT								5149.61	2066.97	12.2716	11.0451	5594.17	5071.1	5497.8	4435.37	2428.78	2253.31	1813.8	1772	12.1365	12.1702	12.3065	12.4732	11.0608	10.901	11.1841	11.0343
ASHGA5P042149	1.523e-08	8.61e-07	2.34244	down	noncoding	uc003qrv.1	AX747826	UCSC_knowngene	2212	chr6	-	159219681	159221893		CAAAACAAATTTTTGTAATTAGAGTGCTGGGTTGTGCTCAGCATCATTGGAGTTAAATGT	intron sense-overlapping	NM_001111077	EZR	ezrin	-	159186772	159240456	705.406	291.952	9.40427	8.17625	832.427	718.806	740.345	530.046	342.436	332.713	231.016	261.642	9.37178	9.37241	9.44276	9.43012	8.21691	8.10986	8.17432	8.20394
ASHGA5P032344	4.25737e-05	0.000197332	2.34677	down	noncoding	ENST00000584758	RP11-17M24.1	GENCODE	535	chr17	-	32258150	32263225		ACTTTCAGCTTGCACTTTGGTTTGGTAAACCACTGACTGTCCTACCAAACGCCCCCGCAC	intron sense-overlapping	NM_001094	ASIC2	acid-sensing ion channel 2 isoform MDEG1	-	31340105	32483825	791.421	327.971	9.56171	8.33103	892.82	849.922	854.164	568.777	433.486	355.336	280.774	242.289	9.46517	9.61055	9.64469	9.52643	8.5672	8.20361	8.45754	8.09578
ASHGA5P003753	8.64614e-08	2.327e-06	2.3478	down	noncoding	ENST00000529061	PMS2P3	pseudogene	1254	chr7	-	75132253	75157139	ENST00000396912, ENST00000415277, ENST00000418756, ENST00000422064, ENST00000430602, ENST00000437568, ENST00000438326, ENST00000476426, ENST00000533167, NM_001204456, NM_001204513, NM_001242713, NR_028059, NR_038967, uc003udq.3, uc022agj.1	AACAGGAAATGAACACATTGCAGGGGCCAGTGTCATTCAAAGATGTGGCTGTGGATTTCA								349.674	148.605	8.41685	7.18554	413.033	372.496	360.368	252.798	172.387	182.356	109.016	130.662	8.36731	8.46242	8.44141	8.39626	7.22873	7.23465	7.08564	7.19316
ASHGA5P022882	4.58258e-07	6.955e-06	2.34926	down	noncoding	ENST00000564524	FAM157C	GENCODE	292	chr16	+	90195030	90210262		CCAGGCTCAGAGCCACCTAAGCTGAAGATTCCCTTGAGAACAAGTACTGTCCCTAGTTTC	intergenic							665.199	273.43	9.31321	8.081	792.12	736.387	668.363	463.925	331.405	308.972	224.281	229.061	9.30067	9.40796	9.30067	9.24354	8.16902	8.00627	8.1347	8.01403
ASHGA5P054922	4.14222e-05	0.000193179	2.35175	down	noncoding	uc001nvt.3	SNHG1	UCSC_knowngene	2769	chr11	-	62619459	62623357		GTGGAAGTTGCTACGGGGATGATTTTACGAACTGAACTCTCTCTTTCTGATGGATTAGTG	bidirectional	NM_001012662	SLC3A2	4F2 cell-surface antigen heavy chain isoform b	+	62623483	62656355	566.772	239.322	9.07965	7.84592	687.027	599.141	610.397	370.523	318.456	289.686	167.395	181.752	9.08982	9.12594	9.17644	8.92642	8.11057	7.90698	7.69948	7.66666
ASHGA5P050981	0.000147795	0.000522423	2.35196	down	noncoding	ENST00000423536	RP4-564F22.2	GENCODE	517	chr20	-	37049234	37059709	ENST00000417578, ENST00000436764, ENST00000449469, NR_027241, uc002xig.3, uc002xii.3, uc002xij.3	TTTGAATTTGTAGCTGTCGTTCACTTTTTACCCACCCATTCAATAAACCTTACAGAATTG	intergenic							22280.2	8919.5	14.4077	13.1738	23041.7	22913.9	22787.1	20377.9	9503.67	9420.82	8560.86	8192.65	14.218	14.3572	14.3624	14.693	13.0053	12.9922	13.4191	13.2785
ASHGA5P045554	5.82373e-07	8.173e-06	2.3535	down	noncoding	NR_003672	SNHG7	RefSeq	2176	chr9	-	139619683	139622636		TGTCAGACTCCTGCTAAGAGACAGTATCAAGAAAGATAACTTCAAAATACACTTTCTGGA	intergenic							566.353	237.434	9.10359	7.86878	630.445	605.356	591.099	438.511	280.162	282.32	191.759	195.495	8.97217	9.14028	9.12956	9.17236	7.93053	7.8675	7.90285	7.77424
ASHGA5P018682	2.65077e-07	4.833e-06	2.35435	down	noncoding	ENST00000456450	AC010907.2	GENCODE	693	chr2	-	3650986	3651832		GCCTTCCTCGGGCGTTACAACTTGGAAAACAAGACCAGGCGCAGTGGCTCACACCTGTAA	intronic antisense	NM_001255982	COLEC11	collectin-11 isoform c precursor	+	3642421	3692234	3259.26	1290.78	11.6079	10.3726	3936.73	3105.51	3486.02	2508.79	1454.25	1512.21	1039.68	1156.96	11.6317	11.4735	11.6671	11.6592	10.3424	10.3368	10.4027	10.4084
ASHGA5P019299	1.01398e-05	6.5657e-05	2.35678	down	noncoding	ENST00000477404	RPS27P25	GENCODE	484	chr12	+	120807242	120809491	NM_001030	ACAGATGAGGGGATCTCCTTCATCCTTCTCCAGAAGAGAAGAGGAAACAGAAGAAGAAAC	bidirectional	NM_002442	MSI1	RNA-binding protein Musashi homolog 1	-	120779132	120806983	3462.76	1394.86	11.6988	10.462	3897.3	3636.49	3739.21	2578.05	1826.96	1562.63	1145.98	1043.86	11.6169	11.7056	11.7752	11.6976	10.6618	10.3857	10.5314	10.2691
ASHGA5P044460	4.18633e-08	1.55e-06	2.3578	down	noncoding	ENST00000577199	RP11-1C8.6	GENCODE	777	chr8	-	104395305	104396082		TGTCTGATATTCTCTACCAAATGGTAAGGAATTTGAGGATAGAATCCATCCTTTGTTACC	intergenic							264.211	110.208	8.00781	6.77037	332.193	273.049	269.806	181.798	125.649	128.432	91.3122	95.4394	8.05613	8.02599	8.0281	7.92104	6.77469	6.73681	6.82719	6.74279
ASHGA5P027824	4.41202e-06	3.5455e-05	2.36062	down	noncoding	ENST00000500682	RP11-277P12.20	GENCODE	2830	chr12	+	10516367	10551105		ATTGTTACCATAATAATGAAACGGATTCCCATGGCTACAGCGATGAAGCAGCAGAAAAAA	natural antisense	NM_001199805	KLRC4-KLRK1	NKG2-D type II integral membrane protein	-	10524951	10562745	291.555	123.081	8.17109	6.93193	315.353	321.25	293.816	235.801	141.142	137.333	98.3047	115.545	7.98308	8.25505	8.14605	8.3002	6.9416	6.83668	6.93405	7.01537
ASHGA5P043856	7.56006e-06	5.2941e-05	2.36084	down	noncoding	uc003vhq.1	BD495725	UCSC_knowngene	1949	chr7	+	115893169	115895118		GAGAAGGTTATCTAGTTCAGGGCATTGATCTGCTTAGATCTTTTCATCTTAAAGAGAGAA	intron sense-overlapping	NM_015641	TES	testin isoform 1	+	115850546	115898837	260.094	110.864	8.00789	6.76859	286.358	272.609	271.233	210.175	136.299	128.323	92.4402	86.3948	7.84707	8.02307	8.03509	8.12633	6.89233	6.73586	6.84506	6.6011
ASHGA5P040924	2.50622e-07	4.658e-06	2.36085	down	noncoding	ENST00000562870	CTC-205M6.5	GENCODE	3088	chr5	-	180211781	180214869		GTCATCTAGGAGACTGGTTCTATTATTTACGTAGATGTTCTTGAATTAAAGGATGGGAAT	intergenic							842.295	345.5	9.64967	8.41036	980.059	918.528	865.169	605.424	421.929	405.722	267.581	286.766	9.59815	9.72039	9.6657	9.61442	8.52573	8.39275	8.38615	8.3368
ASHGA5P034863	8.25283e-06	5.6676e-05	2.36205	down	noncoding	NR_033997	RNF144A-AS1	RefSeq	2348	chr2	-	7052406	7058813		GCATGGAAGGTGACTACTCATGACTGCAACTTAGAGAACAAGGGTTATAATAAAAATAAA	intronic antisense	NM_014746	RNF144A	probable E3 ubiquitin-protein ligase RNF144A	+	7057522	7184309	251.502	106.522	7.94094	6.7009	300.473	275.284	255.429	174.824	136.381	124.008	85.1164	80.5822	7.91329	8.03739	7.94793	7.86516	6.89321	6.68729	6.72345	6.49966
ASHGA5P036775	2.3979e-06	2.2842e-05	2.36244	down	noncoding	uc002xid.1	AX746690	UCSC_knowngene	2002	chr20	-	37034659	37045444		AAGGCTCAACTGGGTATGATTGTCATGAGATCACTTCAGCCAATAAACAGAAATTATGAT	intergenic							296.412	124.519	8.18837	6.94809	344.707	317.202	298.401	225.336	149.954	134.4	108.946	104.776	8.11086	8.23871	8.17107	8.23283	7.02663	6.80372	7.08529	6.87671
ASHGA5P036838	6.10731e-08	1.947e-06	2.36372	down	noncoding	TCONS_00025860	XLOC_012138	LincRNAs identified by Cabili et al	907	chr17	+	20691696	20692707	ENST00000578585, NM_005063	GCTGTCATTAGTCTATATGGTTCTCCAAAAAATTGAATGAATCCATTGGAGAAGCAGTGG	intergenic							4540.48	1794.8	12.0744	10.8333	5617.25	4660.95	4620.69	3263.06	2176.89	2036.64	1420.35	1545.3	12.1419	12.0464	12.0676	12.0416	10.9013	10.7511	10.8441	10.8368
ASHGA5P015787	5.41572e-07	7.746e-06	2.36521	down	noncoding	uc002xij.3	LOC388796	UCSC_knowngene	805	chr20	-	37049238	37063962	ENST00000423536, ENST00000449469	TGCTTGTAAGGTCTCAGCCTTAGATCCAAGGACAGTCCAAGGAAGTCCTAAGACCATGGA	intergenic							634.626	262.074	9.26099	8.01902	719.818	645.329	661.963	511.395	310.661	297.729	212.244	227.66	9.15265	9.22666	9.28652	9.37814	8.07706	7.94471	8.05098	8.00335
ASHGA5P047735	1.2659e-07	2.997e-06	2.36532	down	noncoding	ENST00000448423	RP11-179H18.2	GENCODE	1528	chr10	+	121331315	121334113		GATCAAGATAGCATTGGGTCATGTTATAAAATCATCTGTTAGCTCAACAGCCATACTTTT	natural antisense	NM_001033925	TIAL1	nucleolysin TIAR isoform 2	-	121332977	121356541	218.658	92.2701	7.75269	6.51066	265.911	227.264	217.201	164.257	113.443	103.155	72.53	79.952	7.74394	7.7679	7.72453	7.7744	6.62741	6.42581	6.50043	6.48897
ASHGA5P040455	8.2501e-06	5.6676e-05	2.36692	down	noncoding	uc003jsd.1	BX641110	UCSC_knowngene	3720	chr5	-	58567936	58571656		GTGGACTTTTTTCTTTCCTGCTGACAGAACAGTGTTTAGGATTTATGTGTTACATGTAAG	exon sense-overlapping	NM_001197220	PDE4D	cAMP-specific 3',5'-cyclic phosphodiesterase 4D isoform PDE4D9	-	58264865	58571945	635.545	263.293	9.24155	7.99853	772.525	714.596	636.983	418.075	326.393	328.246	186.265	212.27	9.26585	9.36411	9.23469	9.10154	8.14478	8.09078	7.85841	7.90016
ASHGA5P018118	1.79706e-07	3.759e-06	2.37009	down	noncoding	ENST00000449648	RP11-5N23.2	GENCODE	421	chr10	+	6625640	6626260		GACCTAGTTGAAGTCACAGCTTGGAGGAAACCAGTTTGCACTATTTGATGAGGAATTTGG	intergenic							353.476	148.99	8.44002	7.19508	404.134	371.645	368.739	269.389	176.412	175.98	110.887	132.681	8.34063	8.4581	8.47718	8.48416	7.26384	7.1885	7.11047	7.2175
ASHGA5P018409	2.78639e-05	0.000142678	2.37408	down	noncoding	uc021puw.1	LOC100288974	UCSC_knowngene	835	chr10	+	81664653	81691574		TGACTGAGATCAGAGGCCCTGTGATGATCGTGTCAGGTCAAGGGCTCAGAGGTTTGCAGG	intergenic							1343.41	530.099	10.2892	9.04179	1624.7	1478.73	1435.63	834.571	685.908	600.874	427.911	405.703	10.3177	10.3869	10.3778	10.0743	9.24146	8.97386	9.09239	8.85947
ASHGA5P013205	1.09467e-05	6.9566e-05	2.37436	down	noncoding	NR_024091	ZFP91-CNTF	RefSeq	3544	chr11	+	58346586	58393205		AAGGGATGTCAAAGTCATACTGCAGTGGGACGGAACGGAGCATTCACCGCTGACCCCTCA	exon sense-overlapping	NM_000614	CNTF	ciliary neurotrophic factor	+	58390145	58393205	397.953	167.393	8.59494	7.3474	463.028	417.845	425.571	285.369	219.082	189.617	134.503	126.369	8.53376	8.62292	8.6609	8.56217	7.5718	7.29515	7.3775	7.14516
ASHGA5P039758	4.97915e-06	3.8875e-05	2.37514	down	noncoding	uc001eby.1	AX747733	UCSC_knowngene	2559	chr1	+	112938880	112941439		TGGCACAATTTGTTAGTATAAACGGCCTACTTGTTGTCTTCATTTAACTTGATTTTCCCC	exon sense-overlapping	NM_018704	CTTNBP2NL	CTTNBP2 N-terminal-like protein	+	112938799	113003786	1901.6	755.948	10.812	9.56394	2309.45	1978.5	2038.39	1280.04	962.268	910.617	539.066	611.843	10.8317	10.8182	10.8991	10.6989	9.74257	9.60473	9.42512	9.48334
ASHGA5P040422	9.3556e-08	2.441e-06	2.37705	down	noncoding	NR_034127	LOC100132356	RefSeq	1796	chr5	-	43065288	43067073		TTGGTGTATCTTGTTCTGGCAGCGAGGTTATCAGTGTATTTTGTTTTAATTTCTATTTGC	intergenic							676.096	277.037	9.33885	8.08968	800.12	736.532	683.725	484.008	335.057	329.097	211.318	232.678	9.31375	9.40831	9.33158	9.30179	8.18505	8.09392	8.04467	8.03509
ASHGA5P039404	3.17168e-06	2.7884e-05	2.38251	down	noncoding	ENST00000563286	RP11-121C2.2	GENCODE	4218	chr4	-	47842138	47846356		GTGGCTGAAGTTTGCTCTGTAAAATCACCGTTTCCTGAGGTATATTCAATATCTTTAATT	intergenic							4248.12	1661.11	11.9738	10.7213	4915.15	4893.98	4387.79	2795.55	2058.89	1869.2	1363.85	1352.48	11.9623	12.1127	11.9898	11.8303	10.8235	10.639	10.7873	10.6353
ASHGA5P033015	1.49141e-06	1.6286e-05	2.3827	down	noncoding	ENST00000582557	SUZ12P1	GENCODE	1560	chr17	+	29061080	29097068		GCGTGATTTCCATAGCAGATGACAAGTTTATATTGATTATAACATGGTCTCGGTTGATAT	intergenic							978.207	391.557	9.8669	8.6143	1104.32	1088.32	983.538	736.641	431.459	446.196	307.973	380.599	9.7611	9.95706	9.84658	9.90284	8.561	8.53333	8.59722	8.76564
ASHGA5P054914	5.62924e-06	4.2772e-05	2.38614	down	noncoding	ENST00000544550	SNHG1	GENCODE	636	chr11	-	62620303	62622960	uc001nvt.3	CTGAAGTTACAGGTGAGTAAACCTAAATGTAAGGTGGACTATGCTAAAAATTCCCAATGA	bidirectional	NM_001012662	SLC3A2	4F2 cell-surface antigen heavy chain isoform b	+	62623483	62656355	765.743	311.8	9.53044	8.27576	812.664	804.275	796.73	649.303	349.776	367.06	265.953	264.41	9.33765	9.52643	9.54726	9.71041	8.24803	8.25231	8.37875	8.22395
ASHGA5P015205	2.28107e-06	2.2171e-05	2.38729	down	noncoding	ENST00000417869	RP11-69E11.4	GENCODE	487	chr1	-	39987951	40011433	NR_003929	GGCACAGCAGAAACAAGGAGAGTCAGCAATTACCAGCCAGCCAAGGTCCTGGAAGCTGAC	natural antisense	NM_181809	BMP8A	bone morphogenetic protein 8A precursor	+	39957317	39995541	1932.28	755.582	10.8509	9.59556	2316.44	1942.76	1972.6	1497.33	867.038	831.385	685.798	638.107	10.8368	10.7926	10.8511	10.9232	9.58964	9.47136	9.78197	9.53926
ASHGA5P048375	1.55077e-07	3.41e-06	2.38835	down	noncoding	BU594464		LincRNAs identified by Khalil et al	812	chr4	-	122588952	122590802		AGACTGAATTTCCTTCATAGTACATGATTTTTCCTAAATATAGGAAAGATCGAAGGGGTC	exon sense-overlapping	ENST00000296511	ANXA5	annexin A5 [Source:HGNC Symbol;Acc:543]	-	122589109	122618268	688.909	280.828	9.37025	8.11424	791.29	742.404	716.086	505.857	338.925	317.446	214.439	252.501	9.29856	9.42121	9.39808	9.36317	8.1996	8.04103	8.06415	8.15217
ASHGA5P040511	1.28824e-06	1.4594e-05	2.38929	down	noncoding	ENST00000527880	RP11-466P24.2	GENCODE	1938	chr5	-	75465909	75470170	NM_001010942, NM_001251917, NM_001251918, NM_001251921, NM_001251922, NM_015646	CAGAGACCCGGTGACAGCGTGAGAGGTTCGCAGAGTACTAGGTTTTGACAAGCTTGCATC	intronic antisense	NM_014979	SV2C	synaptic vesicle glycoprotein 2C	+	75379304	75621416	934.449	376.995	9.79045	8.53386	1078.22	1014.34	989.973	655.265	459.826	461.317	275.809	311.027	9.72289	9.85891	9.8557	9.72429	8.65906	8.58238	8.43364	8.46038
ASHGA5P035305	3.12366e-07	5.33e-06	2.39344	down	noncoding	NR_046260	LOC100216479	RefSeq	2645	chr2	-	131174325	131186119	ENST00000449066, ENST00000449170, ENST00000456785, NR_026758, NR_046258, NR_046259, uc002tpz.2, uc010zan.1	GGCATAAGTCTACTCACTTATATCTGTTTGTCTGGAACATAACCCATGTTTGTTTTTACA	intergenic							4585.83	1811.1	12.1072	10.8481	5040.51	4908.82	4695.53	3698.46	2100.09	2111.54	1501.11	1531.67	12.0013	12.1187	12.0882	12.2205	10.8468	10.8047	10.9182	10.8227
ASHGA5P000103	2.44989e-07	4.571e-06	2.39399	down	noncoding	BC064139		NRED	1750	chr1	-	85618179	85619886		ATTGTCACTTTTTGTCTATCACCTGGGCTTCAAGGCTTTATCATTATCTGAAATTATCTC	intergenic							12899.6	5110.89	13.5954	12.336	14952.7	14230	13189	9226.56	6133.44	6324.88	3841.97	4143.25	13.6033	13.6689	13.5728	13.5365	12.3885	12.4228	12.2624	12.2701
ASHGA5P055949	3.52421e-05	0.000170223	2.39818	down	noncoding	ENST00000550043	BNIP3P1	GENCODE	1585	chr14	+	28733595	28735180	NM_004052	CTCGGGCGCCATGTCGCAGAACGGAGCGCCCGGGATGCAGGAGGAGAGCCTGCAGGGCTC	intergenic							415.361	172.45	8.63825	7.37631	494.124	458.842	450.983	257.494	208.724	225.67	118.845	136.559	8.62826	8.7607	8.74442	8.41962	7.50024	7.5429	7.20684	7.25524
ASHGA5P019706	6.9323e-09	5.81e-07	2.39965	down	noncoding	uc010vhb.2	CRNDE	UCSC_knowngene	838	chr16	-	54952777	54962690	ENST00000559432	CTATTGGAAGGAGGAGATTCTGAAGATAAGGAGGATGCCACTGGAAATGTTGAAATGAAA	intergenic							5615.02	2180.27	12.372	11.1092	6754.86	5864.24	5858.84	3982.13	2630.49	2533.21	1702.36	1855.01	12.4101	12.3707	12.3876	12.3197	11.1637	11.0711	11.1026	11.0995
ASHGA5P030766	1.51496e-06	1.6483e-05	2.40281	down	noncoding	uc021svq.1	AK024092	UCSC_knowngene	3264	chr15	+	93438055	93441319		TATCTTCAAGGTGGGTGGATGTTTTCTGTTTAAAAGATTAAGATGCCAACAGCGTTTTTT	intron sense-overlapping	ENST00000556722	CHD2	chromodomain helicase DNA binding protein 2 [Source:HGNC Symbol;Acc:1917]	+	93426525	93480855	2400.11	941.371	11.1675	9.90274	2792.02	2461.15	2545.64	1801.62	1198.92	1029.05	765.946	771.557	11.1158	11.1387	11.2172	11.1982	10.0571	9.77387	9.95027	9.8297
ASHGA5P055525	1.66418e-06	1.7559e-05	2.40333	down	noncoding	ENST00000549651	RP11-611E13.2	GENCODE	883	chr12	-	70636085	70637140		TTTGCAATAATTCGCCTTTATTTCCTTGTATATCTGTAAACTCTTCACTTTTTTGTAATT	natural antisense	NM_001199302	CNOT2	CCR4-NOT transcription complex subunit 2	+	70636809	70748773	3917.84	1541.75	11.8867	10.6216	4305.45	3959.25	4221.87	3184.8	1828.33	1765.04	1297.63	1276	11.7644	11.825	11.9439	12.0134	10.6631	10.5528	10.7122	10.5584
ASHGA5P038412	4.19409e-07	6.58e-06	2.40518	down	noncoding	ENST00000359025	RPL32P3	pseudogene	275	chr3	-	129115060	129115952	ENST00000506593, uc003emb.3, uc003eme.1	GGTTCATAGAAGGTTCAAGGGCCAGGTCTTGATATGATGCCCAGCATTGGTTATAGGAGC								11594.9	4571.07	13.4294	12.1633	13498.2	12164.2	12379.5	8337.66	5514.3	5755.2	3393.99	3620.79	13.4298	13.4307	13.4725	13.3848	12.2244	12.2766	12.0811	12.071
ASHGA5P046844	0.00333747	0.0068328	2.40545	down	noncoding	BM990693		LincRNAs identified by Khalil et al	599	chr18	-	67670272	67670871		GGGTTCAAATTTAGCTCAGCCCAAAACATCATGAAGAATAGAGTAAGACTGAAAAATGCA	intergenic							316.567	123.646	8.18711	6.9208	271.078	530.996	276.442	187.753	156.91	141.85	96.5434	99.2795	7.77034	8.95262	8.05979	7.96568	7.09403	6.88618	6.90865	6.79432
ASHGA5P042220	5.19973e-06	4.008e-05	2.40897	down	noncoding	uc003mvi.1	AK096219	UCSC_knowngene	2108	chr6	+	3229005	3288894		CAGAGAGCTCGGTTCCCCGTCTCCACAAAACGAATCATTAAAATGGAAACTCACCATCTT	intron sense-overlapping	NM_001128591	PSMG4	proteasome assembly chaperone 4 isoform b	+	3259161	3268300	853.657	343.419	9.68609	8.41767	916.053	923.851	864.379	710.343	377.878	394.745	273.184	327.87	9.50422	9.7283	9.66446	9.84738	8.35869	8.35208	8.42022	8.53971
ASHGA5P039815	3.022e-09	3.73e-07	2.41203	down	noncoding	uc001edc.1	BC047723	UCSC_knowngene	1208	chr1	+	113499036	113542118	ENST00000435800	GCTCCCTGGTAAGCAAGATTATGCTATAATCTTAAAATAGGCTCACACCTGTAATCCCAG	natural antisense	ENST00000429288	SLC16A1	solute carrier family 16, member 1 (monocarboxylic acid transporter 1) [Source:HGNC Symbol;Acc:10922]	-	113460381	113499635	1065.16	417.454	9.97318	8.70293	1303.48	1101.42	1110.59	745.163	468.031	510.452	324.16	367.174	9.98415	9.97628	10.0152	9.9171	8.68429	8.73277	8.68078	8.71389
ASHGA5P046945	8.55719e-05	0.00033961	2.41469	down	noncoding	NR_038357	LOC100507331	RefSeq	1476	chr10	-	75556271	75561157		CCTCCATTAACACCACAGGGCAGAATATACTGATAGTCAATAAATACTGAAATAAGTGAA	natural antisense	NM_001242487	KIAA0913	zinc finger SWIM domain-containing protein KIAA0913 isoform 2	+	75545381	75561556	8807.13	3404.5	13.0382	11.7663	8940.19	9720.03	9022.4	7545.91	3698.04	3483.77	3240.26	3195.91	12.8211	13.0986	13.0094	13.2236	11.6578	11.5306	12.0094	11.8676
ASHGA5P029243	1.49136e-06	1.6286e-05	2.41476	down	noncoding	ENST00000556072	RP11-488C13.5	GENCODE	1677	chr14	-	77248082	77253067		CCCAGGAGGGGAGGAGGGGTTGCTACATATGAGAAACAGTTAAAAATAAATTTAAAAAGC	natural antisense	NM_014909	VASH1	vasohibin-1	+	77228234	77249363	608.701	248.558	9.19486	7.92298	702.204	653.069	640.502	439.03	313.672	292.742	188.6	199.218	9.11967	9.24033	9.24428	9.17516	8.0905	7.92183	7.87745	7.80216
ASHGA5P053102	1.35063e-06	1.514e-05	2.41795	down	noncoding	uc011kea.2	LOC493754	UCSC_knowngene	1838	chr7	-	66018552	66057371	NR_002933, uc003tvc.4, uc011keb.2	TATTTCACCAATCTGGTGAGTAAGTGAGTTCTTGGCGTTGTGGAGAAGGACTAGGAAGGT	intergenic							507.192	207.489	8.94023	7.66645	602.896	523.247	523.553	379.073	250.398	247.052	173.357	159.149	8.91031	8.93797	8.95328	8.95936	7.76472	7.67385	7.74942	7.4778
ASHGA5P014593	8.3962e-06	5.734e-05	2.42009	down	noncoding	ENST00000411670	RP4-717I23.3	GENCODE	675	chr1	-	93790262	93811360		GTGCAGTATGAATTTCCTTTCATCTCTGGTAAAAGTCAGCTCTCTAACTACTGCATCTCA	bidirectional	NM_001938	DR1	protein Dr1	+	93811477	93828148	710.099	288.297	9.40623	8.13116	836.858	769.76	735.755	498.023	373.09	346.197	218.853	215.046	9.37956	9.46977	9.43196	9.34362	8.34115	8.16606	8.09641	7.92104
ASHGA5P039261	5.0676e-08	1.724e-06	2.42277	down	noncoding	ENST00000429897	SDHAP2	GENCODE	2131	chr3	+	195384935	195415733	ENST00000427149, NR_003265	ATGTGTTCATTACCTTCTGCGCATTATACCACAAAAAAGCTGGGAATAAAAATGCTAACC	intron sense-overlapping	ENST00000381954	MUC20	mucin 20, cell surface associated [Source:HGNC Symbol;Acc:23282]	+	195343315	195460421	47643.3	18811.6	15.4829	14.2063	53463.7	53208.2	47583.7	36317.6	22486.1	21382.6	15582.7	15795	15.4348	15.5675	15.4302	15.4993	14.2169	14.1606	14.2595	14.1882
ASHGA5P034766	8.10204e-08	2.255e-06	2.42321	down	noncoding	ENST00000452378	RP4-635E18.7	GENCODE	2682	chr1	+	11128527	11133154		TGTGCTCTCATTCTTACTCATAATGCTGGTAAAAACAAGCCAGATAAGTAAGATAGAGTG	natural antisense	NM_001001998	EXOSC10	exosome component 10 isoform 1	-	11126675	11159938	280.299	115.21	8.10605	6.82913	323.108	297.851	287.183	213.052	132.857	136.294	86.8564	104.833	8.01415	8.15199	8.11361	8.14445	6.85764	6.82596	6.7545	6.87842
ASHGA5P014030	2.63279e-06	2.435e-05	2.42327	down	noncoding	ENST00000398849	LRRC37BP1	GENCODE	1411	chr17	+	28903525	28961341		TACCAGACAACTGAAGAAGCATCTGTAGGGAATCCAGAAGGAGCATTCATGAAGATGTTA	bidirectional	ENST00000436477	AC006050.2		-	28900488	28903499	723.282	288.7	9.43668	8.15972	868.492	745.297	745.615	533.721	344.338	323.381	258.74	228.341	9.427	9.42615	9.4494	9.44415	8.2233	8.06829	8.3385	8.0088
ASHGA5P021158	2.3623e-06	2.2633e-05	2.42422	down	noncoding	ENST00000526617	RP11-540A21.3	GENCODE	488	chr11	+	9806697	9812784		TGATAGGAAGGGAAACAGATCCAGATGGAGGAAACATCTGATAAAGTTTGCCTAAGCAGC	natural antisense	NM_030962	SBF2	myotubularin-related protein 13	-	9800213	10315754	215.213	87.8622	7.73286	6.45534	239.478	222.591	233.789	164.994	103.298	93.9682	75.056	79.1263	7.59114	7.73637	7.82371	7.78023	6.50098	6.30014	6.54485	6.4754
ASHGA5P040925	1.43937e-06	1.586e-05	2.4253	down	noncoding	uc003mmj.2	AK026101	UCSC_knowngene	1639	chr5	-	180256955	180258594	NR_045680, TCONS_00010582, TCONS_00010584, TCONS_00010585, TCONS_00010586, TCONS_00011106, TCONS_00011108	GATATTTCATGGGGACAACCCAGTGACTTCACTTGAAGTAAAGTGGGATTTTCCAACCTT	intergenic							17856.3	6982.17	14.0872	12.809	19995.8	18165.6	18535.3	14728.5	8131.21	7777.21	6088.38	5931.89	14.0199	14.0343	14.0649	14.2297	12.7857	12.712	12.9393	12.7992
ASHGA5P055775	3.56007e-06	3.0286e-05	2.42808	down	noncoding	uc021rjh.1	LOC100190939	UCSC_knowngene	2877	chr13	+	45961719	45965618		TTTTTAATAGAAAAACAAACAAAGACATGGATTTACTGTGCATATTAGCAGATCCATACT	intergenic							575.009	231.373	9.12511	7.8453	647.548	588.292	607.868	456.326	263.641	255.039	208.15	198.663	9.0065	9.10154	9.16981	9.2226	7.83937	7.72166	8.02266	7.79749
ASHGA5P019017	3.17129e-08	1.302e-06	2.42964	down	noncoding	NR_024127	SNHG12	RefSeq	758	chr1	-	28905049	28908366	ENST00000464612, ENST00000481220, ENST00000488745, uc001bql.3, uc001bqm.3, uc001bqn.3, uc001bqo.3	GTGCTTTAAGATTCATGTTACATGTAAAGCTGTCCTCATTTGTGACTATGGACCTATGGA	natural antisense	NM_017846	TRNAU1AP	tRNA selenocysteine 1-associated protein 1	+	28879528	28905057	5514.12	2121.41	12.3471	11.0663	6504.4	5826.49	5892.54	3833.06	2541.28	2525.2	1688.13	1731.02	12.3555	12.3618	12.3986	12.2723	11.1119	11.0629	11.0892	11.0013
ASHGA5P017889	4.31954e-07	6.713e-06	2.43306	down	noncoding	ENST00000446789	MCF2L-AS1	GENCODE	687	chr13	-	113621822	113623138		CCGCGCCCAGCATTCCAGCGTCCAACAGAGCATGCGTGCACCATTCCAGCATCCGGCAAC	intronic antisense	ENST00000375608	MCF2L	MCF.2 cell line derived transforming sequence-like [Source:HGNC Symbol;Acc:14576]	+	113548691	113751175	2029.86	779.073	10.9204	9.63763	2365.23	2208.78	2008.89	1536.54	840.332	932.385	603.57	740.004	10.8705	10.9798	10.8751	10.9562	9.54115	9.64412	9.59815	9.7671
ASHGA5P032372	6.2137e-07	8.538e-06	2.43362	down	noncoding	ENST00000583409	CTB-58E17.3	GENCODE	486	chr17	-	36859732	36862514		GAAACTGCACTTAAGGGTTTCTAACGAATTACCTTTACTAGCAAGAATAAAACTGCAAGA	intronic antisense	NM_005937	MLLT6	protein AF-17	+	36861872	36886056	2114.29	814.282	10.9818	9.69865	2357.1	2281.11	2235.12	1583.85	979.145	911.428	685.868	680.688	10.8646	11.0309	11.0268	11.0046	9.76474	9.60694	9.78243	9.64049
ASHGA5P044758	1.06668e-06	1.2736e-05	2.43661	down	noncoding	ENST00000520819	RP11-11N9.4	GENCODE	712	chr8	+	32853695	32902320	ENST00000500843, uc003xjb.3	CTGCAGGTTAAGAGAAATTGAGAAACGATGGAGAATTTAAGTGTTTTAGATCCTACATAC	intergenic							2286.65	874.963	11.0836	9.79872	2702.25	2481.79	2394.21	1568.34	1090.71	969.03	722.114	718.002	11.0677	11.1526	11.1275	10.9866	9.91517	9.69371	9.86146	9.72455
ASHGA5P014151	1.00614e-06	1.2182e-05	2.43722	down	noncoding	NR_027349	MIR17HG	RefSeq	927	chr13	+	92000073	92006829		CCTCTAAAAGGCAGACCTGTCTAACTACAAGCCAGACTTGGGTTTTCTCCTGTAGTTTGA	intergenic							228.256	92.404	7.81424	6.529	261.063	239.273	241.892	170.797	96.9431	105.798	78.5493	88.3253	7.71454	7.84048	7.87075	7.8312	6.41016	6.46455	6.60987	6.63144
ASHGA5P035469	3.34917e-05	0.000163554	2.43902	down	noncoding	ENST00000567327	RP11-366L5.1	GENCODE	3813	chr2	-	182752577	182756390		GGCCCCTCAATGTATCCATTAACATTTCCAGGGATACCAGTGAAATAATTTGCAATAGCA	bidirectional	NM_001130445	SSFA2	sperm-specific antigen 2 isoform 1	+	182756471	182795464	678.455	270.266	9.35699	8.07069	717.859	737.011	682.241	576.71	318.609	282.365	246.96	233.129	9.14788	9.40944	9.32754	9.54309	8.11107	7.86776	8.26594	8.03798
ASHGA5P049477	7.76209e-08	2.2e-06	2.43934	down	noncoding	ENST00000498671	RPL29P2	GENCODE	657	chr17	+	7657637	7658294		TTCAGAGTAGATATCTCTGTCTGCCAACGTGAGGACAGAAGGACAGGTGCCACCCACCCC	intron sense-overlapping	NM_020877	DNAH2	dynein heavy chain 2, axonemal	+	7623038	7737058	3200.85	1230.32	11.5875	10.301	3603.69	3296.95	3456.45	2446.32	1453.57	1444.96	994.799	1027.95	11.5055	11.5589	11.6557	11.63	10.3418	10.2724	10.3418	10.2482
ASHGA5P013324	7.63052e-05	0.00031079	2.4401	down	noncoding	NR_028135	KCNMB3	RefSeq	2141	chr3	-	178957536	178977679		AATGTAAAAGCGTGATGTTACAGACTGCAGAGTTAAAGAAAAGCAGACATTGACAGTTTC	exon sense-overlapping	NM_001163677	KCNMB3	calcium-activated potassium channel subunit beta-3 isoform e	-	178957536	178984838	214.039	88.6094	7.72473	6.43779	224.912	244.731	221.684	164.83	113.07	102.785	76.4399	62.1424	7.49318	7.87365	7.75264	7.77944	6.62124	6.42175	6.56795	6.1402
ASHGA5P042803	2.7384e-06	2.4958e-05	2.44234	down	noncoding	TCONS_00019909	XLOC_009146	LincRNAs identified by Cabili et al	961	chr11	+	61267236	61274123	TCONS_00019314, TCONS_00019315	CTAACACCTCTTGCCATATTAGAATTGCTATTGCTCTGTCCTTTCATTCATGTATCCAAC	intergenic							534.466	215.708	9.02155	7.73328	626.594	559.615	519.371	432.283	226.361	260.654	164.557	211.26	8.96387	9.03051	8.94063	9.15117	7.61537	7.75206	7.67385	7.89184
ASHGA5P036150	9.15694e-07	1.1422e-05	2.44626	down	noncoding	NR_002909	SNHG3	RefSeq	2238	chr1	+	28832454	28837404	NR_036473	CCAGTCCCATCCGTGTCCTGCTGTAACTACATAGATCTCACCTGAGTAAAGTGATTTTTT	exon sense-overlapping	NM_001048199	RCC1	regulator of chromosome condensation isoform c	+	28832454	28865708	1727.51	666.707	10.6932	9.40266	1944.98	1701	1876.37	1387.68	767.026	773.468	552.623	573.711	10.5829	10.6041	10.7698	10.8161	9.41151	9.35398	9.467	9.37814
ASHGA5P020057	2.34032e-07	4.458e-06	2.44783	down	noncoding	ENST00000507446	RP11-440L14.1	GENCODE	534	chr4	-	760928	775618		GCCTTCTCAGATAAGGTCTCTTGAGCTGCTTTTTATCTAAAGGAAGCAGAAGAAAACAGC	natural antisense	NM_006315	PCGF3	polycomb group RING finger protein 3	+	699572	764427	528.077	212.249	8.99661	7.70511	607.135	546.389	570.226	388.56	257.988	237.796	166.245	186.969	8.9185	8.99617	9.07659	8.99519	7.80629	7.6181	7.68998	7.70607
ASHGA5P027960	1.1028e-05	6.9948e-05	2.44798	down	noncoding	ENST00000494130	RPS10P20	pseudogene	463	chr12	+	48881728	48882191		ATTAGCGATCTGGAAGACTTACAAGAGGGGAAGCCAACAGAGATACCTACAGACAGAATG								2333.48	900.075	11.1332	9.84164	2365.77	2592.59	2505.35	1870.2	1069.63	1019.93	757.495	753.249	10.8708	11.2101	11.1945	11.2576	9.88112	9.76186	9.93228	9.79129
ASHGA5P038749	8.7542e-09	6.38e-07	2.44969	down	noncoding	ENST00000468437	SPATA1	GENCODE	383	chr1	+	84972064	84972684		GGGATCTTCTCGAGGTTTGACTTTACTGGCTTCTTAGCTCTTGAATCGGTTTTTCTGAAG	intronic antisense	NM_005274	GNG5	guanine nucleotide-binding protein G(I)/G(S)/G(O) subunit gamma-5 precursor	-	84964005	84972262	1094.99	425.482	10.0179	8.72529	1362.82	1114.8	1117.53	784.802	494.536	519.487	319.119	368.788	10.0569	9.99671	10.0255	9.9924	8.76097	8.76328	8.65631	8.72061
ASHGA5P019701	9.5021e-06	6.2669e-05	2.45459	down	noncoding	ENST00000560545	OIP5-AS1	GENCODE	566	chr15	+	41576207	41577887	ENST00000501665, ENST00000557993, ENST00000558457, ENST00000559368, ENST00000560706, ENST00000561226, ENST00000561275, NR_026757	CTGTTGGACCGTGCGAGGAGAAGAAAAAAAATATCGGCCAGAGGAGAGGAACTAACCGAA	intergenic							759.095	302.675	9.50442	8.20894	832.022	883.506	771.384	549.469	389.943	351.25	233.403	236.104	9.37144	9.66887	9.49892	9.47847	8.40509	8.18576	8.18689	8.05804
ASHGA5P026684	6.77714e-08	2.045e-06	2.45585	down	noncoding	ENST00000534499	RP11-113K21.5	GENCODE	597	chr11	+	82783163	82784236	ENST00000533708	TAGGCCTTCTGACGTCTGGCAATAGATTCCAGAGTAACATCGGTCATGGATAAATTTTTT	bidirectional	NM_014488	RAB30	ras-related protein Rab-30	-	82692477	82782884	697.019	274.384	9.37624	8.08002	832.656	774.257	701.038	480.125	316.329	330.494	210.015	240.699	9.37215	9.4766	9.36535	9.29085	8.10087	8.09928	8.0356	8.08431
ASHGA5P041461	1.0703e-06	1.2754e-05	2.4562	down	noncoding	ENST00000520980	CTD-2283N19.1	GENCODE	514	chr5	+	147809721	147810370		GAGTTCTTTGGTTTTTAATTTATGGCCCTGTGGAGTGTTAAAGCCATTTTAGAAGCTAAT	intron sense-overlapping	NM_030793	FBXO38	F-box only protein 38 isoform a	+	147763545	147822399	260.771	106.494	8.00548	6.70905	311.248	280.828	245.885	205.123	117.788	137.397	83.3401	87.4486	7.96581	8.06861	7.89381	8.09369	6.68703	6.83745	6.694	6.61773
ASHGA5P054735	1.4157e-06	1.5675e-05	2.45749	down	noncoding	uc009viw.2	WASH7P	UCSC_knowngene	3517	chr1	-	14406	29370	uc009viv.2	TCTCCTTCAGGTGGGAGCAGCTCTTTGAGGCCACCTGATTTCTGGCGTGCTCAGTGCACT	intergenic							340.967	136.18	8.36044	7.06325	431.195	371.452	342.736	218.484	154.881	169.447	101.876	118.516	8.42882	8.45754	8.37104	8.18435	7.07274	7.13935	6.99101	7.04991
ASHGA5P053127	2.1239e-07	4.19e-06	2.46334	down	noncoding	uc022afz.1	STAG3L2	UCSC_knowngene	614	chr7	-	74299833	74304518	ENST00000448772, ENST00000456374, NR_040582, NR_040583, NR_040584, uc003ucx.3	CATTGTGTAGGCCTCTAATTGAGGCCTGGCCTCTGCTGTGGGTGAATTTCTGTACTGGAA	intergenic							1794.21	684.417	10.7288	9.42815	2158.44	1881.81	1892.93	1243.66	803.21	852.449	496.338	585.67	10.7346	10.7466	10.7809	10.653	9.47299	9.50879	9.31648	9.41435
ASHGA5P048185	3.64995e-07	5.933e-06	2.46608	down	noncoding	ENST00000545308	SNHG1	GENCODE	646	chr11	-	62621913	62622960		TATGAATAAGCTTCATTCCATCCTAATACCTTAAAATAACTAATTTGCTTTCCTTTCCAG	bidirectional	NM_001012662	SLC3A2	4F2 cell-surface antigen heavy chain isoform b	+	62623483	62656355	410.311	165.069	8.64859	7.34637	472.177	402.511	434.462	332.094	194.852	190.963	127.513	146.948	8.56558	8.56998	8.68705	8.77176	7.40369	7.30864	7.30986	7.3633
ASHGA5P033012	7.39648e-08	2.144e-06	2.46813	down	noncoding	ENST00000440026	LRRC37BP1	GENCODE	1961	chr17	+	28934675	28962484	ENST00000417404, NR_015341, uc010csi.2	TGTGGGAGTCCTGTGAATCTCTCCAAAGCCAACTCAGTTCATCTTTCTGCTTGAAACCTT	intergenic							2779.33	1048.36	11.379	10.0756	3339.33	2886.57	2803.7	2087.71	1198.4	1203.17	899.754	892.1	11.3812	11.3684	11.3482	11.418	10.0562	10.0127	10.1903	10.043
ASHGA5P022976	2.65209e-08	1.181e-06	2.46819	down	noncoding	ENST00000566992	FAM157C	GENCODE	432	chr16	+	90199726	90210262		ACTTTGTCAGAGCCACCTAAGCTGAAGATTCCCTTGAGAACAAGTACTGTCCCTAGTTTC	intergenic							855.135	331.736	9.66468	8.36122	1035.02	926.915	833.951	624.655	386.454	384.866	271.558	284.065	9.66715	9.73408	9.6063	9.65117	8.39162	8.3192	8.41073	8.32333
ASHGA5P030420	2.67626e-08	1.183e-06	2.46923	down	noncoding	TCONS_00017282	XLOC_008100	LincRNAs identified by Cabili et al	1287	chrX	-	2484083	2488088	TCONS_00017281	TCCGTGTGGAGAGAGGGCATAAAGACAGAGCTGAGATATTATGGCTATTCCAGAAAATAA	intergenic							2446.09	932.806	11.1904	9.88629	2841	2629.41	2534.76	1779.17	1129.9	1099.13	730.992	771.2	11.1408	11.2321	11.2101	11.1784	9.96781	9.86947	9.8794	9.82846
ASHGA5P045969	2.0023e-09	3.08e-07	2.47228	down	noncoding	uc001iio.1	AK129672	UCSC_knowngene	2375	chr10	-	5903871	5906246		TTTAGCACAGTGTCTGGTACAGGGGAAATGCCCAAAACACACAGCTTGTTACTATCTAGC	exon sense-overlapping	NM_019046	ANKRD16	ankyrin repeat domain-containing protein 16 isoform a	-	5903688	5931860	274.635	109.542	8.06922	6.76338	338.319	277.099	286.538	196.582	122.175	128.848	89.933	97.2119	8.08331	8.04831	8.10932	8.03595	6.73729	6.74207	6.80626	6.76791
ASHGA5P053351	3.65538e-06	3.0779e-05	2.47285	down	noncoding	ENST00000479887	OR2A20P	GENCODE	2913	chr7	-	143947137	143950050	ENST00000461471, uc003wed.3	TCAGTTACATGTGGGTTTCACAAATTTATTTCTCAGAATGCAAGTCTGTCTCTTATATCC	intron sense-overlapping	ENST00000543357	ARHGEF35	Rho guanine nucleotide exchange factor (GEF) 35 [Source:HGNC Symbol;Acc:33846]	-	143883790	143991230	538.941	216.864	9.02919	7.72302	615.032	534.758	594.44	411.534	266.333	265.874	167.711	167.539	8.93489	8.96366	9.13826	9.07996	7.85506	7.78399	7.70262	7.55041
ASHGA5P017022	2.36867e-08	1.119e-06	2.4737	down	noncoding	ENST00000436764	RP4-564F22.2	GENCODE	973	chr20	-	37049234	37063976	NR_015366, NR_027241	ATCTGCGTGGGTCTCAGCCTTAGATCCAAGGACAGTCCAAGGAAGTCCTAAGACCATGGA	intergenic							1014.62	392.075	9.91883	8.61216	1179.46	1066.72	1046.67	765.615	463.803	450.083	315.597	338.817	9.8557	9.92676	9.93743	9.95542	8.67157	8.5486	8.63867	8.58979
ASHGA5P022681	7.72668e-07	1.0048e-05	2.477	down	noncoding	ENST00000560795	UBE2Q2P2	pseudogene	758	chr15	+	82684054	82712277		AAATGGAAATGTTGACCCTGATAGTCCTTTGCACAGTGATCTTTAGATCTTAAAAAGAAG								2602.48	990.056	11.2812	9.97261	2954.09	2741.72	2794.98	1919.12	1249.8	1155.32	766.611	788.493	11.1923	11.2914	11.345	11.2961	10.1226	9.94902	9.95139	9.86743
ASHGA5P026287	2.7643e-06	2.5135e-05	2.48015	down	noncoding	ENST00000459866	WT1-AS	GENCODE	328	chr11	+	32457321	32458597		CTTATGTGAAGCAAAGTAGTTGCAGTTTGACAAAGAATGGCGTTTCAATAAATGACATAG	bidirectional	NM_000378	WT1	Wilms tumor protein isoform A	-	32409321	32457081	654.624	258.631	9.30196	7.99153	741.852	686.926	689.631	500.087	326.485	282.939	216.113	208.985	9.20641	9.30831	9.34256	9.35055	8.14552	7.87092	8.07568	7.87399
ASHGA5P048461	3.28813e-06	2.863e-05	2.48028	down	noncoding	NR_034148	LOC283143	RefSeq	2256	chr11	-	115626050	115630918		AGGATTTCTAAACCATTTCTGTAAGTCAGCCCTTGAGAACTTGTAGATTTTCTCATCATT	intergenic							503.204	199.713	8.93802	7.62752	566.638	515.742	514.21	416.225	222.073	228.482	178.112	170.186	8.81192	8.91789	8.92642	9.09586	7.58932	7.55988	7.7894	7.57147
ASHGA5P035371	1.34837e-07	3.119e-06	2.48222	down	noncoding	uc002tzb.1	AK128708	UCSC_knowngene	5089	chr2	-	157193083	157198172		GGCCTCTTTCCTATGCATTAAAATAGAAAATCCTATGGGATTACATTCATGTTTGCTTTC	intron sense-overlapping	ENST00000409572	NR4A2	nuclear receptor subfamily 4, group A, member 2 [Source:HGNC Symbol;Acc:7981]	-	157181609	157198860	2294.32	866.51	11.0979	9.78629	2582.74	2486.73	2441.99	1665.81	1033.9	979.504	698.239	754.394	10.9995	11.1561	11.1577	11.0783	9.83446	9.70752	9.81028	9.79288
ASHGA5P005264	4.31192e-06	3.478e-05	2.48435	down	noncoding	ENST00000512851	RP11-423H2.1	pseudogene	1056	chr5	+	177302595	177310832	ENST00000515065, NM_032361	ATCATTTTATTGACATTGCTGAAGTGGAGACAGGGGACAAACTATGGGAGGTACAGTGTG								1038.86	404.337	9.94312	8.63025	1261.21	1064.78	1082.78	746.684	522.903	481.288	304.651	308.506	9.94659	9.92229	9.98295	9.92064	8.84503	8.64715	8.58021	8.4486
ASHGA5P045076	1.82453e-06	1.8845e-05	2.48439	down	noncoding	NR_015445	BREA2	RefSeq	1002	chr8	+	144779284	144780583		CTGCAATATTCTTCTTTGGGAAGTACAATGCCAAGTAAATAAAGATATTTGGGGTCATTC	intergenic							362.243	144.497	8.46085	7.14796	423.392	395.235	384.678	245.667	182.157	164.876	112.614	118.342	8.40529	8.54707	8.53062	8.36043	7.30724	7.10192	7.1343	7.04837
ASHGA5P033031	1.88058e-06	1.9281e-05	2.49025	down	noncoding	ENST00000580360	RP11-227G15.2	GENCODE	271	chr17	+	30655459	30656414		CTCTGTGTGTACAGCACACAAGTAATATACACAAATATATTCCATGTCTGAACAAATCCT	natural antisense	NM_022344	C17orf75	protein Njmu-R1	-	30655459	30669228	270.825	108.37	8.06316	6.74687	298.302	287.687	282.391	214.921	131.757	119.011	89.6098	93.1014	7.90251	8.09978	8.08966	8.16068	6.84357	6.63336	6.8017	6.70885
ASHGA5P020526	9.90796e-07	1.2036e-05	2.49042	down	noncoding	ENST00000515251	RP11-33B1.1	GENCODE	569	chr4	+	120376050	120382938		GCCTGTACAGGAGCTTGAAAAATCACATTTGAGAAGAGGATTGGATCCTAGCCATAACAT	intergenic							201.387	81.1002	7.63386	6.31747	242.692	202	214.18	146.677	100.231	96.9296	57.2665	69.9743	7.61175	7.60428	7.70678	7.61263	6.45997	6.34331	6.1651	6.3015
ASHGA5P053040	1.04305e-06	1.2508e-05	2.4905	down	noncoding	uc003tdl.1	AX721280	UCSC_knowngene	619	chr7	-	33075807	33076426		TCCATCAGTATGCAAAGGACATAGGTTTCATTGAGTTGGACTAAGTGATCTTCCTTGAAT	intron sense-overlapping	NM_001002009	NT5C3	cytosolic 5'-nucleotidase 3 isoform 2	-	33053724	33102409	581.202	229.971	9.14047	7.82403	660.011	582.76	615.376	466.662	268.529	273.487	191.841	186.028	9.03376	9.08735	9.18839	9.25236	7.86776	7.8235	7.90395	7.70091
ASHGA5P041837	3.65736e-07	5.933e-06	2.49085	down	noncoding	uc003orh.1	DQ592954	UCSC_knowngene	2513	chr6	-	41757633	41760146		CCTCCATTAAAATCCATGTTTTGGGGCTTGTTTTTGTCTCTCAAGTGTGAAATATAAATC	natural antisense	NM_001134493	TOMM6	mitochondrial import receptor subunit TOM6 homolog	+	41755180	41757634	7054.13	2644.52	12.71	11.3933	8663.59	7281.86	6949.47	5321.58	3118.58	2875.39	2230.09	2354.02	12.7867	12.691	12.6314	12.7308	11.4093	11.2647	11.4705	11.4288
ASHGA5P035056	6.8852e-09	5.81e-07	2.49263	down	noncoding	ENST00000422740	AC016747.3	GENCODE	595	chr2	-	61370702	61372026	ENST00000417691, NR_036496, TCONS_00004269	AACATCTCGTGTGTCTGGTATCTGGTTATATTGTGGCCTGACAGAGAAGTTTCTTTCGGG	bidirectional	NM_001143960	C2orf74	uncharacterized protein C2orf74 isoform 2	+	61372242	61391964	3593.61	1363.89	11.7584	10.4407	4104.04	3755.33	3773.33	2741.74	1553.35	1692.3	1039.33	1170.59	11.7033	11.7523	11.7851	11.7928	10.4385	10.4961	10.402	10.4262
ASHGA5P036132	6.96523e-05	0.000289346	2.49316	down	noncoding	ENST00000433673	AC068282.3	GENCODE	2690	chr2	+	128146705	128158156		TACCAATCAAGGACCTTTGACTCCAAAAATTACCTTTTTTGTACAAGTGACTACCTGGTG	bidirectional	ENST00000409947	MAP3K2	mitogen-activated protein kinase kinase kinase 2 [Source:HGNC Symbol;Acc:6854]	-	128056305	128146041	388.672	153.782	8.58008	7.2621	391.07	409.836	408.628	345.156	165.383	164.035	140.145	145.567	8.28984	8.59124	8.60948	8.82977	7.16838	7.09453	7.43648	7.34902
ASHGA5P006985	1.4178e-05	8.4783e-05	2.49404	down	noncoding	uc002tkf.2	WASH2P	UCSC_knowngene	792	chr2	+	114353260	114355215	ENST00000558784, NM_182905, NR_003659, NR_024077, NR_024540, NR_028269, uc001aac.4, uc001aae.4, uc002cdq.3, uc002tkd.3, uc009viq.3, uc009vir.3, uc009vit.3, uc009viu.3, uc009viv.2, uc009viw.2, uc009vix.2, uc009vjd.2, uc010bpo.3, uc010scz.2, uc010sdc.1, uc010sdh.2	TCTCCTTCAGTCCAGGGAGCTCCCAGGGAAGTGGTCGACCCCTCCGGTGGCCGGGCCACT	intergenic							218.937	88.974	7.75693	6.43845	261.361	206.467	235.855	172.065	102.85	119.996	67.4939	65.5558	7.71654	7.63302	7.83704	7.84112	6.49509	6.64349	6.4025	6.21271
ASHGA5P048653	9.50869e-07	1.1692e-05	2.49702	down	noncoding	ENST00000557993	OIP5-AS1	GENCODE	852	chr15	+	41576228	41580723		ACATTATATCTGCAAAATAGGCTTCATACCTACTGTGTTAGTTTTAGTTTCCTAGGCCTG	intergenic							613.353	241.784	9.2096	7.8894	765.666	603.519	614.489	469.737	303.88	274.647	192.964	195.644	9.25491	9.13594	9.1862	9.26135	8.04213	7.82913	7.91107	7.77526
ASHGA5P056832	6.42405e-07	8.728e-06	2.5044	down	noncoding	TCONS_00009180	XLOC_004195	LincRNAs identified by Cabili et al	544	chr4	-	183795491	183798859		GCGAGATGATATGCACTGTTCGTTTACGGCGGCAAGAGAGCTCAATTAATTTCTGAGGGA	intergenic							296.422	117.773	8.18019	6.85572	376.623	305.489	283.693	219.883	143.261	139.025	95.6727	93.1324	8.23946	8.18974	8.09649	8.19506	6.96183	6.85568	6.89596	6.70942
ASHGA5P056488	8.3058e-06	5.7002e-05	2.50915	down	noncoding	TCONS_00004781	XLOC_001457	LincRNAs identified by Cabili et al	1113	chr2	+	46874504	46877634		TGAAAATCCAAATGCTACACTTCGCTCATCAATGGAGCTCAAGATGTAAAAGTCTGGTTT	intergenic							272.755	108.511	8.0719	6.7447	295.009	280.126	303.72	212.164	135.202	119.237	91.9476	87.6553	7.88823	8.06519	8.19592	8.13827	6.88177	6.63664	6.8386	6.6218
ASHGA5P028721	2.81508e-05	0.000143863	2.51643	down	noncoding	ENST00000445646	RP11-363G2.4	GENCODE	533	chr13	+	23426134	23426991		TGGTGTTGGGGGCAATAGGTTTGTGAATATTCTGTGGATATGTCCATGCATAGGTGTATA	intergenic							419.78	166.657	8.65976	7.32838	492.835	432.355	478.604	275.324	222.574	197.121	119.66	127.273	8.62478	8.67053	8.82977	8.51394	7.59315	7.35145	7.21458	7.15431
ASHGA5P057319	3.61032e-06	3.0613e-05	2.51674	down	noncoding	TCONS_00016056	XLOC_007446	LincRNAs identified by Cabili et al	244	chr9	+	91825614	91826830		AGAAGCTGAGGTATGACAAGAATGGGAGGCCCCAAGCCGAGCATGGTGGCTCACGCCTGT	intergenic							432.522	172.685	8.71299	7.38143	504.528	449.601	465.789	310.17	207.358	224.296	119.822	139.265	8.65661	8.72809	8.79156	8.67571	7.48999	7.53264	7.21674	7.28636
ASHGA5P016524	3.66562e-07	5.941e-06	2.51906	down	noncoding	ENST00000431308	LRRC37BP1	GENCODE	805	chr17	+	28934663	28961180	ENST00000398849, ENST00000440026, ENST00000514992, ENST00000578265, ENST00000579301, ENST00000579588, ENST00000580190, ENST00000582483, uc010csi.2, uc010csj.2	AGACACTGGTTAGGTTGGATTTATGCAAACTTGGGCCAAAGGACAGTTAGAAGACAGTAG	intergenic							1092.76	412.977	10.0168	8.68395	1304.02	1105.12	1146.71	815.193	493.403	482.595	345.886	330.023	9.98491	9.98198	10.0592	10.0412	8.75851	8.65111	8.77641	8.54975
ASHGA5P016099	6.69359e-06	4.8329e-05	2.52302	down	noncoding	ENST00000426786	AL592284.1	GENCODE	324	chr1	-	144481626	144521970	ENST00000417986, ENST00000422629, ENST00000429388, NM_001178055, NR_024584	GGGAGAACTGGACTTATTTAATGGGGATGTGTTCAAGGCAAGACCGAATTCAGAAGGATA	natural antisense	ENST00000538264	AL592284.2	Uncharacterized protein [Source:UniProtKB/TrEMBL;Acc:F5H305]	+	144339737	144521058	602.484	232.947	9.15838	7.82323	721.975	669.868	637.39	380.703	289.467	282.686	172.515	187.118	9.15733	9.27391	9.23648	8.96581	7.97405	7.86955	7.74229	7.70704
ASHGA5P044773	3.7054e-06	3.1013e-05	2.5234	down	noncoding	ENST00000529325	RP11-513D5.5	GENCODE	256	chr8	+	38133405	38134198		CTGTTGTACAATTACCTAAAAACATCAGGAGGCCTTATGCTGCAACAAATACTATAACAA	natural antisense	NM_023034	WHSC1L1	histone-lysine N-methyltransferase NSD3 isoform long	-	38132560	38239790	420.101	165.065	8.66239	7.32702	503.153	440.343	455.459	281.449	213.744	189.1	120.739	136.677	8.65339	8.6956	8.75734	8.54324	7.5332	7.29019	7.22857	7.25613
ASHGA5P031493	1.13321e-07	2.81e-06	2.52488	down	noncoding	ENST00000570700	RP11-473M20.11	GENCODE	302	chr16	+	3156764	3159577		CTCATTCTCAAGAAGAAGTTAATGTCTGCCTTACAGTAGATGTCCAATAAATCTTCTTTG	intergenic							225.429	88.315	7.79854	6.46233	265.223	241.033	224.645	170.817	99.2159	98.3168	74.488	81.2394	7.74011	7.85125	7.77138	7.83144	6.44421	6.36234	6.53384	6.50893
ASHGA5P045739	5.42689e-06	4.1443e-05	2.52746	down	noncoding	ENST00000446626	RP11-211N8.2	GENCODE	2539	chr9	+	46843704	46846357		AGCTTCCCAGGAGCAAGGCTACCAAGAGACCGAAGTAGAGGCTTCAGTTTCTTTAAAAAA	intergenic							7060.97	2625.56	12.7267	11.3891	7904.63	7210.5	7206.4	5922.37	2964.78	2839.56	2364.41	2333.48	12.6421	12.6741	12.6897	12.901	11.3389	11.2437	11.5589	11.4147
ASHGA5P021755	0.000555148	0.00154357	2.52793	down	noncoding	ENST00000539975	SNHG1	GENCODE	955	chr11	-	62619491	62622708		AGTAATGTTCCAGGAGCAGCTTGTTGCTATATACCATTGAAAAGCCTTCAGAGCTGAGAG	bidirectional	NM_001012662	SLC3A2	4F2 cell-surface antigen heavy chain isoform b	+	62623483	62656355	2621.04	982.994	11.2974	9.95949	2962.5	2775.01	2720.12	2026.53	1171.52	963.342	1117.48	679.637	11.1969	11.3121	11.308	11.3728	10.0189	9.68611	10.4951	9.63788
ASHGA5P023034	6.59643e-07	8.89e-06	2.53401	down	noncoding	ENST00000568184	RP11-114H24.4	GENCODE	602	chr15	-	78234240	78236924		TGCAGCCAGGTACTAAAGGAGCTGCTGGGACAGGGGATTGATGATCCAGGCTGTAGGTGA	intergenic							501.93	195.21	8.91518	7.57376	586.618	540.886	537.694	342.522	241.035	229.258	147.145	163.402	8.86587	8.98297	8.99133	8.82055	7.70522	7.56508	7.5098	7.51492
ASHGA5P040520	4.7106e-07	7.067e-06	2.5365	down	noncoding	uc003kfk.3	BC039455	UCSC_knowngene	1313	chr5	-	77654629	77656170		TACCTGTGCTACTCTCTTCACCTCTCTGAGTCTGTAAAGGATTATTTAAGAATTAAATGA	bidirectional	NM_004866	SCAMP1	secretory carrier-associated membrane protein 1	+	77656338	77776562	7266.02	2690.03	12.7523	11.4095	8174.84	7927.45	7701.04	5260.77	3390.57	2988.22	2177.16	2204.14	12.6961	12.8132	12.788	12.712	11.5398	11.3098	11.4421	11.3461
ASHGA5P041727	4.40133e-08	1.602e-06	2.53998	down	noncoding	NR_028077	ZSCAN12	RefSeq	4367	chr6	-	28346597	28367544		GTTCTGTAAAAAGCTTTTCCAGTATCTGCAAATCACACAGTTTTTTTTAACTCTATTACT	exon sense-overlapping	NM_001163391	ZSCAN12	zinc finger and SCAN domain-containing protein 12	-	28356726	28367544	3129.41	1152.04	11.5558	10.211	3617.9	3364.8	3146.3	2388.66	1337.51	1317.08	967.859	985.707	11.5112	11.5919	11.5211	11.5991	10.2169	10.1429	10.2966	10.1877
ASHGA5P008009	2.08746e-07	4.174e-06	2.54488	down	noncoding	ENST00000559958	UBE2Q2P1	GENCODE	291	chr15	-	85070862	85085460	ENST00000339094	GAGACATTTTGCTTATGTTTTAAGGTATGTATTGGGTAGAGGAGCATTATATATGGAACC	intergenic							1257.82	465.048	10.2138	8.86617	1481.81	1362.45	1301.87	885.163	566.943	518.781	370.97	403.498	10.179	10.2793	10.2374	10.1594	8.97344	8.76097	8.87924	8.85104
ASHGA5P032928	1.34957e-05	8.1645e-05	2.54513	down	noncoding	ENST00000430462	KCTD9P1	pseudogene	1167	chr17	+	20015136	20016303	NM_017634	AAGGGAGCTAGATTTGAAGAGATGCTAACACCACTACACATGTCACAAAGTGTTAGATGA								740.632	284.625	9.48613	8.13839	765.888	760.396	796.505	639.74	319.09	339.74	248.192	231.478	9.25555	9.45089	9.54658	9.69149	8.11265	8.14044	8.27332	8.02714
ASHGA5P044756	2.98245e-06	2.6649e-05	2.5476	down	noncoding	uc003xjb.3	BC034319	UCSC_knowngene	838	chr8	+	32785487	32902373		GTGGTCCTTCCTCTACTGCAGCAGAGACACTGTTTTCTTCCTTTGTTCTTCCAACCCCAT	intergenic							1223.7	453.245	10.1608	8.81167	1661.15	1234.79	1159.31	839.543	528.143	569.469	323.051	392.317	10.3504	10.1394	10.0722	10.0811	8.86285	8.89702	8.67692	8.80991
ASHGA5P022601	1.07847e-06	1.28e-05	2.54786	down	noncoding	ENST00000559458	XXbac-BPG300A18.13	GENCODE	656	chr6	-	32152515	32153659		TGATGTGGAGGCATGGGCCGGGGGCAGTTCTCTCCTCACTTGTAAACTTGTGTAGTTTCA	exon sense-overlapping	NM_002586	PBX2	pre-B-cell leukemia transcription factor 2	-	32152509	32157963	7592.52	2787.4	12.7976	11.4483	9409.41	8218.15	7691.23	5051.31	3387.33	3432.76	2045.89	2283.64	12.8879	12.859	12.7839	12.6597	11.5387	11.5124	11.3564	11.3859
ASHGA5P038802	5.05707e-06	3.9264e-05	2.54857	down	noncoding	ENST00000523129	PRKAR2A-AS1	GENCODE	3446	chr3	+	48885389	48889414		CGAAAATGGGTAGGGTACCATTGCTGTTTCCAATGAAACAATGAATTTTGTGTGCTCTTG	bidirectional	NM_004157	PRKAR2A	cAMP-dependent protein kinase type II-alpha regulatory subunit	-	48788092	48885270	3147.7	1155.43	11.5672	10.2175	3316.34	3334.11	3309.43	2630.92	1343.87	1319.07	1000.76	957.999	11.3713	11.5776	11.5889	11.7308	10.2274	10.1452	10.3517	10.1455
ASHGA5P042488	2.81791e-05	0.000143927	2.55286	down	noncoding	ENST00000449928	RP11-542F9.1	GENCODE	492	chr6	+	68765242	68770394		CAACCTCACAGAGTCTTTTCTTTGGGATCAACAGAGAAAATGAGCTAAATGAATACAATT	intergenic							223.305	86.7448	7.79069	6.43857	250.532	236.37	226.802	179.515	100.407	88.5396	85.0267	73.0062	7.65419	7.82236	7.78369	7.90251	6.46182	6.21098	6.72135	6.36012
ASHGA5P054609	2.37574e-05	0.000126212	2.55345	down	noncoding	TCONS_00010584	XLOC_005110	LincRNAs identified by Cabili et al	2395	chr5	-	180253879	180258943	NR_045680, TCONS_00010581, TCONS_00010585, TCONS_00011108, uc003mmj.2	TGCTGTTACTGCTTTAGCTGCTGTTCTGCTTAATCTCAGACAGCTGGAAGGTAGTATTCC	intergenic							752.961	286.371	9.48018	8.12773	824.242	943.561	737.836	506.204	361.313	342.809	216.071	225.291	9.35652	9.76299	9.43734	9.36389	8.29393	8.15285	8.07535	7.98882
ASHGA5P028039	1.2622e-05	7.7919e-05	2.55453	down	noncoding	NR_026657	LOC100240734	RefSeq	502	chr12	+	54495992	54496483	ENST00000421848, ENST00000452477, ENST00000504891	CTTATAACGCTAGTTTTACCCTTGTCAGCACTTTGCCAAAAACCTCAAATAAAGACTTTT	intergenic							302.118	118.608	8.22619	6.87313	312.604	322.966	313.73	259.172	141.802	135.16	98.8775	98.5936	7.97116	8.26473	8.23954	8.42934	6.94724	6.81317	6.94464	6.78749
ASHGA5P054504	5.19067e-08	1.753e-06	2.55988	down	noncoding	uc001kas.1	AX747158	UCSC_knowngene	2628	chr10	-	81522330	81524958		CATTTTTTCTCCCATTATGGGAAGGATACATGCTCCTACTAGTAAATTTAGTTGGTAGAA	intergenic							971.733	363.567	9.84937	8.4933	1171.05	983.706	1041.96	690.213	433.781	425.902	290.95	303.634	9.84322	9.82201	9.92959	9.80268	8.56767	8.46802	8.5108	8.42669
ASHGA5P031476	7.95825e-06	5.5112e-05	2.56149	down	noncoding	uc002cqx.3	LOC652276	UCSC_knowngene	4107	chr16	+	2653384	2667132		AATCAAGACAAGTCACTGCCAGGGTGAAAACGTGATTCTGACCAAAGAAACCCAAACCTG	intergenic							1013.59	379.338	9.92678	8.56979	1053.64	1070.85	1066.4	863.457	425.473	428.747	314.366	348.766	9.69121	9.93338	9.96147	10.1211	8.5389	8.47858	8.63047	8.63121
ASHGA5P037552	7.93402e-06	5.5028e-05	2.56965	down	noncoding	ENST00000441167	XXbac-B476C20.13	GENCODE	2493	chr22	-	18487035	18490074		GGCTGCTGCTGCTGTGGCCATCAGGGAGATAGGGAAATATGTCAATAAGAAATGTATATT	intron sense-overlapping	NM_001122731	MICAL3	protein-methionine sulfoxide oxidase MICAL3 isoform 3	-	18317100	18507325	8901.37	3274.61	13.0375	11.6759	9449.09	9987.81	9675.16	6493.44	4310.69	3668.08	2656.17	2463.48	12.8912	13.1313	13.1115	13.0161	11.8666	11.6145	11.7281	11.4946
ASHGA5P027279	7.11083e-06	5.0517e-05	2.57006	down	noncoding	ENST00000548666	RP3-405J10.2	pseudogene	354	chr12	-	50611444	50612126		CATAAACTGTGCCCATTGTGTGCCCAATGACAAGGCTTATTAAGAAATTCATCATAGGCC								935.827	350.104	9.81142	8.44961	1008.42	929.703	1031.24	773.947	409.723	382.775	303.229	304.689	9.62967	9.73852	9.9089	9.96857	8.4805	8.31299	8.57324	8.43172
ASHGA5P052916	1.02476e-05	6.6119e-05	2.57057	down	noncoding	NR_038849	LOC100505633	RefSeq	1154	chr1	+	159931013	159948876		GCACTAAATTAGCTTTGTATGTTATTAAATGTGTCTCGTCAATGCTGTTGGCATTGTTTC	intergenic							337.562	129.49	8.36623	7.00414	392.376	360.688	356.47	240.716	152.567	140.363	122.977	102.054	8.29448	8.41979	8.42252	8.32814	7.05114	6.87118	7.25445	6.8398
ASHGA5P026958	7.1483e-09	5.81e-07	2.57067	down	noncoding	ENST00000570140	RP11-283I3.6	GENCODE	3170	chr12	-	383119	386289		TGCTGTCTGATTAACTTCTCTGCCAAATAAATGGACTTTTGCTTCATAGGTACACAAACA	intergenic							13680.8	5017	13.6874	12.3253	15709.1	14912.5	13683.1	10418.6	5871.39	5843.09	4118.13	4235.4	13.6611	13.7292	13.6301	13.7292	12.3197	12.3042	12.3722	12.305
ASHGA5P023399	6.3546e-07	8.646e-06	2.57474	down	noncoding	ENST00000580190	RP11-848P1.9	GENCODE	522	chr17	+	29335622	29372567		TTAGAAGACGAGCTATCAGCTTCCCAGTTTGCACAATTCATCAAGAAATAATGCAGGGCC	intergenic							2618.47	958.691	11.3007	9.93624	2855.3	2716.86	2783.46	2118.27	1106.02	1122	778.627	828.107	11.1446	11.2792	11.3423	11.4365	9.93411	9.90151	9.97479	9.93454
ASHGA5P047797	1.52974e-05	8.9935e-05	2.57884	down	noncoding	ENST00000525893	RP13-317D12.3	GENCODE	664	chr11	-	462929	463899		GGCGCTTGGGGAGGCGAGGCTACACGTTCGAGGCCAACCTGGTCAACATTGACCAAAAAA	intronic antisense	NM_030783	PTDSS2	phosphatidylserine synthase 2	+	450279	491387	1133.29	416.729	10.0427	8.67597	1576.13	1126.55	1112.5	717.985	517.595	507.248	289.642	352.431	10.2715	10.0152	10.018	9.86608	8.82903	8.72484	8.5041	8.64593
ASHGA5P032701	2.60742e-07	4.782e-06	2.57952	down	noncoding	ENST00000571724	RP11-1055B8.4	GENCODE	1561	chr17	-	79361929	79364056		CACGGCCACCGCCTCTTTTGTTAACAGGACAGTTGATCCATTAAATTAAAAATCATTCAA	intergenic							4462.72	1616.15	12.0637	10.6966	5099.14	4768.01	4458.02	3525.71	1824.61	1835.79	1389.22	1414.96	12.0174	12.0737	12.0107	12.1528	10.6592	10.6117	10.8144	10.7009
ASHGA5P016979	1.39845e-06	1.5551e-05	2.58123	down	noncoding	ENST00000436200	RP4-717I23.3	GENCODE	492	chr1	-	93776836	93802994	ENST00000411670, ENST00000413606, ENST00000429859, ENST00000432741, ENST00000440778, ENST00000446528, ENST00000450843, ENST00000451302, NR_034089, uc021opy.1	TGCAAGCTATAAAATAGTGCTTTCACTTAGAAAAGGCGCGGTGGCTCATGCCTCTAATAG	intergenic							4349.62	1604.05	12.0159	10.6479	5059.52	4567.12	4743.17	3028.66	1931.45	2068.71	1135.6	1280.44	12.005	12.0221	12.1001	11.9365	10.7397	10.7734	10.5145	10.5639
ASHGA5P034039	3.04162e-07	5.245e-06	2.58225	down	noncoding	uc001abp.1	LOC643837	UCSC_knowngene	854	chr1	+	763063	788997	ENST00000416570, ENST00000425657, ENST00000448975, NR_015368, NR_047520, NR_047521, NR_047522, NR_047524, NR_047525, uc001abr.1	GATTTAGGATAACTACTTAGAGGTTAAAAGTCACAAGGGTGTATGGATGAGGCTGGAGTG	intergenic							566.805	217.456	9.0951	7.72647	672.041	574.481	608.585	412.112	260.894	268.86	164.839	175.229	9.05927	9.0678	9.17135	9.08197	7.82075	7.79682	7.67614	7.61217
ASHGA5P028832	1.56371e-07	3.425e-06	2.58523	down	noncoding	uc001vfn.3	BC045725	UCSC_knowngene	788	chr13	+	52027479	52028851		TGAGGATGTACTGTGTATTAGGTGTGGTGCATATAAAAAATAAATAAAATGTGGTCCCTG	intronic antisense	ENST00000485178	INTS6	integrator complex subunit 6 [Source:HGNC Symbol;Acc:14879]	-	52004429	52027728	2904.82	1052.84	11.4498	10.0795	3209.87	3150.07	2984.71	2274.64	1211.82	1219.61	874.145	905.795	11.3292	11.4958	11.4421	11.532	10.0728	10.0327	10.1443	10.0682
ASHGA5P035934	5.42342e-07	7.746e-06	2.58972	down	noncoding	ENST00000428767	ALMS1P	pseudogene	921	chr2	+	73898156	73912212	ENST00000450720, NM_015120	TAAAGCGTCTGAAGTTAATAGTCCAGGAGAGAAAGCTGCAGAGCATGTTAAAGAGCGAGC								625.924	237.591	9.23607	7.86328	745.782	644.011	655.953	457.948	295.28	272.12	193.495	189.468	9.21762	9.22508	9.27413	9.22747	8.0016	7.81243	7.91507	7.72402
ASHGA5P038857	3.26365e-07	5.471e-06	2.59163	down	noncoding	uc021xaa.1	BC071789	UCSC_knowngene	2730	chr3	+	64573030	64575760		TAGGTTTGCTTTTTCCTGTACCTAGCTGTCTCTTATGTGTTCAGAACCATTTCTTCCAAT	intronic antisense	NM_182920	ADAMTS9	A disintegrin and metalloproteinase with thrombospondin motifs 9 preproprotein	-	64501330	64673365	489.07	185.14	8.89246	7.5186	574.258	510.514	485.499	386.009	195.125	217.409	153.536	174.488	8.82915	8.90435	8.85125	8.9851	7.40578	7.48966	7.57219	7.60678
ASHGA5P034249	2.23497e-07	4.34e-06	2.59173	down	noncoding	uc002pda.1	AX746967	UCSC_knowngene	2995	chr19	-	46217644	46220639		TGCATTTTTCTGACTGAGGACACACAGCTTTAATAAATTCTCATTAAGCCCCACTACCTG	intron sense-overlapping	NM_001080469	FBXO46	F-box only protein 46	-	46213886	46234151	540.025	204.815	9.02934	7.65542	623.331	580.963	552.992	402.813	248.487	227.5	169.081	174.192	8.95651	9.08197	9.03233	9.04654	7.75077	7.55272	7.71379	7.6044
ASHGA5P054912	2.45296e-08	1.14e-06	2.59221	down	noncoding	ENST00000537869	SNHG1	GENCODE	1038	chr11	-	62619462	62622932	ENST00000537068, ENST00000539921, NR_003098, uc001nvr.3, uc001nvs.3, uc001nvt.3	GGACTGGCTGTCAATTTGTGTTGCTGTGTTGGTTGTTGATGAAAATAATAAAATGATTGA	bidirectional	NM_001012662	SLC3A2	4F2 cell-surface antigen heavy chain isoform b	+	62623483	62656355	53805.9	19476.9	15.6142	14.24	64895.3	57272.4	55177.7	37878.2	24441.2	22728.3	15120.8	15617.4	15.666	15.6328	15.5904	15.5675	14.3203	14.2333	14.228	14.1782
ASHGA5P039577	7.313e-10	1.91e-07	2.59462	down	noncoding	ENST00000554749	RP4-773N10.4	GENCODE	4216	chr1	+	110600961	110605177		CTGTGATGAATTCGTTGTTTGGTATATGTGCTGTGACTGTTACATTTAACTGTATTGGTA	natural antisense	NM_006492	ALX3	homeobox protein aristaless-like 3	-	110602996	110613322	7775	2796.38	12.8456	11.47	9051.25	8398.63	8082.75	5567.38	3228.53	3311.42	2163.77	2481.81	12.8366	12.8812	12.8544	12.8101	11.4695	11.465	11.4389	11.5067
ASHGA5P014882	3.113e-10	1.23e-07	2.59705	down	noncoding	ENST00000414344	AL592284.1	GENCODE	515	chr1	-	144481554	144521271	ENST00000434047, ENST00000440862	CAGCTGGGCAGACTTATTTAATGGGGATGTGTTCAAGGCAAGACCGAATTCAGAAGGATA	natural antisense	ENST00000538264	AL592284.2	Uncharacterized protein [Source:UniProtKB/TrEMBL;Acc:F5H305]	+	144339737	144521058	594.342	223.681	9.16258	7.7857	727.648	601.109	613.608	435.004	254.648	265.38	181.322	193.372	9.17422	9.12956	9.18501	9.16151	7.7882	7.78079	7.81874	7.75507
ASHGA5P053001	3.84087e-06	3.1911e-05	2.59722	down	noncoding	uc003sxz.3	LOC441204	UCSC_knowngene	1723	chr7	+	26443015	26535986		CAAAATCCCACCAACCAGAGACAGCTATTAATGATTGTGGTATATTTATTGTAAGTCTCT	intergenic							898.456	334.418	9.75929	8.38232	969.481	953.524	924.63	746.189	387.854	363.152	286.058	300.607	9.58321	9.7761	9.75823	9.91962	8.39688	8.23841	8.48593	8.40807
ASHGA5P038288	1.27932e-07	3.025e-06	2.60015	down	noncoding	ENST00000469148	RP11-204J18.2	GENCODE	352	chr3	-	62246539	62248415		CTGATCTGTTGCCTCTGTTTCACTTTTCCAATTAGATGAATGACAGAAACAAAAAATCGT	intronic antisense	NM_002841	PTPRG	receptor-type tyrosine-protein phosphatase gamma	+	61547242	62280573	217.234	82.9179	7.74367	6.36507	244.391	238.909	225.92	159.718	96.227	97.3486	64.0477	74.0482	7.62046	7.83791	7.7781	7.7382	6.40028	6.35172	6.32701	6.38127
ASHGA5P050490	2.71286e-06	2.4838e-05	2.60137	down	noncoding	ENST00000436950	AC074289.1	GENCODE	547	chr2	+	64455586	64475672	ENST00000449678	ACAGTTCTCATTTTGTGTGCTCGGCTGACTGCACGTCCAGCCTCGGGCCAGCTCGAGACG	intergenic							371.403	143.024	8.49905	7.11978	446.046	344.427	415.447	279.693	165.622	185.116	102.209	119.148	8.47581	8.35683	8.6287	8.53488	7.17096	7.25627	6.99508	7.0568
ASHGA5P034123	1.12727e-05	7.1162e-05	2.60197	down	noncoding	uc002npz.3	CR627135	UCSC_knowngene	4676	chr19	-	21634855	21646686	NM_001159293, NM_173531	GTGGCCTGTCTGCCTGCAAACACATAAGACTTTTAGTTTTGATTTACATAGAGTTAAATA	intergenic							2174.2	793.83	11.0209	9.64134	2508.38	2286.2	2280.74	1621.48	1061.98	834.8	673.195	605.345	10.9551	11.0343	11.0569	11.0375	9.86885	9.47801	9.75576	9.46273
ASHGA5P047750	1.44452e-07	3.271e-06	2.60523	down	noncoding	TCONS_00013627	XLOC_006291	LincRNAs identified by Cabili et al	400	chr7	+	150040397	150045221	TCONS_00013626	GGGGTTGGGGTAATCACTTTGTGGTTCTCTCTCATGTATGTTAATAAATATTTCCTGTTA	intergenic							769.249	282.359	9.51478	8.13337	950.988	813.546	770.327	542.136	333.189	307.781	228.871	259.596	9.55554	9.54457	9.49629	9.46273	8.17785	8.00031	8.1618	8.19353
ASHGA5P025704	2.54185e-06	2.3802e-05	2.60558	down	noncoding	NR_027241	LOC388796	RefSeq	1186	chr20	-	37049238	37064018		CGTGGGTAAAGTCTCAGCCTTAGATCCAAGGACAGTCCAAGGAAGTCCTAAGACCATGGA	intergenic							948.725	351.725	9.82835	8.44674	986.706	1005.84	1073.88	728.472	414.323	410.506	279.483	302.587	9.60543	9.85026	9.97142	9.88628	8.49714	8.4157	8.45225	8.42187
ASHGA5P042807	9.76905e-07	1.1907e-05	2.60717	down	noncoding	NR_037605	GAS5-AS1	RefSeq	702	chr1	+	173832385	173833079	ENST00000416578	GATGAAAAGCACTGTCCTTTTTTAAGTAAACACTACACACTCCAGATGGATTGCAAAAAT	intergenic							4261.35	1538.05	12.004	10.6215	4641.2	4467.39	4458.36	3478.47	1826.79	1728.62	1308.19	1288.62	11.8784	11.9925	12.0116	12.1333	10.6611	10.5252	10.7255	10.574
ASHGA5P021396	1.5941e-06	1.7056e-05	2.61021	down	noncoding	ENST00000531666	RP11-347H15.5	pseudogene	360	chr11	-	50246831	50254505	NR_003034	GACTGTACAGCTGGCAGCCTGTTATCGATTACATTGATAGTAAATTTGAGGACTACCTAA								1054.33	389.517	9.96698	8.58282	1247.9	1120.52	1097.4	751.501	500.579	449.221	301.938	306.33	9.93228	10.0032	10.0025	9.92993	8.78051	8.54631	8.56706	8.43738
ASHGA5P042276	1.64282e-06	1.7476e-05	2.61123	down	noncoding	uc003ndl.3	LINC00340	UCSC_knowngene	1497	chr6	+	21898950	22214734		GCTCTGTCCACAGCCCTAAAATCTAATACCTAGAACAATAAATGCACTTAAGCACGTCAA	intergenic							323.11	122.829	8.3217	6.93697	361.898	327.816	333.183	269.542	134.822	139.495	105.584	111.415	8.18545	8.28687	8.32988	8.48458	6.87768	6.8617	7.04365	6.96483
ASHGA5P047448	1.79819e-05	0.000101759	2.61347	down	noncoding	ENST00000433152	RP11-222A11.1	GENCODE	744	chr10	+	67345445	67441220		AACCTGCACCATCTTTTTCTAGTGTAAAAATTACAATATCTGAAGTGAAACTACTAGAAT	intergenic							210.97	80.2215	7.71643	6.33046	225.223	219.771	213.436	185.449	83.5103	90.7134	69.1278	77.5344	7.49627	7.7185	7.70104	7.94992	6.19062	6.25027	6.43447	6.44648
ASHGA5P031531	2.686e-06	2.4704e-05	2.61615	down	noncoding	ENST00000535363	RP11-27M24.1	GENCODE	533	chr16	+	10623296	10625939		ATGTATTGCTTGAGGGGGTCGATCTCTGGTTCTAAGGTGTTTTGTTTGTTTCCATCGTGA	natural antisense	NM_001424	EMP2	epithelial membrane protein 2 precursor	-	10622278	10674539	1129.87	411.257	10.0552	8.66779	1374.74	1215.06	1160.71	768.977	519.987	477.001	332.571	315.47	10.0739	10.1123	10.0739	9.96073	8.83656	8.63415	8.71994	8.4805
ASHGA5P045257	7.48496e-07	9.781e-06	2.62454	down	noncoding	ENST00000412376	RP11-87H9.3	GENCODE	2033	chr9	-	69082535	69108793	uc004afb.1	AATGTGGAAACTTCAAACTGTTAAATGCACCCAGGTTAGTTTTGGTAATAGGTCTGAATA	intergenic							3794.35	1353.49	11.8317	10.4396	4261.97	4255.1	3820.01	2840.35	1633.87	1452.46	1126.02	1201.63	11.7506	11.9289	11.7985	11.8488	10.5089	10.28	10.5034	10.4662
ASHGA5P040239	2.7037e-07	4.884e-06	2.62459	down	noncoding	ENST00000502941	RP11-471J12.1	GENCODE	358	chr4	+	174451608	174462981	ENST00000502896, ENST00000507322, ENST00000507571, ENST00000507636, ENST00000508534, ENST00000509640, ENST00000510221, ENST00000510339, ENST00000512246, ENST00000515350, NR_003679, uc011ckd.2	GAAGAAACATGGCAACTTAACCGTTATTAATCTGGACTAAATAAAACAGGAAACTGCTTC	bidirectional	NM_021973	HAND2	heart- and neural crest derivatives-expressed protein 2	-	174447651	174451378	42587.6	15768.4	15.3371	13.945	46918.8	43812.5	48330.7	31288.3	20165.7	18072.7	12705.1	12129.9	15.2712	15.3113	15.4389	15.3269	14.0383	13.9219	13.9807	13.839
ASHGA5P048860	4.4098e-06	3.5452e-05	2.6272	down	noncoding	ENST00000560239	RP11-182J1.12	GENCODE	492	chr15	-	85056471	85070180		CTTCCTGTAGGGCTGAAGCAGTGCCTACTCGATAGAATCAGTCATCATGCAAATAAAAGC	intergenic							698.99	260.579	9.37533	7.98181	835.385	759.826	742.717	458.031	324.471	324.367	183.059	210.418	9.37814	9.45034	9.44513	9.22773	8.13605	8.0731	7.8334	7.88467
ASHGA5P028042	1.40637e-06	1.561e-05	2.62997	down	noncoding	ENST00000547177	RP11-968A15.2	GENCODE	735	chr12	+	54656398	54672847		ACTGGGCACATGGATTACATAAAACAGAAAAGGGGTTGTAAGTATGTGATTATGACTAGA	intronic antisense	NM_012117	CBX5	chromobox protein homolog 5	-	54624730	54673915	223.744	85.0578	7.79116	6.39611	243.365	228.68	248.019	174.911	102.486	98.445	63.8609	75.4393	7.61512	7.77705	7.90616	7.8663	6.48958	6.36377	6.32377	6.40732
ASHGA5P022711	4.65556e-06	3.6808e-05	2.63072	down	noncoding	ENST00000561289	CTD-3110H11.2	GENCODE	554	chr15	+	50647741	50648611		GAAGGAACGAGGGCGTCTGGGCATGGCTTTCCCAACCTAGTAACTGCAACTTTTAGCATC	bidirectional	NM_002041	GABPB1	GA-binding protein subunit beta-1 isoform gamma 1	-	50578076	50647605	2132.74	754.622	10.9717	9.57628	2536.49	2446.75	2182.59	1365.15	949.745	856.372	608.905	603.467	10.9717	11.13	10.9927	10.7926	9.72269	9.5173	9.60883	9.45628
ASHGA5P035688	2.86495e-07	5.068e-06	2.63311	down	noncoding	ENST00000451101	AC019172.2	GENCODE	717	chr2	+	3891773	3895001		AAGACGAGGTTTCATAATTGAGCTCCATTTCTTCTTATTCCCTTTCTCAGTGATATTTCT	intergenic							477.855	179.116	8.85198	7.45521	605.335	479.268	480.064	346.753	200.509	217.094	128.86	170.003	8.91645	8.81826	8.83527	8.83794	7.44131	7.48833	7.32114	7.57008
ASHGA5P006125	2.18375e-06	2.1444e-05	2.63948	down	noncoding	NR_051953	MEIS2	RefSeq	3275	chr15	-	37183221	37392341		GCATCTCACAGTTTATTAATGCCAGAAGAAGAATAGTACAGCCCATGATTGACCAGTCAA	exon sense-overlapping	NM_001220482	MEIS2	homeobox protein Meis2 isoform d	-	37183221	37393500	843.94	310.153	9.66741	8.26716	932.978	870.151	884.811	687.819	324.233	369.433	245.652	301.296	9.52824	9.64934	9.69551	9.79656	8.1347	8.26246	8.25793	8.41354
ASHGA5P034473	1.06749e-07	2.708e-06	2.64241	down	noncoding	uc021upk.1	AX747599	UCSC_knowngene	2683	chr19	+	11943741	11946424	NM_021915	GGCATCTGTAAACTCCTGGACCTGTTTTTGCCTTACTTATTCTCTAAAGACTAAAATATT	exon sense-overlapping	NM_152357	ZNF440	zinc finger protein 440	+	11925106	11946016	11817.5	4215.84	13.4701	12.0682	13599.4	11757.4	12398.3	9514.7	4855.52	4970.85	3470.18	3566.8	13.4461	13.3717	13.4752	13.5873	12.0574	12.0535	12.1195	12.0424
ASHGA5P023316	2.75965e-06	2.5126e-05	2.64344	down	noncoding	ENST00000578070	SUZ12P1	GENCODE	929	chr17	+	29036316	29097052		AATCTCATAGATAAGCCATCACCAAACTCAGAAAATGAACAAAATTCTGTTACCCTGGAA	intergenic							3192.75	1125.37	11.5857	10.1833	3378.33	3477.8	3338.51	2576.34	1288.77	1242.26	973.045	997.386	11.3985	11.6458	11.6019	11.6965	10.1682	10.0569	10.3061	10.2018
ASHGA5P039895	3.37175e-07	5.595e-06	2.64364	down	noncoding	ENST00000529314	RP11-539G18.2	GENCODE	628	chr4	+	39655026	39668188		TGAAGATGGACTAATCTCCTTGTTTTCTAAAAGAAGAACCTATAAGTCTCTGAGCACATT	intergenic							233.035	87.5541	7.84941	6.44688	258.051	247.59	241.958	184.541	98.1599	101.506	73.188	77.363	7.69585	7.88694	7.87187	7.94299	6.42879	6.40374	6.51216	6.44285
ASHGA5P028420	2.41408e-06	2.2912e-05	2.64582	down	noncoding	ENST00000423023	PSPC1-OT1	GENCODE	376	chr13	-	20248763	20250024		GAAAAATATACTATGGAGATTAGATCCTGTTTACTAGTGAAGACTCTGTCTCTTTTCCAG	intergenic							1426.17	512.249	10.409	9.0053	1673.76	1404.71	1489.6	1136.61	608.372	589.415	447.267	403.943	10.3592	10.3177	10.435	10.5241	9.06688	8.94237	9.15892	8.85304
ASHGA5P015404	2.86251e-06	2.5817e-05	2.64655	down	noncoding	ENST00000419973	RP5-1092A11.3	GENCODE	657	chr1	-	3652738	3654439		GTGGGGACAGGTTTTGCTGAGAAACGGGAGTGCGTTCTGTGTCGGTGTTTGTGACGCCCT	natural antisense	NM_001126240	TP73	tumor protein p73 isoform b	+	3607235	3652765	202.459	75.5492	7.62463	6.22051	250.096	222.472	203.64	133.629	95.4114	88.73	58.911	59.1442	7.64986	7.73498	7.6324	7.48127	6.38811	6.21461	6.2083	6.07105
ASHGA5P046383	2.01122e-05	0.000111031	2.6486	down	noncoding	TCONS_00001368	XLOC_000669	LincRNAs identified by Cabili et al	351	chr1	-	843464	845308		AGCTTCCATTCTAACAGGTGTGGGGCTGATCACGAACAAATCCACTAATGAATAAATCAG	intergenic							1548.54	553.094	10.5408	9.13554	1625.14	1636.95	1578.51	1353.57	601.294	608.7	484.375	518.007	10.3186	10.5396	10.5202	10.7847	9.05212	8.99366	9.28166	9.21473
ASHGA5P043479	7.77492e-06	5.4153e-05	2.6496	down	noncoding	TCONS_00018263	XLOC_008543	LincRNAs identified by Cabili et al	301	chr10	+	89190751	89209410	ENST00000413722, ENST00000445306	ATTTGATAGTACATTTTGATAGTACAGGAGGCGATACGGCATGGTGACAGAAAAGCGCCG	intergenic							1025.51	370.727	9.90819	8.50241	1221.54	1174.4	1051.22	654.891	453.943	467.502	264.44	297.024	9.90322	10.0654	9.94165	9.72246	8.64106	8.60266	8.37203	8.39391
ASHGA5P030457	5.89749e-08	1.917e-06	2.65347	down	noncoding	ENST00000559012	RP11-521C20.4	GENCODE	700	chr15	+	40356587	40357906		TGACACATCTTCATCACTTTGGAATTTGAGCAACAACATTTACCCCTTCTGAAACTCACC	intergenic							3819.33	1356.64	11.8484	10.4405	4329.69	3855.53	4057.29	3034.8	1567.63	1581.18	1065.62	1212.12	11.776	11.7845	11.8932	11.9398	10.4506	10.402	10.4304	10.479
ASHGA5P000102	1.01778e-06	1.2298e-05	2.65497	down	noncoding	BC046172		RNAdb	525	chr6	+	17707072	17707569		CGGTTGGTTAAGTAGGCAGGAAGTAAGCAGACAGTAAAATCAAAGACAAGAGCTAATGAT	intergenic							851.899	309.895	9.67276	8.26406	910.331	985.455	864.359	647.452	352.579	363.173	243.75	280.078	9.49323	9.82602	9.66427	9.70752	8.26372	8.23853	8.24857	8.30543
ASHGA5P042172	6.50318e-06	4.735e-05	2.65581	down	noncoding	NR_026860	LINC00473	RefSeq	1832	chr6	-	166352947	166401527		GATGTGCAGACACTGTTTATTTTACAGGAATAAAAATGCCAGAAGAACCCAAGTCATATT	intergenic							472.851	175.323	8.85406	7.44491	517.618	501.835	480.375	391.574	198.425	185.027	155.878	161.963	8.69156	8.88237	8.83687	9.00544	7.42759	7.25599	7.59413	7.50192
ASHGA5P032723	2.92343e-08	1.25e-06	2.65729	down	noncoding	uc001bep.1	AK098438	UCSC_knowngene	2057	chr1	-	21749600	21754300	NM_001256416, NM_001256417, NM_032264, NR_046176	ATATCAATACTTAGGAAGACCACAGCTAGATGGACAAACAGCATTGAGAGGCCTTAGCCC	intergenic							9112.21	3241.92	13.0861	11.6762	10023	9345.33	9839.65	7240.89	3746.87	3890.52	2539.12	2791.18	13.0009	13.0437	13.1338	13.1662	11.6763	11.6904	11.6628	11.6754
ASHGA5P014968	9.74231e-07	1.1895e-05	2.65791	down	noncoding	ENST00000415222	PCBP1-AS1	GENCODE	502	chr2	-	70191504	70314475		AGATGGTGGCTTTCTTTGGACCCTTGACATCAACCAGTTACTATTTGCCAGAGACAGACT	bidirectional	NM_006196	PCBP1	poly(rC)-binding protein 1	+	70314584	70316334	352.263	131.251	8.43768	7.02739	388.524	366.713	375.187	278.626	142.27	151.084	105.81	125.842	8.27958	8.44251	8.49868	8.52995	6.95157	6.97199	7.0473	7.13871
ASHGA5P037549	3.49408e-06	2.9878e-05	2.65913	down	noncoding	ENST00000443935	AC004019.13	GENCODE	1838	chr22	-	18062922	18071958		CTTGGGACGATAAAGAGAACTGTAAACTTAATTTTGTAGTTAGAGAAGATGAACCCAAAC	natural antisense	NM_031481	SLC25A18	mitochondrial glutamate carrier 2	+	18043182	18073647	360.814	135.127	8.46674	7.05579	397.805	379.171	394.41	271.871	170.547	149.455	112.154	108.352	8.31728	8.48774	8.56415	8.4978	7.21517	6.95716	7.12689	6.92393
ASHGA5P046610	3.91298e-06	3.2332e-05	2.66227	down	noncoding	NR_038988	LINC00630	RefSeq	2117	chrX	+	102024094	102140338		ACCGTTATTATTTCCCAATAATACAAACATCACAATTTCAGTTCTGTAGTACCTGGCCTA	intergenic							229.038	84.9939	7.82328	6.41062	252.307	231.958	252.203	179.685	99.2166	89.6874	75.1753	75.8963	7.66385	7.79702	7.92849	7.90375	6.44438	6.23479	6.54798	6.41534
ASHGA5P015526	2.19493e-06	2.1519e-05	2.6624	down	noncoding	ENST00000421064	GUSBP11	GENCODE	3041	chr22	-	23995355	24059534	ENST00000434893, NM_000048, NM_001024943, NM_001024944, NM_001024946, uc002zxm.3	ACTAACCAGTAGTGGGTGCAGTGGACCCCATCATGGAGAAGTTCAACACATCCAGCCTAC	natural antisense	NM_153615	RGL4	ral-GDS-related protein precursor	+	24033047	24041363	457.566	169.421	8.80677	7.39405	507.768	469.424	480.498	372.574	182.197	188.526	142.491	164.472	8.66423	8.79381	8.83758	8.93148	7.30746	7.28465	7.45972	7.52436
ASHGA5P053352	1.0099e-06	1.2219e-05	2.66255	down	noncoding	ENST00000487102	RP4-798C17.6	GENCODE	761	chr7	-	143951188	144052461		CCATAAGACAACTTTGCAAAGTCTTGGCTCATAACTATGTAAGCAATGAGATAACTTAGT	intron sense-overlapping	NM_001005328	OR2A7	olfactory receptor 2A7	-	143955788	143956721	272.838	101.8	8.07145	6.65864	305.33	291.613	283.687	210.723	120.988	114.37	87.913	83.9304	7.93669	8.12313	8.09641	8.12956	6.72408	6.57723	6.776	6.55725
ASHGA5P017380	7.84148e-06	5.4533e-05	2.66473	down	noncoding	ENST00000440862	BX284650.1	GENCODE	307	chr1	-	143744198	143744717	ENST00000414344, ENST00000434047	CAGCTGGGCGGATTTATTTAATGGGGATGTGTTCAAGGCAAGACCGAATTCAGAAGGATA	intergenic							596.952	220.867	9.15014	7.73615	734.191	641.348	629.507	382.761	262.528	284.435	147.692	188.811	9.19031	9.22069	9.21549	8.97407	7.83183	7.87809	7.51549	7.71918
ASHGA5P029706	0.000109362	0.000411601	2.66498	down	noncoding	ENST00000556926	RP11-356K23.2	GENCODE	458	chr14	+	89821403	89822915		ACAATTGTAACCCTGTAAAGCTGATGAGATATTAAAACAAGACAAAAACTGAAAACGAAA	intronic antisense	NM_001085471	FOXN3	forkhead box protein N3 isoform 1	-	89622515	90085494	265.771	99.6716	8.03345	6.61933	244.118	290.654	311.346	216.966	126.956	106.247	83.1948	82.2886	7.61862	8.11583	8.22719	8.17216	6.78865	6.47057	6.69162	6.52648
ASHGA5P019262	2.20201e-05	0.000119218	2.66526	down	noncoding	NR_027139	SPIN3	RefSeq	1721	chrX	-	57002802	57021988		TGGGCATAAGGTAAAATATTGGGTAGGTCCTTTGGAGTTCTAGACTCAGTTTGAGATTAC	exon sense-overlapping	NM_001010862	SPIN3	spindlin-3	-	57017263	57021988	491.745	182.261	8.88209	7.46782	551.718	593.824	487.848	333.591	231.919	217.145	146.342	133.639	8.77416	9.11701	8.8573	8.7799	7.65209	7.48854	7.50339	7.22726
ASHGA5P029068	2.57014e-08	1.154e-06	2.66597	down	noncoding	ENST00000417554	RP11-495P10.2	GENCODE	213	chr1	-	147930761	147931881	ENST00000411795, ENST00000411941, ENST00000414344, ENST00000417986, ENST00000418192, ENST00000422629, ENST00000426301, ENST00000426786, ENST00000429388, ENST00000430014, ENST00000434047, ENST00000437785, ENST00000440084, ENST00000440719, ENST00000440862, ENST00000445225, ENST00000455295, ENST00000458262, NM_001178055, NM_001178056, NM_024615, NR_024510, NR_024511, NR_024584, NR_027468, NR_046135,…	GGATTTATTTAATGGGGATGTGTTCAAGGCAAGACCGAATTCAGAAGGATATCGACGTCG	intergenic							812.549	294.142	9.59561	8.18094	968.049	855.714	851.816	574.615	350.761	345.329	235.953	244.524	9.58128	9.62353	9.64014	9.53747	8.25282	8.16086	8.20095	8.10915
ASHGA5P049710	1.68317e-06	1.7717e-05	2.66689	down	noncoding	uc021tzb.1	ARL17	UCSC_knowngene	389	chr17	-	45110625	45137515		GTAAATGCTTTTTCAGGGGCAAAATCTAGAGAATCTGAAACGGTGAGCCTTTTTTCTTTT	intergenic							239.827	89.4972	7.87324	6.45808	275.25	254.179	266.358	163.522	108.075	108.799	63.554	77.5605	7.79452	7.92396	8.00672	7.76778	6.56117	6.50815	6.31543	6.44759
ASHGA5P034030	1.03253e-08	6.89e-07	2.66924	down	noncoding	ENST00000412115	RP11-206L10.9	GENCODE	581	chr1	+	740311	745440		GATCACTAAATATGTAGGCAATGCTGGATACTGGGCTGTTATTTACATATTTGTATCACC	intergenic							1353.6	478.99	10.3265	8.91008	1557.73	1444.4	1384.63	1027.66	537.509	576.098	392.767	409.587	10.2545	10.3533	10.3225	10.3758	8.89087	8.91143	8.96387	8.87415
ASHGA5P049223	8.39853e-06	5.734e-05	2.67062	down	noncoding	ENST00000558952	CRNDE	GENCODE	600	chr16	-	54957192	54962798		CTGGCTATTGGAAGGAGGAGATTCTGAAGATAAGGAGGTAATATTATCTCTTTTAAAAGA	intergenic							6569.68	2316.72	12.606	11.1888	7165.57	7167.51	7045.13	4900.49	3027.34	2480.56	2006.62	1752.36	12.4911	12.6565	12.6552	12.6211	11.3696	11.0359	11.3309	11.0188
ASHGA5P037998	3.61778e-07	5.901e-06	2.67256	down	noncoding	TCONS_00024244	XLOC_011623	LincRNAs identified by Cabili et al	1840	chr16	+	2693654	2696114	ENST00000562485, ENST00000563449, NR_024492	GTTGCAATATTGCCTTTAAAAGCACTTTTAAGCATCAATTGTGAAATAAAAAGCCCGAGC	intergenic							6657.36	2338.4	12.6283	11.2101	7386.47	6766.73	7143.33	5332.89	2852.26	2687.04	1913.11	1901.2	12.5283	12.5764	12.6723	12.7362	11.2852	11.1588	11.2605	11.1357
ASHGA5P023256	3.35828e-06	2.9113e-05	2.67289	down	noncoding	ENST00000576093	LINC00085	GENCODE	1894	chr19	+	52196592	52208443		TTTCTTAACGTCCTCGGGGCCCTCGCATCAGCGAGTGCGACAGTGTTGGCGTGGTGAGTT	intergenic							1184.33	421.219	10.1148	8.69636	1495.43	1199.71	1253.25	788.947	536.874	504.611	317.55	325.841	10.1912	10.0944	10.1759	9.99761	8.88842	8.71672	8.64918	8.53114
ASHGA5P037906	1.53327e-05	9.0084e-05	2.67407	down	noncoding	ENST00000458080	CTA-292E10.6	GENCODE	505	chr22	+	29196670	29244547		CATATATATGTTTGGAGGTGTGTGTATGTTTGGGGAACCTTTGAATTTGGAAGTACCAAG	bidirectional	NM_001079539	XBP1	X-box-binding protein 1 isoform XBP1(S)	-	29190547	29196560	245.798	89.4988	7.90221	6.48318	313.03	269.897	231.202	169.061	100.86	96.9251	87.6297	72.5801	7.97259	8.01193	7.80931	7.81502	6.46851	6.3432	6.76944	6.35155
ASHGA5P044645	3.57242e-05	0.000172139	2.67491	down	noncoding	ENST00000417333	RP11-10A14.5	GENCODE	408	chr8	+	9046855	9060000	ENST00000523747, uc003wsp.1	GAATACAGCAGGGATGACTTCCACCAGCTCCACTTTGCAGCTCTGAGGTGTATTAAAAAT	intergenic							454.141	166.725	8.79022	7.37073	510.104	489.528	454.094	362.839	201.785	162.82	162.305	139.988	8.67287	8.84406	8.75269	8.89127	7.45065	7.08299	7.65515	7.29414
ASHGA5P017682	6.90993e-07	9.202e-06	2.67578	down	noncoding	ENST00000444660	RP11-139J15.2	GENCODE	524	chr10	-	18943616	18948196	ENST00000456217	TTCACTTCCGGTGGGAAGGATACGAGCAAGATAAAGCAGCGAGGGATTTAAGTCTGGCAA	bidirectional	NM_178815	ARL5B	ADP-ribosylation factor-like protein 5B	+	18948312	18966940	489.071	178.603	8.87071	7.45075	638.765	512.992	473.632	330.895	220.142	206.039	134.639	153.59	8.98985	8.91195	8.81372	8.76734	7.57896	7.4136	7.37924	7.43121
ASHGA5P048474	1.56099e-06	1.6812e-05	2.67626	down	noncoding	uc001pqc.3	BC042385	UCSC_knowngene	845	chr11	-	116941480	116942325		AATGTTGAAGTTACTAGTAGCTCTTGGGACTTAGAAGTAGTGATGAGATAATGCCTTGCT	intron sense-overlapping	NM_025164	SIK3	serine/threonine-protein kinase SIK3	-	116714117	116968993	501.862	184.633	8.91878	7.49857	559.94	540.787	545.294	361.427	227.93	214.159	150.523	145.921	8.79432	8.98269	9.0126	8.88552	7.62565	7.4695	7.54631	7.35281
ASHGA5P028938	5.61319e-07	7.972e-06	2.68304	down	noncoding	uc001vrz.1	AX748212	UCSC_knowngene	2141	chr13	+	111936127	111938268		TGACACCTCTCATCACAGGACTAACAGGACCCAAATGACACGAGGGGTTTTATTAGAATT	intron sense-overlapping	NM_001113511	ARHGEF7	rho guanine nucleotide exchange factor 7 isoform c	+	111767623	111947542	315.621	117.537	8.28373	6.85986	351.079	336.805	329.6	244.999	138.026	132.509	89.1202	110.494	8.13902	8.3262	8.31375	8.35597	6.91061	6.78249	6.7956	6.95076
ASHGA5P044770	2.74193e-07	4.935e-06	2.68556	down	noncoding	ENST00000563059	KB-1836B5.1	GENCODE	911	chr8	+	37920398	37921309		GCTTACAACCTGATCAGGAGACGAGAAGTATTCCAAGTAGTAAATGGTCATTGGAAATAC	intergenic							258.719	95.4759	7.99185	6.56662	311.128	258.437	269.101	196.211	113.971	103.872	81.8357	82.2249	7.9644	7.94856	8.0224	8.03203	6.6359	6.43594	6.66903	6.52562
ASHGA5P043892	4.71944e-07	7.074e-06	2.68887	down	noncoding	NR_024368	FLJ45340	RefSeq	10263	chr7	+	128281294	128301052		AAAGGAAACAGGAAGGATAGATTTGGGGCCAATTATATTACTGTTTGGGTTTTTGTTACT	intergenic							214.018	78.3656	7.71095	6.28394	249.34	249.113	208.644	148.974	89.5991	93.7932	62.7592	67.3109	7.64698	7.89476	7.66559	7.63645	6.29223	6.29727	6.29799	6.24828
ASHGA5P050602	5.7789e-09	5.29e-07	2.68908	down	noncoding	ENST00000484422	PLGLA	GENCODE	700	chr2	+	107002768	107007851	NM_001032392, NM_001168338, NR_003506	GCAGACCTAGGTAAGACTTTCCCTTTCATCTTTGTGTTCATCTACTGTAAAGTTGTCCCT	intergenic							669.775	242.011	9.3249	7.89779	835.811	671.015	686.277	485.997	281.568	289.419	192.403	204.654	9.37882	9.27622	9.33731	9.30725	7.93816	7.90495	7.90751	7.84054
ASHGA5P013065	1.36725e-07	3.147e-06	2.69014	down	noncoding	ENST00000537780	H1FX-AS1	GENCODE	362	chr3	+	129037036	129042342	ENST00000383461, ENST00000502789, NR_026991	AGAAGTTGATGCCCTGTGCTTCCTGTACAGCTGCGGAACCGGATGGCTTTCCGTGGCTTT	intergenic							2367.06	826.83	11.1475	9.71979	2737.73	2447.1	2483.87	1799.54	1001.54	932.973	691.249	681.553	11.0816	11.1304	11.1824	11.1955	9.79722	9.64495	9.79399	9.64298
ASHGA5P034051	2.71552e-06	2.4849e-05	2.69255	down	noncoding	ENST00000486612	CTC-359D24.3	pseudogene	523	chr19	-	12253185	12253708		GCCATCACAGGTATGCCTATATGAAAAGCCACCAAGTATCTGAAATATTTTCTTTTACAG								1218.72	429.243	10.1812	8.75228	1327.52	1294.83	1268.08	984.451	503.093	469.774	370.546	373.558	10.0088	10.2086	10.1965	10.3111	8.78689	8.60765	8.87712	8.73745
ASHGA5P040242	1.55811e-06	1.6801e-05	2.69288	down	noncoding	ENST00000514431	RP11-471J12.1	GENCODE	892	chr4	+	174451665	174504320	ENST00000504740, ENST00000512099	CCGGATGACTTCTAGGGTTTTTGTGATTCTGTAATTCTAAAGGAGAAAGGATAATAAGAA	bidirectional	NM_021973	HAND2	heart- and neural crest derivatives-expressed protein 2	-	174447651	174451378	2250.51	789.951	11.0735	9.6443	2478.99	2404.93	2426.28	1691.83	986.46	900.103	652.963	620.277	10.9383	11.1058	11.1457	11.104	9.77858	9.58995	9.70728	9.5014
ASHGA5P020127	2.786e-10	1.15e-07	2.69637	down	noncoding	ENST00000508534	RP11-471J12.1	GENCODE	3144	chr4	+	174451608	174463082		AAGACAAACTGCAGATTGGCCAAGAAAGAATAAAGCACCTAGCCCTTTGGATGGACTCCT	bidirectional	NM_021973	HAND2	heart- and neural crest derivatives-expressed protein 2	-	174447651	174451378	971.01	345.154	9.8517	8.42068	1144.69	1029.73	1002.78	706.843	388.964	410.801	272.942	307.908	9.81209	9.88053	9.87312	9.84105	8.40164	8.41746	8.41854	8.44508
ASHGA5P020236	3.66276e-05	0.00017542	2.70068	down	noncoding	uc009zhn.3	KLRAP1	UCSC_knowngene	1881	chr12	-	10741076	10752434	ENST00000510134	GATGACAAAGGCAAATTCTCTGAAGACCACGGGTCCTGTTGTGGAGTAAACTGTTATTAT	intergenic							263.739	97.1843	8.00044	6.56712	305.641	300.995	277.025	171.294	132.002	106.072	79.1426	71.5202	7.93909	8.16734	8.06148	7.83386	6.84762	6.46886	6.62094	6.33106
ASHGA5P045245	6.17757e-06	4.5685e-05	2.70081	down	noncoding	ENST00000452477	RP11-292F9.2	GENCODE	528	chr9	-	46359241	46380257		GTCAGCACTTTGCCGAAAACCTCAAATAAAGACTTTTTTAAAAATGTGCGATGGAAAACT	intergenic							250.415	91.8518	7.93367	6.50027	276.79	261.034	294.205	169.63	116.067	102.56	70.0064	78.774	7.80304	7.9623	8.1489	7.82042	6.66338	6.41869	6.44995	6.46908
ASHGA5P044011	1.47581e-07	3.288e-06	2.70298	down	noncoding	ENST00000563946	RP4-584D14.7	GENCODE	837	chr7	+	150038859	150039696		TGGAATTCATAAGGTGAGCAGAAACTCAAGGAAAACTGTCCAAATACCGGCTCGACTCCT	bidirectional	NM_002889	RARRES2	retinoic acid receptor responder protein 2 precursor	-	150035406	150038763	231.66	85.0097	7.83961	6.40506	262.564	248.118	235.638	180.323	91.2563	100.823	69.3367	78.6223	7.7242	7.88957	7.83585	7.90881	6.3227	6.39392	6.43806	6.46555
ASHGA5P055788	9.03841e-06	6.0379e-05	2.70404	down	noncoding	uc001vdy.3	DLEU2	UCSC_knowngene	1279	chr13	-	50618047	50656139	ENST00000235290, ENST00000433070, ENST00000438752, uc001vdv.3, uc001vdw.3, uc001vdx.3, uc001vdz.3	CCATTTTATTACTAATAGCTTGAACCCTTTTAATGAAGACCTAACTCCTCCACCAGAAAT	bidirectional	ENST00000378180	DLEU1	deleted in lymphocytic leukemia 1 (non-protein coding) [Source:HGNC Symbol;Acc:13747]	+	50656306	50679433	876.557	312.175	9.72292	8.2878	1001.48	897.398	868.764	738.585	323.55	345.412	277.614	302.123	9.62045	9.69071	9.67161	9.9089	8.13021	8.1618	8.44065	8.41854
ASHGA5P023524	7.97875e-06	5.5191e-05	2.70481	down	noncoding	ENST00000583018	CTD-2514K5.4	GENCODE	513	chr17	-	72253034	72258159		TGAACTCCAGGCTGGCATTTAAAAGGTGCTGACTTTTAGGCTGGGCGTGGTGGCTCATGC	natural antisense	NM_032646	TTYH2	protein tweety homolog 2 isoform 1	+	72209695	72258157	7026.46	2435.59	12.6835	11.2479	8583.27	7626.55	7544.83	4351.19	2944.58	3074.2	1668.86	2054.72	12.7671	12.7608	12.7619	12.444	11.3301	11.3478	11.0709	11.2429
ASHGA5P045631	4.09601e-07	6.466e-06	2.70532	down	noncoding	uc003zmh.1	BX648501	UCSC_knowngene	2421	chr9	+	16216805	16219226		AAGAATGACAGAAGTTTATCCAAGGCCATACATCAGACCAACGGTCTCAAACATGGGACC	intronic antisense	ENST00000357468	C9orf92	chromosome 9 open reading frame 92 [Source:HGNC Symbol;Acc:19054]	-	16203934	16226872	422.282	153.692	8.68874	7.25294	482.696	448.514	426.933	330.985	162.163	178.912	126.613	147.081	8.59847	8.72484	8.66343	8.76822	7.13832	7.21221	7.29682	7.36442
ASHGA5P032083	1.55032e-06	1.6757e-05	2.70655	down	noncoding	ENST00000381977	RP1-59D14.3	GENCODE	490	chr17	-	2310306	2319143		GTAACTTTCCAAAAGCCAGGAGTAATACCAAGATCTCCAAGAAAGCAGCTGGGTTCAGAA	intergenic							369.72	135.52	8.50694	7.07049	417.96	380.582	378.608	301.728	154.072	154.31	120.909	112.788	8.38349	8.4926	8.51223	8.63945	7.06562	7.00305	7.2316	6.98168
ASHGA5P032252	6.76185e-08	2.044e-06	2.70815	down	noncoding	ENST00000495691	AC007952.4	GENCODE	440	chr17	-	19067521	19077749	ENST00000435028, ENST00000442355, ENST00000460772	CCAGCCATGGCTGGTCTCCGGGTTCACAGTGATAGGGGAAATAAACCCTTATTTGTCTAA	intergenic							593.116	213.8	9.15242	7.71512	737.952	615.255	608.406	410.85	260.803	241.797	167.648	184.95	9.20146	9.15992	9.17064	9.07768	7.8203	7.6457	7.70148	7.693
ASHGA5P018110	1.09425e-05	6.9563e-05	2.70932	down	noncoding	ENST00000449529	RP11-139J15.2	GENCODE	689	chr10	-	18943479	18948185		GGAATTTGCGGTGGGAAGGATACGAGCAAGATAAAGCAGCGAGGGATTTAAGTCTGGCAA	bidirectional	NM_178815	ARL5B	ADP-ribosylation factor-like protein 5B	+	18948312	18966940	559.63	202.999	9.05547	7.61753	688.283	591.087	610.639	348.51	262.871	241.022	145.248	162.854	9.09182	9.1094	9.17693	8.84372	7.83404	7.63753	7.4891	7.50947
ASHGA5P031223	5.79295e-08	1.89e-06	2.71796	down	noncoding	ENST00000416470	RP5-1056L3.1	GENCODE	207	chr1	-	19918295	19923326		TCGCAGATTAGAATGTTCTACACCACAGCACCTGCATAAATAAAGGTCTTTTAGATGCCA	bidirectional	NM_001032363	MINOS1	mitochondrial inner membrane organizing system protein 1 isoform a	+	19923470	19956315	247.015	89.9913	7.92673	6.4842	284.721	263.124	253.545	186.669	101.809	104.224	76.9872	76.945	7.84016	7.97449	7.93438	7.95787	6.48074	6.44208	6.57848	6.4355
ASHGA5P056708	1.01221e-07	2.6e-06	2.71938	down	noncoding	TCONS_00007969	XLOC_003438	LincRNAs identified by Cabili et al	2596	chr4	+	6315485	6319667		GTGGCTGGGCGTGGTTATCTCTTTTTCTCACCTATTTTCTTTGGGATTCTCTTTGATATT	intergenic							426.639	153.304	8.6798	7.23652	559.318	432.748	418.096	296.395	168.967	191.027	116.539	136.682	8.79278	8.67171	8.63923	8.61548	7.20065	7.30925	7.17992	7.25627
ASHGA5P054800	1.89338e-06	1.9379e-05	2.72045	down	noncoding	uc001abq.1	LOC643837	UCSC_knowngene	701	chr1	+	763063	788997	ENST00000416570, ENST00000448975, NR_015368, NR_047519, NR_047520, NR_047522, NR_047524, NR_047525, uc001abr.1	TACTTAGAGGTTAAAAGTCACAAGGGTGTATGGATGAGGCTGGAGTGATCTGGGACCAAA	intergenic							613.164	219.556	9.19774	7.75389	733.111	685.52	605.184	428.84	276.186	241.822	183.786	176.431	9.18597	9.30619	9.16246	9.13634	7.90881	7.64597	7.83896	7.62183
ASHGA5P019667	5.64134e-08	1.857e-06	2.72065	down	noncoding	ENST00000499326	CTD-3110H11.2	GENCODE	717	chr15	+	50647749	50648633		CACCTCAGAGGGGCGTCTGGGCATGGCTTTCCCAACCTAGTAACTGCAACTTTTAGCATC	bidirectional	NM_002041	GABPB1	GA-binding protein subunit beta-1 isoform gamma 1	-	50578076	50647605	2362.51	813.159	11.1478	9.70382	2846.94	2370.95	2369.43	1862.72	931.978	930.198	674.134	716.324	11.143	11.0851	11.1115	11.2515	9.69345	9.64014	9.7603	9.72138
ASHGA5P029614	1.46619e-07	3.284e-06	2.72098	down	noncoding	uc001xib.3	BC052775	UCSC_knowngene	2045	chr14	+	65453947	65455992		ACTCTTTCAGTTTTAACTAAAGCTTCCATTTACTGATAGCTCAATTTTGTGCCATTGCCA	intron sense-overlapping	NM_001202558	CHURC1-FNTB	CHURC1-FNTB protein isoform 2	+	65381078	65529373	2241.16	775.787	11.0597	9.61559	2548.78	2451.67	2374.71	1589.48	925.338	941.438	575.268	661.103	10.9785	11.1349	11.1143	11.0111	9.68557	9.65672	9.52624	9.59384
ASHGA5P000021	1.91137e-06	1.9497e-05	2.72641	down	noncoding	AI767017		LincRNAs identified by Khalil et al	415	chr4	-	56782130	56814048		CAAAAGATAGAATCTATCAAGCTACAAATGGCTATGTTGCCTGAAGCCCCAGACATCATC	intergenic							508.023	184.706	8.92996	7.48295	610.264	543.598	536.442	341.787	221.117	236.71	128.151	152.847	8.92419	8.99093	8.98793	8.81679	7.58339	7.61011	7.31552	7.4228
ASHGA5P017372	6.39495e-06	4.6768e-05	2.72949	down	noncoding	ENST00000440778	RP4-717I23.3	GENCODE	596	chr1	-	93775309	93804091		CTCATGGTCCTGCACTCCATGGACTAAATTATGATGAAACTGAAACACAAAAAATTTAGA	intergenic							639.648	229.194	9.2674	7.81877	654.765	718.602	691.513	493.713	286.154	249.636	182.536	198.448	9.02233	9.37195	9.34648	9.32885	7.9583	7.6904	7.8302	7.79618
ASHGA5P041644	3.21859e-08	1.311e-06	2.74422	down	noncoding	ENST00000566733	RP1-140K8.5	GENCODE	7070	chr6	-	3905143	3912213		TGGTGAGTATACAGGTGTCTGTTGTGCTGTTTTCTGTGTGTTTGAATGGTTTCATAATTT	intergenic							736.737	259.044	9.45415	7.99776	952.035	730.65	729.062	535.202	288.617	317.367	200.431	229.762	9.5572	9.39183	9.41933	9.44825	7.96959	8.0406	7.96322	8.01761
ASHGA5P044557	4.67867e-06	3.6959e-05	2.74425	down	noncoding	uc003yvm.3	DQ574852	UCSC_knowngene	4833	chr8	-	141531042	141535875	ENST00000560295	TTGGGGCAGGTGATTAAATTTATATAGGTACCTCAAGAAAAAGAACCTGAATATGCTGCA	intergenic							5624.96	1915.48	12.3623	10.9059	6548.8	6104.38	6261.1	3585.57	2414.27	2368.63	1354.58	1524.44	12.3632	12.4357	12.4808	12.1696	11.0499	10.9785	10.777	10.8182
ASHGA5P042056	1.24389e-06	1.4216e-05	2.74461	down	noncoding	ENST00000419627	RP3-323P13.2	GENCODE	244	chr6	-	134081322	134167089	uc003qeg.1	GACAGATCAGTCTCTCTCCTGATAAGAAGAGTCACCAAGAGGAACATCTGCAACAACTAG	intergenic							1183.85	408.062	10.1308	8.67424	1348.94	1239.78	1274.61	872.079	490.958	444.067	355.484	341.738	10.0348	10.1459	10.2059	10.1367	8.75112	8.52734	8.81679	8.60172
ASHGA5P039088	9.6703e-09	6.72e-07	2.74613	down	noncoding	ENST00000565554	RP11-145F16.2	GENCODE	2974	chr3	+	150181244	150184218	TCONS_00006268	CTGTCAACAGTAGTTTGGTAGCGTGCATTAGCTTTAACTGTAATGTTTGATGTTTTTGAA	intergenic							13147.1	4499.44	13.6189	12.1615	16093.1	13109.9	13516.9	9868.29	5223.89	5283.85	3645.06	3844.96	13.6972	13.5436	13.5997	13.6349	12.1524	12.1462	12.1868	12.1604
ASHGA5P036593	2.29323e-06	2.223e-05	2.74647	down	noncoding	ENST00000416103	AC093642.5	pseudogene	380	chr2	+	243037044	243061208	ENST00000431796, ENST00000435300, ENST00000442213, ENST00000444990, ENST00000456398, NM_012173, NM_183420, NM_183421, NR_024437, uc010zpe.1, uc010zpf.1	TTAAATAGCGAAGATGGAGAAATACTCAATAATGAAGAGCATGAATATGCATCCAAAAAA								257.489	93.3983	7.9928	6.53523	272.523	290.377	259.819	207.237	107.953	107.241	78.3831	80.0164	7.77826	8.11361	7.97259	8.10675	6.55923	6.48613	6.60557	6.48998
ASHGA5P016362	2.0856e-09	3.1e-07	2.74947	down	noncoding	ENST00000470380	AC004166.7	GENCODE	1034	chr7	-	74299900	74306687	ENST00000448772, ENST00000456374, NR_040582, NR_040583, uc022afz.1	ATATTTTCAATGCTGCGAAAGCTGCCAAAAGTGACATGCAGGGATGTCCTTCCTGAGATC	intergenic							807.073	283.165	9.58516	8.12601	1003.66	810.884	809.422	604.324	331.739	338.34	220.437	242.146	9.62427	9.54046	9.56483	9.6111	8.17005	8.13395	8.10562	8.09442
ASHGA5P051861	8.67197e-08	2.327e-06	2.75123	down	noncoding	ENST00000356347	ZNF876P	GENCODE	2598	chr4	+	206398	249774		CCAGAGAATTCAGACAGGTGAGAAACATAGTTGATAACATAGTTGAATGACATTTCTAGT	intergenic							808.764	284.38	9.60003	8.13995	897.704	863.055	845.201	629.094	324.985	327.848	233.724	250.964	9.47088	9.63839	9.62676	9.66409	8.13902	8.08806	8.18771	8.14502
ASHGA5P022872	8.82541e-06	5.9334e-05	2.75222	down	noncoding	ENST00000564371	CTD-2576F9.2	GENCODE	509	chr15	+	95399235	95400213		CGCCGTGGAGGCACGGCGGAAGGCCGAGGCTGACAAGCCCCGAAGGCTGGGGCGGCTCAA	intergenic							738.849	261.702	9.44619	7.98559	885.911	828.533	769.665	471.285	335.738	319.368	181.791	209.911	9.45054	9.57375	9.49555	9.26491	8.18812	8.04857	7.82404	7.88163
ASHGA5P033738	3.19076e-07	5.403e-06	2.75702	down	noncoding	ENST00000580891	RP11-61L19.1	GENCODE	3485	chr18	+	9506239	9509724		CCTGTTACCTTGTTGAACTCTAGGTCCTTTTAAACTCTCAACTCTTAGATTGTCAAAACT	intron sense-overlapping	NM_006788	RALBP1	ralA-binding protein 1	+	9475529	9538106	1239.7	426.305	10.1933	8.73023	1425.91	1385.41	1266.23	881.254	517.296	492.616	348.116	347.192	10.1257	10.3008	10.1943	10.1526	8.82754	8.68332	8.78496	8.62511
ASHGA5P018311	1.17856e-05	7.3734e-05	2.76207	down	noncoding	ENST00000451837	GUSBP11	GENCODE	3234	chr22	-	23980673	24059508	uc002zxk.4	ATTTTGCCGATTTCATGACTAACCAGTGTTCCTGCTCCAGCGTGGCTCCTGGACTGGCGC	natural antisense	NM_153615	RGL4	ral-GDS-related protein precursor	+	24033047	24041363	1563.96	535.643	10.5518	9.08609	1679.97	1600.42	1647.61	1327.85	623.837	574.048	483.258	461.428	10.3673	10.5034	10.5822	10.7545	9.1032	8.90951	9.27954	9.05212
ASHGA5P021436	1.35462e-08	8.03e-07	2.7649	down	noncoding	NR_034109	TRAF3IP2-AS1	RefSeq	4652	chr6	+	111804674	111923497		TTTTCACAAGGCTTTCTCCATATTTACGTGCTTGTAACTCTGGCATGACCTTTGCTCCAG	intronic antisense	NM_001164281	TRAF3IP2	adapter protein CIKS isoform 3	-	111876580	111927477	245.472	88.0216	7.92025	6.45302	288.538	254.669	247.319	191.364	100.806	100.48	71.2753	79.5254	7.85732	7.92765	7.90302	7.993	6.46713	6.38912	6.47315	6.48267
ASHGA5P030297	0.000410232	0.00120301	2.76606	down	noncoding	ENST00000560242	RP11-522B15.4	GENCODE	389	chr15	-	96936402	96939415		TTGTTTTCAAAGTAATGACCAGCACTCCAAGCCTGGATAGCCTTGCTGGAGAACTTTCCA	intergenic							262.119	94.119	8.01955	6.55172	227.082	257.392	309.199	254.804	91.8396	114.987	80.9761	88.6735	7.51059	7.94179	8.22012	8.40572	6.33185	6.58478	6.65448	6.63577
ASHGA5P014796	6.9808e-06	4.9886e-05	2.76749	down	noncoding	ENST00000418564	PCBP1-AS1	GENCODE	547	chr2	-	70190619	70313405	ENST00000413436	TAGATGGTGGCTTTCTTTGGACCCTTGACATCAACCAGTTACTATTTGGGGACCAGATGT	intergenic							334.893	120.12	8.37318	6.9046	351.568	354.099	350.78	283.123	131.286	135.523	107.335	106.336	8.14113	8.39883	8.40267	8.55011	6.83745	6.8176	7.06506	6.89831
ASHGA5P048259	7.99e-10	1.92e-07	2.76841	down	noncoding	ENST00000532296	RP5-901A4.1	GENCODE	739	chr11	-	67792276	67797928		CGACCTTGGATTACAGCCCCTGGAGTCAAATAAATATACCTGAGTCCGTAGTGACCTAAA	intronic antisense	NM_000694	ALDH3B1	aldehyde dehydrogenase family 3 member B1 isoform a	+	67777789	67796743	372.599	133.261	8.51098	7.04192	438.427	391.424	379.335	281.211	153.611	156.068	106.439	116.928	8.45347	8.53333	8.51529	8.54182	7.06005	7.01948	7.05613	7.03203
ASHGA5P039336	2.14615e-08	1.052e-06	2.77122	down	noncoding	ENST00000561486	RP11-448G15.3	GENCODE	3510	chr4	-	10069712	10074643		TGTCACCACAAAAATGTTCTTGCTGGGTGAGTCGGAATGTATTAATTACCTATCAAACAA	intergenic							15948.3	5393.52	13.9051	12.4346	17888.6	16934.5	16784.4	12185.6	6402.32	6102.93	4568.51	4500.32	13.8577	13.9124	13.9172	13.9332	12.4464	12.3695	12.5273	12.3952
ASHGA5P021825	3.15961e-08	1.302e-06	2.77167	down	noncoding	ENST00000541615	SNHG1	GENCODE	748	chr11	-	62619761	62622960		ATAAAAAATGGACATCAGAAGGTGAATTTTCCAAGTTCTTGGACAACCTAGCTGTTGAAA	bidirectional	NM_001012662	SLC3A2	4F2 cell-surface antigen heavy chain isoform b	+	62623483	62656355	6628.74	2237.54	12.6225	11.1517	7764.86	6561.98	7011.43	5176.69	2572.59	2596.12	1855.81	1925.63	12.6218	12.5324	12.644	12.6918	11.1296	11.1063	11.2172	11.1539
ASHGA5P033444	3.1791e-06	2.7936e-05	2.7755	down	noncoding	ENST00000433131	RP11-385F5.4	GENCODE	494	chr1	-	236703393	236713580		CACCCATGTGGCAGACACTCAAAATCTGTTGTATTTGCTAAATAAATTAATATGGACAAG	exon sense-overlapping	NM_018072	HEATR1	HEAT repeat-containing protein 1	-	236712304	236767841	555.7	197.114	9.07775	7.60501	613.378	573.715	600.993	434.715	240.914	208.122	171.72	167.697	8.93179	9.06489	9.15406	9.16028	7.70443	7.42717	7.73673	7.55168
ASHGA5P040939	1.21599e-07	2.925e-06	2.77565	down	noncoding	uc011cly.2	BC013821	UCSC_knowngene	2682	chr5	+	478317	480999		CCAGGGCAAATTGTATGTGCTCCTTACTGGGTTTATTATAAGTGTCACATGTTTTTTATA	natural antisense	NM_004174	SLC9A3	sodium/hydrogen exchanger 3	-	473333	524549	10720.5	3624.18	13.3077	11.8349	13480.1	11087.1	10359.6	7955.32	4298.01	4153.49	2815.86	3229.35	13.4259	13.2966	13.2013	13.3071	11.8609	11.7795	11.8158	11.8835
ASHGA5P044258	2.6565e-07	4.833e-06	2.78312	down	noncoding	ENST00000518507	RP11-110G21.2	GENCODE	283	chr8	-	52808516	52808934		ATTAATCTTTTTTCATTTTCCACTAGATGTGGCAACTACATAGTTGGAAGAAATGTGGCG	intron sense-overlapping	NM_052937	PCMTD1	protein-L-isoaspartate O-methyltransferase domain-containing protein 1	-	52730139	52811735	931.038	325.318	9.79922	8.32252	1029.07	980.419	1001.95	712.711	386.075	393.691	256.233	265.273	9.65942	9.81556	9.87127	9.85063	8.39073	8.34745	8.32287	8.22903
ASHGA5P031623	2.33817e-06	2.2526e-05	2.78368	down	noncoding	uc021tfl.1	AF063596	UCSC_knowngene	1005	chr16	+	24551499	24552504		CTAACTTATTTTCCATCAGGAGGGCAGGAGAGCCTGTGCAAAGCTTGTTTGTTCAATCAG	exon sense-overlapping	NM_006910	RBBP6	E3 ubiquitin-protein ligase RBBP6 isoform 1	+	24550907	24584183	4051.38	1366.51	11.911	10.434	4763.97	4635.33	4107.92	2698.28	1757.8	1554.52	1081.75	1071.95	11.9208	12.0397	11.9121	11.7715	10.6033	10.38	10.4555	10.2974
ASHGA5P039544	1.54878e-06	1.675e-05	2.78922	down	noncoding	NR_039978	SEC24B-AS1	RefSeq	984	chr4	-	110351118	110354973		TATGGCATTCCAGTTGAGTTTCACCACGCATTATCATGAGAATAAATAATTTCACTGACT	natural antisense	NM_001042734	SEC24B	protein transport protein Sec24B isoform b	+	110354970	110461615	424.991	150.15	8.70276	7.22291	482.444	456.342	419.89	341.289	155.488	172.58	127.09	145.442	8.59722	8.7537	8.64514	8.81499	7.07866	7.16315	7.30287	7.34694
ASHGA5P044744	9.00446e-07	1.1271e-05	2.79247	down	noncoding	ENST00000518096	TUBBP1	GENCODE	1646	chr8	+	30209388	30211034		CGCTGCTCCAGCATCTAGGGCATATTCCAACCTTCCAGCCTGCGACCTGCAGAGAAAAAA	intergenic							736.285	252.937	9.46358	7.98204	870.139	779.923	730.643	564.436	271.665	281.589	228.899	229.596	9.42939	9.48496	9.42264	9.5173	7.88568	7.86313	8.16204	8.01729
ASHGA5P027928	2.658e-06	2.4471e-05	2.79268	down	noncoding	TCONS_00011439	XLOC_005592	LincRNAs identified by Cabili et al	3273	chr6	-	5031989	5054657		AATAACAGGAAACAAGAAGAACTGCTGGCCTTATTCATAGTTAATAAAGAGAACCAGATG	intergenic							591.663	209.694	9.15862	7.67697	662.167	639.66	629.557	435.268	275.105	229.295	158.876	175.499	9.03746	9.2184	9.21617	9.16246	7.90222	7.56572	7.62549	7.61446
ASHGA5P017370	6.71085e-08	2.038e-06	2.79504	down	noncoding	NR_052024	EIF6	RefSeq	803	chr20	-	33866708	33872520	NM_001267810, NM_002212, NM_181468, NR_052023	ACTTCTACAGGAGACAGAAGAAATTCTGGCAGATGTGCTCAAGGTGGAAGTCTTCAGACA	exon sense-overlapping	NM_001267810	EIF6	eukaryotic translation initiation factor 6 isoform a	-	33866708	33872520	1145.61	392.091	10.0825	8.59964	1452.1	1151.21	1125.04	854.109	474.103	464.782	306.074	323.405	10.1504	10.0382	10.0361	10.1053	8.70137	8.59201	8.58717	8.518
ASHGA5P030458	2.99437e-08	1.269e-06	2.79509	down	noncoding	NR_040059	LOC100131089	RefSeq	2819	chr15	+	40331511	40359710	ENST00000559012	GCTATTTACATTCCAGCTTCTTTTGAGAATCTCTGAAGATGATTAAGTCATTGTCAGCTG	bidirectional	NM_003134	SRP14	signal recognition particle 14 kDa protein	-	40327890	40331389	3038.88	1019.45	11.5061	10.0232	3790.28	3180.95	2924.36	2259.94	1221.87	1199.78	803.984	852.148	11.5753	11.5108	11.4147	11.5235	10.0877	10.0077	10.0225	9.97479
ASHGA5P016541	3.35032e-06	2.9074e-05	2.79526	down	noncoding	ENST00000431464	RP11-308D16.4	GENCODE	646	chrX	+	135991633	136103777		GTTTGTAGAGAGACAGTTGGATTTTTTTCCTGTTTCTGGTTAATTGCTAAAATCTACAGT	intergenic							320.082	114.955	8.30409	6.82111	372.284	305.9	345.953	256.192	116.479	147.893	85.4668	109.983	8.22483	8.19142	8.38551	8.4146	6.66871	6.94083	6.73025	6.94464
ASHGA5P019576	2.10473e-05	0.00011505	2.79858	down	noncoding	ENST00000493248	RP4-545C24.1	GENCODE	531	chr7	+	143892611	143947598	ENST00000496968	CCCTGGAGGGTGGAGATATTTGCTGGTCAAAGATATTAAAGTAATTGTGAAATAAAAGAA	intronic antisense	NM_001001802	OR2A42	olfactory receptor 2A1/2A42	-	143929003	143929936	306.387	108.716	8.23248	6.74778	317.635	353.834	330.38	223.697	137.664	115.182	95.4788	86.5412	7.99094	8.39772	8.31837	8.22288	6.90711	6.58715	6.89278	6.60409
ASHGA5P013011	2.9827e-06	2.6649e-05	2.80143	down	noncoding	ENST00000382488	RP11-689P11.2	GENCODE	3204	chr4	+	8508554	8514337		CAGGTGAAGGCTGATGAAATTCTAGGAGAGTCCATGTCCTAAAGGATAAGAAGCAACTAT	intergenic							262.862	94.2684	8.00968	6.52352	291.561	281.635	289.204	189.049	114.298	119.769	69.7094	73.2974	7.87015	8.07189	8.12264	7.97405	6.64045	6.64122	6.44526	6.36714
ASHGA5P031284	5.02488e-07	7.397e-06	2.80375	down	noncoding	ENST00000444470	GAS5	GENCODE	424	chr1	-	173833091	173834043	ENST00000422207, ENST00000434796, ENST00000442067, ENST00000454813, uc001gjk.3	GGAGATTTTGGATTACTCCTAATTGTATGCAAGTTGTCTTACTGTGTATTGTCCCTTAAT	intergenic							3527.39	1191.6	11.7382	10.2508	3827.33	3530.5	3850.75	2900.99	1384.6	1433.22	931.411	1017.17	11.5943	11.666	11.8136	11.8787	10.2719	10.2607	10.2382	10.2324
ASHGA5P019674	5.6739e-09	5.28e-07	2.80639	down	noncoding	uc001zyi.3	BX537481	UCSC_knowngene	2286	chr15	+	50647663	50650503		CTGTTCTGCGGGGCGTCTGGGCATGGCTTTCCCAACCTAGTAACTGCAACTTTTAGCATC	bidirectional	NM_002041	GABPB1	GA-binding protein subunit beta-1 isoform gamma 1	-	50578076	50647605	2367.88	791.409	11.1412	9.6525	2742.12	2527.44	2499.81	1702.15	923.113	943.269	635.642	663.614	11.0837	11.1776	11.1905	11.1131	9.68071	9.66085	9.66812	9.60031
ASHGA5P036550	7.38973e-07	9.698e-06	2.80782	down	noncoding	uc002vvv.3	AK000798	UCSC_knowngene	2550	chr2	+	236916211	236918761		GAAGTGTTCAGTTAAGTTTAAGTCTCAGTGATAAGTTTTCAGGCATTCACATGTGTTAGT	intron sense-overlapping	NM_001037131	AGAP1	arf-GAP with GTPase, ANK repeat and PH domain-containing protein 1 isoform 1	+	236402732	237040444	3118.33	1043.64	11.5452	10.0557	3611.73	3456.26	3211.83	2193.49	1316.01	1140.3	862.774	855.476	11.5087	11.6367	11.5525	11.4828	10.1929	9.92598	10.1243	9.97962
ASHGA5P021677	5.04755e-06	3.9257e-05	2.81011	down	noncoding	ENST00000545440	SNHG1	GENCODE	754	chr11	-	62619723	62622960	ENST00000537869, ENST00000538266, ENST00000540865	CTGATGACAGTCTGCCTCTATCTTACAGTACTACTAACCAATAACCTGCTTGGCTCAAAG	bidirectional	NM_001012662	SLC3A2	4F2 cell-surface antigen heavy chain isoform b	+	62623483	62656355	2296.84	767.773	11.1149	9.62426	2423.17	2425.41	2431.12	1907.65	872.7	832.952	666.25	699.19	10.9058	11.12	11.1493	11.2844	9.5974	9.47269	9.74164	9.68531
ASHGA5P043992	2.33544e-06	2.2526e-05	2.8113	down	noncoding	ENST00000479102	OR2A9P	GENCODE	1990	chr7	+	143991572	143998027	ENST00000476560, ENST00000487102	ACTTACGTTATCAACTCTGACTCCATAAGACAACTTTGCAAAGTCTTGGCTCATAACTAT	bidirectional	ENST00000543357	ARHGEF35	Rho guanine nucleotide exchange factor (GEF) 35 [Source:HGNC Symbol;Acc:33846]	-	143883790	143991230	396.411	139.854	8.60087	7.10963	437.544	389.414	436.828	321.857	167.656	159.657	118.775	113.328	8.45034	8.52459	8.69692	8.73165	7.19029	7.05613	7.20542	6.98668
ASHGA5P051245	1.13393e-07	2.81e-06	2.81317	down	noncoding	ENST00000434893	GUSBP11	GENCODE	403	chr22	-	23995356	24029101	ENST00000421064, uc002zxm.3	TCGCCAAGGCCGAGATGGATGGTTTTACGTTGAACTAATTATATACTCAAGTGCTGTTTA	intergenic							2340.03	777.843	11.1231	9.63091	3011.14	2237.18	2326.01	1785.79	900.028	911.715	606.926	692.704	11.221	11.002	11.0858	11.1837	9.63945	9.60778	9.60694	9.66948
ASHGA5P043646	6.28132e-05	0.000266489	2.81486	down	noncoding	uc010kyk.2	BC008049	UCSC_knowngene	1942	chr7	+	44808453	44810735		TTTCTTGTGAATGTGCCAAGTATTACATAAAAACCAAAAGGCTGACCAGACTTAACAGTG	exon sense-overlapping	NM_031449	ZMIZ2	zinc finger MIZ domain-containing protein 2 isoform 1	+	44788529	44809479	1889.28	635.188	10.834	9.3409	1911.93	1993.09	1945.92	1706.17	720.146	659.318	605.196	556.092	10.5597	10.8285	10.8305	11.1171	9.3188	9.11461	9.60155	9.32865
ASHGA5P021690	2.10991e-06	2.0968e-05	2.81927	down	noncoding	ENST00000538266	SNHG1	GENCODE	347	chr11	-	62620080	62622939		GCTGAAGTTACAGGAATCTGTCTTGGAGGACATCAGAAGGTGAATTTTCCAAGTTCTTGG	bidirectional	NM_001012662	SLC3A2	4F2 cell-surface antigen heavy chain isoform b	+	62623483	62656355	6119.41	2047.28	12.4985	11.0031	7337.13	5964.35	6571.73	4604.44	2709.85	2323.25	1604.26	1551.76	12.5136	12.399	12.5505	12.5307	11.211	10.9485	11.0107	10.8424
ASHGA5P022906	6.10509e-07	8.464e-06	2.8203	down	noncoding	ENST00000565158	ULK4P3	GENCODE	593	chr15	+	30395922	30423430	ENST00000564187, ENST00000566793, ENST00000568274, ENST00000569682, NR_026858, uc010azt.3, uc010ubi.2	ACTCTGACAAATGGGCCAAGGTTGCTCGGGTGATTGGTTTACTGGCTTCGCACAAAACTG	intergenic							595.886	206.031	9.16596	7.67011	731.709	632.923	557.356	461.554	229.098	231.278	160.984	202.766	9.18193	9.20367	9.04243	9.23581	7.63182	7.57854	7.64432	7.82577
ASHGA5P019925	4.22624e-06	3.4296e-05	2.82832	down	noncoding	ENST00000505362	CTC-463N11.3	GENCODE	533	chr5	-	98106461	98108776		CGAGGCTCAGAAAGGAAGGAGGAGACCTGAACAGTACATCCGGAGAATCCAGCAAAGCAT	intronic antisense	NM_001012761	RGMB	RGM domain family member B	+	98104998	98132198	202.044	70.3009	7.64217	6.14223	233.848	216.039	205.529	152.758	81.2433	73.6802	66.5647	59.7153	7.55647	7.69421	7.6434	7.67461	6.14953	5.95032	6.38362	6.08545
ASHGA5P054667	2.30759e-08	1.104e-06	2.83093	down	noncoding	ENST00000447298	H19	GENCODE	524	chr11	-	2016917	2017697		CTCCCCACAGCCAGGTCTCCAGCTGGGGTGGACGTGCCCACCAGCTGCCGAAGGCCAAGA	intergenic							1055.3	359.941	9.97389	8.47261	1213.23	1102.72	1114.32	790.921	417.523	439.184	268.288	314.769	9.89442	9.97872	10.0211	10.0013	8.50944	8.51223	8.39073	8.47805
ASHGA5P040327	9.30266e-07	1.1548e-05	2.83316	down	noncoding	uc001emi.4	BC065231	UCSC_knowngene	507	chr1	+	145004780	145005287		GAGTGAAGGCAATTTTGAAGGCATGACTACGACCTGCTCTGGCCACAAGAGCTAAGAGTT	intronic antisense	NM_001198832	PDE4DIP	myomegalin isoform 8	-	144851423	145039992	617.984	214.149	9.20934	7.70693	722.312	666.349	652.765	430.509	272.918	246.773	166.179	170.725	9.15851	9.268	9.26764	9.14322	7.88981	7.67253	7.68889	7.57647
ASHGA5P046321	1.66085e-08	9.06e-07	2.83439	down	noncoding	ENST00000426367	RP1-315G1.3	GENCODE	326	chrX	-	123093082	123095191		GCAGTGTCTCCATTGCTGTTATAGAAGTTCGTAGATTCATAAAATAGTGTTTGCTTAAGA	intronic antisense	NM_001042749	STAG2	cohesin subunit SA-2 isoform a	+	123094474	123236505	5391.92	1783.34	12.3226	10.8196	6251.06	5794.36	5580.11	3942.12	2187.17	2081.76	1414.12	1450.32	12.306	12.3555	12.3265	12.3025	10.9091	10.7883	10.8383	10.7427
ASHGA5P043888	6.5278e-09	5.69e-07	2.83648	down	noncoding	NR_027330	SND1-IT1	RefSeq	2569	chr7	+	127637561	127640130		TCTTACCTCTGTAATCATCCTGAATAGTCACTGCTTCTTGAGCTTTGGTGAGTGTTCTCT	intron sense-overlapping	NM_014390	SND1	staphylococcal nuclease domain-containing protein 1	+	127292201	127732659	2465.24	817.821	11.2049	9.70076	2922.38	2543.13	2526.38	1869.07	967.946	959.327	665.534	678.477	11.1749	11.1851	11.2029	11.2565	9.74896	9.68108	9.73852	9.63448
ASHGA5P020537	1.25874e-06	1.434e-05	2.83784	down	noncoding	ENST00000515467	SDHAP3	pseudogene	747	chr5	-	1572336	1593404		CTGGGAAGGTCAGTGTGGGTCACCCTGGGATATAGACCCGTAATCGACAAAACTTTGAAC								1572.86	527.169	10.5423	9.03754	1818.88	1508.71	1800.46	1163.38	654.239	615.842	398.727	439.868	10.4843	10.4169	10.7139	10.5542	9.17085	9.01403	8.98734	8.97792
ASHGA5P043753	5.12094e-07	7.472e-06	2.83946	down	noncoding	uc003ufr.3	BC090058	UCSC_knowngene	1983	chr7	+	76178657	76182447		CTTTCTTATGTGACTCTAAAGGTCAAACCATACCACCTGAATATTTTTATCCTCTCTGAA	intron sense-overlapping	ENST00000419923	UPK3B	uroplakin 3B [Source:HGNC Symbol;Acc:21444]	+	76139744	76648340	236.792	82.449	7.87241	6.36679	273.979	251.651	232.02	189.516	88.1893	93.4984	71.3274	76.7811	7.78611	7.9102	7.81484	7.97849	6.26942	6.29282	6.47406	6.43087
ASHGA5P038730	2.96887e-07	5.178e-06	2.84076	down	noncoding	uc001djh.1	BC037304	UCSC_knowngene	2715	chr1	+	84543635	84546350		CATTTGGAGCAGTGTTATCAGGTATATGTTGCTGTTCTGTAGTGAACAAAGAAATTGTAT	exon sense-overlapping	NM_002731	PRKACB	cAMP-dependent protein kinase catalytic subunit beta isoform 2	+	84543744	84704181	2065.42	691.047	10.9421	9.43587	2410.84	2244.54	2135.82	1470.49	855.023	831.819	526.413	550.931	10.8952	11.0091	10.9618	10.9024	9.56915	9.47206	9.38926	9.313
ASHGA5P038167	1.04737e-06	1.2539e-05	2.84125	down	noncoding	uc003che.3	BC040563	UCSC_knowngene	3273	chr3	-	37847333	37903250	ENST00000439246	CCAGCCATAAAGGACACAGCTCCTCTCATTTTAAGAGCCCATATAAAGGCAGAAGGAAGT	intronic antisense	NM_002207	ITGA9	integrin alpha-9 precursor	+	37493812	37861281	203.709	71.1462	7.65874	6.15222	219.832	220.176	212.448	162.379	79.2553	84.8455	60.5518	59.9322	7.46028	7.72043	7.6947	7.75955	6.11422	6.15574	6.24734	6.09157
ASHGA5P019946	3.15535e-07	5.358e-06	2.84254	down	noncoding	ENST00000505677	CTC-463N11.3	GENCODE	397	chr5	-	98106653	98109173		CGTTACAAAGAAAGGAAGGAGGAGACCTGAACAGTACATCCGGAGAATCCAGCAAAGCAT	intronic antisense	NM_001012761	RGMB	RGM domain family member B	+	98104998	98132198	205.636	71.9557	7.6716	6.16442	225.116	224.624	211.707	161.098	83.888	83.6664	57.2264	63.0419	7.4952	7.75047	7.68867	7.75206	6.19699	6.13607	6.16406	6.16056
ASHGA5P031097	6.35681e-06	4.654e-05	2.84294	down	noncoding	uc001bcf.1	AX748283	UCSC_knowngene	2093	chr1	-	19673334	19675427		TGCAGGATGGTAGATGGGAACTTGCCAGAAGGATGCGACCCTATTTAAGTAGTTGTGTTT	intron sense-overlapping	NM_001206540	CAPZB	F-actin-capping protein subunit beta isoform 2	-	19665266	19812066	399.327	139.531	8.5848	7.07741	473.17	437.34	433.002	253.797	166.947	180.28	94.7293	116.167	8.56998	8.68687	8.68159	8.40075	7.183	7.22175	6.88177	7.02313
ASHGA5P054918	6.34839e-08	1.987e-06	2.84401	down	noncoding	ENST00000545920	SNHG1	GENCODE	625	chr11	-	62620543	62621814		CTAATTGAATGATTTTTTGATTCAGGAGCAGCTTGTTGCTATATACCATTGAAAAGCCTT	intergenic							369.687	128.359	8.50192	6.99399	430.492	375.823	385.634	286.8	143.743	148.192	109.991	111.509	8.42643	8.47573	8.53437	8.57114	6.96812	6.94457	7.09758	6.9657
ASHGA5P056843	6.39454e-08	1.987e-06	2.84978	down	noncoding	TCONS_00009772	XLOC_004980	LincRNAs identified by Cabili et al	591	chr5	-	123731639	123736348		TAGGAGTTTCAGACCAACACTGGCAACACAGTGAGACTCTTTCTCTGTGTCAAGCTCATT	intergenic							302.093	105.832	8.21861	6.70776	361.435	296.365	311.166	239.405	113.777	131.581	83.8253	94.1449	8.18348	8.14478	8.22633	8.31984	6.63312	6.77231	6.70139	6.72422
ASHGA5P044135	6.03667e-08	1.934e-06	2.85057	down	noncoding	uc003wvy.3	LOC649305	UCSC_knowngene	3885	chr8	-	12394587	12523023		GTTTGACTAAGAAAAACAAAGTATTTAAGCTCATCTGTAGCTCAAAGTGCCTATCCGTGT	intronic antisense	ENST00000357132	AC130352.1	Uncharacterized protein; cDNA FLJ26472 fis, clone KDN04506 [Source:UniProtKB/TrEMBL;Acc:Q6ZP57]	+	12294625	12424423	287.704	100.779	8.14788	6.63663	336.975	305.097	283.479	225.266	120.047	118.79	79.2773	85.0032	8.07598	8.18812	8.09526	8.23214	6.71452	6.63085	6.62486	6.57627
ASHGA5P017424	3.87048e-08	1.467e-06	2.85397	down	noncoding	uc001eks.3	LOC728875	UCSC_knowngene	775	chr1	-	144300511	144341755	ENST00000422124, ENST00000457991, NR_024511, TCONS_00000848, uc001eky.4, uc001esl.4	AGGGATGGTGCAGAATGGGGAAATGGAGAGAGAACCTGAAAGAGCCCCAAACTCGAGGAC	intronic antisense	ENST00000538264	AL592284.2	Uncharacterized protein [Source:UniProtKB/TrEMBL;Acc:F5H305]	+	144339737	144521058	7393.88	2432.44	12.7799	11.267	8091.21	8190.4	7797.04	5496.87	2932	2778.05	1943.6	2076.1	12.6799	12.8577	12.7992	12.7831	11.3221	11.211	11.2797	11.2551
ASHGA5P031402	3.6571e-09	4.09e-07	2.85419	down	noncoding	ENST00000426575	RP11-318C24.2	GENCODE	657	chr1	-	175873897	175889649		CCTGGCTGTTCTGTTCATGACGGTGGTTATTCCAATTACTTTGAGAATTATATTTATTAG	intergenic							829.793	280.063	9.62764	8.11456	983.021	897.02	838.535	600.593	329.296	327.271	225.054	238.632	9.60171	9.68912	9.61724	9.60249	8.1588	8.08641	8.14074	8.07227
ASHGA5P043536	3.21955e-07	5.427e-06	2.85808	down	noncoding	ENST00000564613	GS1-465N13.1	GENCODE	4574	chr7	+	19037465	19042039		CAATGGTGTGTTCCAAATTATTGTTGGTGTTGTTAATGTCATGACTCTCCTTTGAATAGA	intergenic							13565.8	4496.14	13.6622	12.1471	16363	14315.5	14082	9502.74	5235.85	5486.14	3191.4	4071.17	13.716	13.6735	13.6755	13.5837	12.1566	12.2011	11.9881	12.2427
ASHGA5P026665	1.59928e-06	1.7093e-05	2.86244	down	noncoding	ENST00000527012	RP11-91P24.5	GENCODE	551	chr11	+	77561649	77562557		GTTTTCCTATTCACCTTCTAAAGCTGGTTGTTGTGGAAGGCTGATATAGTTGGATATTTG	intron sense-overlapping	NM_024684	C11orf67	UPF0366 protein C11orf67	+	77532207	77583398	235.489	81.7215	7.83973	6.32248	307.886	228.719	244.715	160.636	96.8806	102.468	55.8355	71.702	7.94917	7.77748	7.88545	7.74681	6.40892	6.41704	6.12906	6.33491
ASHGA5P046287	4.43392e-07	6.832e-06	2.86707	down	noncoding	uc004eqc.1	AK127380	UCSC_knowngene	1756	chrX	-	114752496	114797058		TTCCTGATTTAGCCTTAAACTTGGTCATGTGTACCATTCGACTAGGATTGCCAGAGTCAG	intronic antisense	NM_005032	PLS3	plastin-3 isoform 1	+	114795176	114885179	246.779	85.3323	7.9211	6.40153	296.346	271.368	236.65	182.75	105.839	97.2934	69.3272	68.8693	7.89399	8.01858	7.84306	7.92877	6.53514	6.3512	6.43789	6.28188
ASHGA5P036175	3.81538e-06	3.1728e-05	2.86722	down	noncoding	ENST00000458007	AC092620.2	GENCODE	534	chr2	+	139326659	139331818		CTGTGACATAACACCTGAACAATTTCTATGGTATCCTACCCATTTGCTCAGATTCAAACC	exon sense-overlapping	NM_001001664	SPOPL	speckle-type POZ protein-like	+	139259349	139330805	4243.44	1382.35	12.0001	10.4804	4484.97	4341.05	4569.68	3578.05	1571.6	1491.03	1219.72	1247.03	11.8278	11.9598	12.048	12.1647	10.4545	10.3217	10.6222	10.5232
ASHGA5P042724	3.47725e-06	2.9827e-05	2.86824	down	noncoding	ENST00000446476	RP5-826L7.1	GENCODE	600	chr6	+	164007614	164009197		CTGTAGTTTTCCAGCAAAATCTAGCTAAACTCCTACCACAAATGTAACAGGCATATAAAA	intergenic							11574.1	3810.19	13.442	11.9218	12923.6	12181.2	11367.5	9823.94	4203.79	4183.57	3375.45	3477.94	13.3673	13.4322	13.3385	13.6301	11.8278	11.7916	12.0691	11.9989
ASHGA5P031001	3.19758e-06	2.8039e-05	2.86969	down	noncoding	ENST00000567236	RP11-626G11.3	GENCODE	1137	chr16	-	19131297	19132951		CTTCACAGTGTTTGCTAGGATGTCAATTTTGGTGGAGCTGCTGAGTCAGAAAATGATAGA	natural antisense	NM_001034841	ITPRIPL2	inositol 1,4,5-trisphosphate receptor-interacting protein-like 2 precursor	+	19125253	19132952	507.707	173.527	8.93353	7.41263	601.408	533.217	536.007	360.194	217.759	191.565	152.621	132.164	8.90751	8.95921	8.98674	8.88064	7.56025	7.31396	7.5652	7.21112
ASHGA5P026217	6.0393e-09	5.4e-07	2.87781	down	noncoding	uc001mke.3	AK026905	UCSC_knowngene	3237	chr11	+	12237840	12241077		GATACACTAAACTTGCCAGCTCTCTTCAATCCTCACATCCTGTGTTTCATTGCTAGTGTC	exon sense-overlapping	NM_014632	MICAL2	protein-methionine sulfoxide oxidase MICAL2	+	12132137	12285331	5047.89	1648.75	12.2358	10.7108	6093.27	5326.07	5031.98	3740.24	1866.15	2010.91	1235.56	1482.39	12.2658	12.2379	12.1965	12.2431	10.6912	10.7349	10.6414	10.7758
ASHGA5P036109	1.35988e-05	8.2132e-05	2.88058	down	noncoding	ENST00000445332	AC009404.2	GENCODE	424	chr2	+	118595319	118596965	ENST00000420330	CTAACACAGAAGCCATAGTGGACTTTCTTCAATATTTTAAGAAAGGTGAAAAATAGCAGG	intergenic							392.323	135.977	8.59038	7.06402	400.269	399.422	435.834	333.767	170.619	152.607	112.219	108.464	8.32729	8.55975	8.69368	8.78079	7.21541	6.98788	7.12753	6.92527
ASHGA5P020333	4.84799e-06	3.8147e-05	2.8848	down	noncoding	ENST00000511823	RP11-33B1.1	pseudogene	336	chr4	+	120379122	120383019	ENST00000449219, ENST00000508519, ENST00000510011, ENST00000513147, ENST00000515251, NR_037630	GTGGATAACACTGGCAGCCTGTTATCAATTACATTGATATTAAATTTGAGGACTACCTAA								300.321	103.865	8.19016	6.66169	360.439	314.207	328.899	197.738	137.806	117.169	76.4191	84.0652	8.17884	8.22617	8.30963	8.04601	6.90825	6.61173	6.56767	6.5591
ASHGA5P022647	8.07336e-07	1.0404e-05	2.88606	down	noncoding	ENST00000560359	CTD-3110H11.2	GENCODE	709	chr15	+	50647524	50648567		CGCTGTGAAGGGGCGTCTGGGCATGGCTTTCCCAACCTAGTAACTGCAACTTTTAGCATC	natural antisense	NM_002041	GABPB1	GA-binding protein subunit beta-1 isoform gamma 1	-	50578076	50647605	2585.92	846.25	11.2574	9.72833	3145.49	2714.06	2768.33	1715.79	1074.82	1001.87	627.615	680.687	11.2928	11.2761	11.3348	11.126	9.88893	9.73628	9.64798	9.64014
ASHGA5P041221	7.47808e-05	0.000306024	2.88649	down	noncoding	ENST00000506584	TMEM161B-AS1	GENCODE	717	chr5	+	87564863	87583473		GAGGTGACTGCAGTTAACTAAAACCATGGAAAGCAAACCCATAGATAAAGGGATACTATG	bidirectional	NM_153354	TMEM161B	transmembrane protein 161B	-	87491022	87564665	1372.17	450.099	10.3625	8.83318	1416.11	1416.73	1395.56	1260.29	496.572	463.341	436.918	403.566	10.1155	10.3264	10.3363	10.6719	8.76867	8.58902	9.12331	8.85172
ASHGA5P046355	7.02737e-06	5.016e-05	2.8875	down	noncoding	NR_026935	LOC158696	RefSeq	2908	chrX	-	137696891	137699799		CAGTTTCCCAAATACTAGATATGACTCTTCCCTATACCTTATCTTCATATGAAGAAAGCT	intergenic							976.031	323.549	9.85648	8.32666	1219.88	1038.48	920.153	725.611	409.083	330.385	291.037	263.69	9.90095	9.89086	9.75298	9.88112	8.47888	8.09887	8.51118	8.2177
ASHGA5P028679	4.5741e-09	4.8e-07	2.89151	down	noncoding	uc001vrq.3	AK124233	UCSC_knowngene	3598	chr13	-	111551117	111554715		GATACTTTAATTTTCCCTTTGGAATAGTGTGTAAACACAGTCCGGATGAACTTTACTACT	intron sense-overlapping	NM_017664	ANKRD10	ankyrin repeat domain-containing protein 10	-	111530886	111567416	4616.81	1498.12	12.1077	10.5759	5271.21	4924.55	4879.75	3391.71	1718.92	1757.81	1150.62	1365.13	12.0591	12.1244	12.1453	12.1021	10.5734	10.5463	10.5371	10.6469
ASHGA5P046241	5.93781e-08	1.917e-06	2.90047	down	noncoding	ENST00000429124	FTX	GENCODE	2597	chrX	-	73498208	73512435		CCACTTGACAGTTTAGAAGTGGATTGATAATACTCTTCTGGCTTAAAACCCTTCTTCTCT	intergenic							474.993	162.348	8.84634	7.31005	561.757	507.582	482.781	347.853	198.168	193.575	121.256	136.393	8.80108	8.89784	8.84406	8.84238	7.42601	7.32601	7.23549	7.25268
ASHGA5P021291	1.14642e-06	1.3432e-05	2.90183	down	noncoding	ENST00000529570	RP11-147I3.1	GENCODE	525	chr11	+	74622419	74631051	ENST00000525104	ACTCTGATGCAGCCTGACTGGCTCATGGAGAAAGCCTACCTAAGAATGAAGCCGGGACCC	intronic antisense	NM_001270380	XRRA1	X-ray radiation resistance-associated protein 1 isoform 2	-	74551954	74660232	203.715	69.8168	7.64599	6.10903	233.707	228.834	208.264	144.054	88.1378	78.4424	50.8021	61.8848	7.55539	7.77826	7.66319	7.58712	6.26844	6.04042	5.99237	6.13488
ASHGA5P027816	9.23013e-06	6.1375e-05	2.90245	down	noncoding	ENST00000567749	RP13-735L24.1	GENCODE	4388	chr12	+	9520059	9550213		CAAGTCTAATGAAGTACCAGACACTTTTCTTTCTTCAACTATTGTCCTATCTTATTCAGG	intergenic							463.186	158.264	8.81903	7.28175	547.814	476.239	451.8	376.889	151.164	200.353	118.803	162.736	8.76643	8.8124	8.74635	8.95092	7.03834	7.37429	7.2064	7.50798
ASHGA5P023182	2.50677e-08	1.142e-06	2.90406	down	noncoding	ENST00000572609	LINC00085	GENCODE	342	chr19	+	52207587	52208442	ENST00000576093	AACCCAGGAGGATGTTCTTTCGATGGTACTGCAGTGGCAACTAACAAAGGTATCTTTCCT	intergenic							10387.7	3365.21	13.2692	11.7312	11978.1	10525.2	10965.3	8082.31	4075.69	3832.38	2750.49	2802.29	13.2392	13.2176	13.2805	13.3396	11.7924	11.6747	11.7782	11.6793
ASHGA5P053851	7.3936e-05	0.000303573	2.90577	down	noncoding	uc010myu.1	AK308944	UCSC_knowngene	1956	chr9	+	131963593	131972862		GATATGCTTCATGCCACTGAACTGGACCTAACCATTTATGTTTTGTGTATTTTATCACAA	intergenic							497.024	168.232	8.92892	7.39	526.072	513.582	504.943	443.5	159.534	181.734	156.925	174.737	8.71351	8.91314	8.9	9.18905	7.11485	7.232	7.60414	7.60903
ASHGA5P028074	1.76021e-06	1.8306e-05	2.90784	down	noncoding	ENST00000564771	RP11-552M11.8	GENCODE	2023	chr1	-	111973667	111975690		AAAGGAAAAAGGCCATTGCATGGATGTGCAATAACACCTTTAGCCATTTCCTAATGATGT	intergenic							511.604	174.455	8.95404	7.4141	573.467	551.775	525.705	395.469	220.996	197.594	143.284	135.947	8.82691	9.01185	8.95843	9.01898	7.5828	7.35528	7.46875	7.24956
ASHGA5P055777	3.55136e-05	0.000171233	2.91017	down	noncoding	ENST00000517509	TPT1-AS1	GENCODE	1526	chr13	+	45915479	45965618	ENST00000379050, ENST00000520432, ENST00000522673, NR_024458, uc001vac.3, uc010tfr.2, uc021rjh.1	TGGAGTCCTCCTTGCCCAGGAAGGCCTCGTGGTCGTACTGGAAGCTCTGGTTGTCCTCAG	natural antisense	ENST00000530705	TPT1	tumor protein, translationally-controlled 1 [Source:HGNC Symbol;Acc:12022]	-	45911312	45915505	768.045	258.542	9.4957	7.9546	924.821	855.389	824.841	467.131	346.033	316.596	183.822	187.717	9.51809	9.62201	9.58926	9.25345	8.23165	8.03669	7.83964	7.71042
ASHGA5P016692	1.5726e-06	1.6884e-05	2.91091	down	noncoding	ENST00000433036	AC133528.2	GENCODE	415	chr2	+	242629828	242633704		GGCCTGATAGACAAAATACATGAAGACCAGTTTCTACACAGAGAATCACTAAAAGATGGC	intergenic							246.685	84.356	7.9342	6.39273	271.415	250.601	262.737	201.985	103.3	90.6751	68.3634	75.0855	7.77247	7.90338	7.98618	8.07478	6.50108	6.24951	6.42122	6.39911
ASHGA5P034153	2.78783e-06	2.5281e-05	2.91849	down	noncoding	ENST00000561778	CTC-523E23.1	GENCODE	2512	chr19	-	35302737	35305249		CACTTATTATCCTTTCATTGTCTGCCAGATCTGTGGCATTGCTTTTTTCTCTGGTATTAG	intergenic							249.456	84.3778	7.9314	6.38618	325.904	229.513	250.857	191.549	83.0722	110.016	66.2713	78.1522	8.02759	7.78201	7.9217	7.99431	6.18476	6.52562	6.37646	6.45788
ASHGA5P021779	6.2744e-07	8.576e-06	2.92039	down	noncoding	NR_037793	LRR1	RefSeq	1853	chr14	+	50065414	50081390	ENST00000298288, NM_203467, NR_037792	AGTTATGAAGCTAAGGGAGAACATTGAGCAATTCTTCACCAAATTTGTAGATGAGGGGAA	exon sense-overlapping	NM_152329	LRR1	leucine-rich repeat protein 1 isoform 1	+	50065414	50081390	274.654	93.0718	8.06811	6.52194	319.725	307.377	278.278	193.237	115.788	103.449	75.899	77.1505	8.00075	8.19856	8.06661	8.00651	6.65966	6.43051	6.55899	6.43862
ASHGA5P015963	2.80355e-07	4.995e-06	2.92383	down	noncoding	ENST00000425256	GTF2IRD2P1	GENCODE	3010	chr7	-	72656901	72685658	ENST00000449689, NM_001003795, NM_173537	GAAGATTCTGGCATTTCACTGAAAGCAGAAGCTGTCTCAGTCAAGAAAGAATCAGAAGAT	intergenic							250.628	85.3788	7.94628	6.39843	287.062	253.851	273.93	187.671	105.67	98.7638	66.4623	70.6194	7.85146	7.92104	8.04775	7.96489	6.53191	6.36772	6.38093	6.31315
ASHGA5P046681	9.16432e-08	2.419e-06	2.92514	down	noncoding	ENST00000440604	RP11-308D16.4	GENCODE	729	chrX	+	136075712	136103777		CTTGTGATTACTTGCTCAGAAGTTACAGTTTTGCTGTATTATTTTCATTTATGTGCTGAG	intergenic							509.199	170.063	8.93798	7.38948	588.685	540.136	550.394	357.58	203.389	190.159	134.832	151.873	8.87379	8.97942	9.02651	8.87221	7.4633	7.30024	7.38114	7.41323
ASHGA5P025359	8.31714e-05	0.000332557	2.9259	down	noncoding	NR_002785	GNAS-AS1	RefSeq	1158	chr20	-	57393972	57425958		TTGGAAACGAATTGGTCCCTGTCTGCTTCCAAGGGTCCCTGGAACCTTCTGCAGCTGTGC	intronic antisense	NM_016592	GNAS	protein ALEX NESP55	+	57414794	57486250	207.498	72.6586	7.67973	6.13085	239.787	206.429	228.582	155.192	74.7917	99.2645	41.9231	74.6552	7.59384	7.63289	7.79504	7.69714	6.03418	6.37416	5.72249	6.39257
ASHGA5P019330	9.10823e-08	2.408e-06	2.92756	down	noncoding	NR_024538	GSTM4	RefSeq	1359	chr1	+	110198697	110204331		CTTTCCCAATGTGGGGAGACAGAAGAGGAGAAGATTCGTGTGGACATTTTGGAGAACCAG	exon sense-overlapping	NM_000850	GSTM4	glutathione S-transferase Mu 4 isoform 1	+	110198697	110204331	730.333	243.606	9.45261	7.90292	840.441	754.946	779.605	546.342	280.899	302.59	195.627	195.309	9.38675	9.43962	9.51272	9.47136	7.93438	7.97405	7.92987	7.77336
ASHGA5P028560	4.38127e-05	0.000202093	2.92764	down	noncoding	uc001vdv.3	DLEU2	UCSC_knowngene	972	chr13	-	50618047	50619368	ENST00000235290, ENST00000433070, ENST00000438752, uc001vdw.3, uc001vdx.3, uc001vdy.3, uc001vdz.3	CTTGAACCCTTTTAATGAAGACCTAACTCCTCCACCAGAAATTTAAGTTTATGTTCTTAC	intergenic							1092.89	355.035	10.0281	8.47835	1311.24	1094.38	989.622	976.314	356.782	383.824	299.825	379.709	9.9918	9.96629	9.85469	10.2996	8.2791	8.31648	8.5555	8.76231
ASHGA5P016921	4.69335e-08	1.646e-06	2.93273	down	noncoding	ENST00000435718	RP4-564F22.2	GENCODE	261	chr20	-	37049531	37059692		TTCAGTGGCTGTTGCAGAGGAAGAGCCTCTGGAAATCTGCGTGGAATCTCTTGGTGGTGT	intergenic							350.873	118.228	8.41822	6.86598	424.235	372.666	362.639	243.95	140.335	139.644	96.3786	96.5546	8.40807	8.46298	8.45225	8.34959	6.93543	6.86362	6.90551	6.75936
ASHGA5P019020	1.25861e-08	7.84e-07	2.93804	down	noncoding	NR_028476	RBMX	RefSeq	1925	chrX	-	135955605	135962939		GAATGGAAAGATGACGGTGGATATTCCATGAATTTTAACATGAGTTCTTCCAGGGGACCA	exon sense-overlapping	NM_001164803	RBMX	RNA-binding motif protein, X chromosome isoform 2	-	135951352	135962939	1858.16	597.867	10.7921	9.23723	2183.71	1933.98	1931.55	1383.42	684.172	692.553	503.131	511.611	10.7506	10.786	10.821	10.8107	9.23725	9.18137	9.33226	9.19805
ASHGA5P019385	1.63273e-05	9.4542e-05	2.93889	down	noncoding	ENST00000481220	SNHG12	GENCODE	751	chr1	-	28905052	28908365		GGGCTGACAGATGAAGACTCTTAAGATGACAGAAGGTGATTTTTCTGGTGATCGAGGACT	natural antisense	NM_017846	TRNAU1AP	tRNA selenocysteine 1-associated protein 1	+	28879528	28905057	1797.97	584.851	10.7331	9.17782	1848.48	2137.89	1978.93	1226.57	694.242	728.314	387.616	529.234	10.5109	10.9292	10.8609	10.6314	9.25804	9.25754	8.94473	9.25097
ASHGA5P055266	9.8148e-09	6.72e-07	2.94083	down	noncoding	uc009zem.2	LOC678655	UCSC_knowngene	1314	chr12	-	6556787	6560681	ENST00000447687, ENST00000536388, uc001qof.3	ACTAGAATTTGGTTTCCTTGTGGCTTCCCAGGAATTGTGAGCCATGTTGGATAAGGACCT	natural antisense	NM_001242	CD27	CD27 antigen precursor	+	6554050	6560884	1234.91	399.617	10.1906	8.6344	1494.41	1264.24	1259.75	921.229	476.122	470.682	321.692	329.97	10.1903	10.1715	10.1861	10.2146	8.70659	8.61033	8.67123	8.54946
ASHGA5P023375	1.06482e-07	2.705e-06	2.94243	down	noncoding	ENST00000579526	SUZ12P1	GENCODE	563	chr17	+	29036625	29095894	ENST00000578195, ENST00000582557, NM_015355	GAATCTCATAGCTTGTCAGCTCATTTGCAGCTTACATTTTTGGTTTCTTCCACAAAAATG	intergenic							3954.06	1261.48	11.8974	10.3404	4465.58	3877.1	4311.03	3162.52	1443.4	1487.52	1015.7	1099.3	11.823	11.7939	11.9703	12.0023	10.3304	10.3181	10.3709	10.3421
ASHGA5P040865	8.0678e-08	2.255e-06	2.94269	down	noncoding	ENST00000519795	CTB-178M22.2	GENCODE	503	chr5	-	167656587	167659362		GAGCCTTCTACTCTCAGGGATTCCAAAGCATTTGATAAACTCTTTCTTTGTTCCATTGTT	intronic antisense	NM_001122679	ODZ2	teneurin-2	+	166711842	167691162	359.933	120.864	8.46536	6.90822	420.76	379.344	353.135	286.493	137.217	136.036	99.4171	110.787	8.39275	8.48953	8.41052	8.56863	6.90283	6.82255	6.95196	6.95555
ASHGA5P056945	1.02801e-06	1.2386e-05	2.94349	down	noncoding	TCONS_00010854	XLOC_004671	LincRNAs identified by Cabili et al	675	chr5	+	177485725	177490591		TACAAGAGCCAAGAAACAATCATAACAAGAATAAGAAGCAAGCCGGGTGCGGTGGCTCAT	intergenic							532.906	180.405	9.02158	7.46405	587.548	540.747	564.48	438.85	197.762	226.056	132.883	164.92	8.86865	8.98218	9.06167	9.17383	7.42237	7.54488	7.35979	7.52918
ASHGA5P053376	3.37729e-08	1.364e-06	2.94726	down	noncoding	uc010pmp.1	BC136808	UCSC_knowngene	1659	chr1	-	173387087	173430501		TTTGGATAATTTCCGTCCTTGGCGGTGTGTTCTATAGCATAGGTATGAAGTGGGTGCTCT	intergenic							2023.11	645.731	10.9057	9.34629	2613.47	2050.85	1975.78	1452.33	761.26	780.044	487.862	553.759	11.0163	10.8699	10.8531	10.8833	9.39808	9.36983	9.29414	9.3231
ASHGA5P036053	2.19569e-07	4.273e-06	2.95131	down	noncoding	ENST00000443579	RP1-159A19.4	GENCODE	283	chr1	+	27852315	27857072		ACTTAGTAAGTTCTGGTTTGAATGTACTCACTGAGTGGTCTTCATAAATTACCTCTCTGC	intergenic							284.049	96.2891	8.11885	6.55749	339.304	295.543	299.117	202.235	115.673	120.084	68.848	80.5511	8.08641	8.13917	8.1732	8.0766	6.65731	6.64461	6.42898	6.49906
ASHGA5P056208	6.31964e-07	8.618e-06	2.95254	down	noncoding	TCONS_00001016	XLOC_000281	LincRNAs identified by Cabili et al	482	chr1	+	88928735	88929762		ACCCACAAAGAATGGAAACCGATCCTAGACATCTGTGAAACGTATCTTAAAAATTCCACT	intergenic							535.247	179.227	9.02203	7.46007	583.352	552.174	589.134	416.328	219.028	203.299	142.692	151.89	8.85589	9.01287	9.12331	9.09603	7.57164	7.39414	7.46112	7.41339
ASHGA5P030887	6.67017e-07	8.941e-06	2.95711	down	noncoding	ENST00000562232	RP11-20I23.6	GENCODE	459	chr16	-	2619043	2621937		TAAGTGGCTACAGGGCAACAAGACTATCCCTGTGCCAAATACCAGATTCCAAAGAAACTC	intronic antisense	NM_001261816	PDPK1	3-phosphoinositide-dependent protein kinase 1 isoform 3	+	2587964	2653191	559.671	186.715	9.09132	7.52713	601.132	587.222	587.374	462.958	206.31	218.5	150.418	171.633	8.90663	9.09966	9.11847	9.24053	7.48293	7.49627	7.54444	7.5849
ASHGA5P041140	8.66464e-07	1.1005e-05	2.96338	down	noncoding	uc003jzw.3	SMA4	UCSC_knowngene	2015	chr5	+	70015685	70150220	ENST00000417194, ENST00000421064, ENST00000422506, ENST00000423913, ENST00000434893, ENST00000435868, ENST00000445682, ENST00000449061, ENST00000451837, ENST00000452737, ENST00000463434, ENST00000479900, ENST00000487022, ENST00000492832, ENST00000507274, ENST00000508260, ENST00000514048, NR_024054, NR_027026, NR_029426, uc002zxh.4, uc002zxi.4, uc002zxk.4, uc002zxl.4, uc002zxm.3, uc003jyo.1, uc010…	ACGCAGAAAATACGTGGTTGGAGAGCTCATCTGGAATTTTGCCGATTTCATGACTAACCA	intergenic							23048.7	7306.01	14.4147	12.8474	27972.1	25144	24289.9	14789	9373.28	8442.63	5423.78	5984.36	14.4859	14.4833	14.4546	14.2348	12.9829	12.8258	12.7701	12.8109
ASHGA5P037716	6.03729e-07	8.41e-06	2.9634	down	noncoding	ENST00000566575	CTA-250D10.23	GENCODE	1078	chr22	-	42318026	42319104		GTAAGTTTCTCTCTCTTTAGAGACTCCACAATAAAGTTTTCAACATGGTAAGGTTTTCCA	intergenic							2024.16	645.111	10.9047	9.3374	2360.64	2201.98	2159.09	1374.93	820.622	726.511	479.233	554.078	10.8677	10.9763	10.9749	10.7997	9.50303	9.25236	9.26981	9.32439
ASHGA5P032744	8.62976e-08	2.327e-06	2.9691	down	noncoding	uc002frx.1	AX748314	UCSC_knowngene	2183	chr17	+	699304	701487		GTGGAAAACATACCCTTTTTCTTCAACAGGCTTTTAATGTTGGGAAGACAGGTTAAAAAA	intergenic							305.742	101.572	8.22081	6.65078	358.645	336.595	314.537	213.19	121.671	115.015	78.6397	90.9642	8.17026	8.32392	8.24301	8.14605	6.73262	6.5852	6.61193	6.67338
ASHGA5P032730	5.54292e-08	1.841e-06	2.97572	down	noncoding	ENST00000576912	RP13-638C3.4	GENCODE	1190	chr17	-	80560864	80562054		CTGAGGGCCGACACAATTCACGGAACAGATTCATCATATTTGGTCTTTATGTAAATAATA	natural antisense	NM_004514	FOXK2	forkhead box protein K2	+	80477593	80562483	494.093	163.09	8.90596	7.33272	557.188	512.629	525.373	381.184	187.2	185.816	133.626	145.72	8.78659	8.91068	8.95767	8.9689	7.34952	7.26134	7.36941	7.35063
ASHGA5P053397	2.35017e-08	1.119e-06	2.9775	down	noncoding	ENST00000412059	GAS5	GENCODE	979	chr1	-	173833038	173837125	ENST00000454813, uc001gjk.3	TTATCCTAAACTAGGTGAGTCAGCTTTTGGTACATGTGATGATTTTCAGTGTAACCAATG	bidirectional	NM_001122770	ZBTB37	zinc finger and BTB domain-containing protein 37 isoform a	+	173837492	173855774	7621.37	2388.24	12.8158	11.2417	9393.93	7713.31	7843.16	5535.09	2878.77	2670.25	1878.62	2125.31	12.8852	12.7763	12.8064	12.7955	11.2955	11.1463	11.2375	11.2877
ASHGA5P041485	1.40739e-08	8.19e-07	2.97973	down	noncoding	uc003lup.1	AX747080	UCSC_knowngene	1530	chr5	+	151168141	151169671		GTGGCATGTAGGGGATACAGAGATGATTGCATACAAAGATGAAAAAGAAAACGTTTCTGC	intron sense-overlapping	NM_005754	G3BP1	ras GTPase-activating protein-binding protein 1	+	151151475	151184915	3582.11	1125.26	11.7456	10.1705	4072.82	3987.15	3651.37	2617.12	1346.94	1298.47	881.672	973.981	11.6925	11.8348	11.7327	11.7226	10.2307	10.1211	10.158	10.172
ASHGA5P030171	2.84707e-08	1.232e-06	2.98776	down	noncoding	NR_026998	LOC91450	RefSeq	1016	chr15	-	78285574	78286567		CCAAGATGAAGTCATGCTGTGCTTTGGAATGGTAGATGCTCATTTATGTAAAATCATAAT	intron sense-overlapping	ENST00000465531	TBC1D2B	TBC1 domain family, member 2B [Source:HGNC Symbol;Acc:29183]	-	78276377	78294026	450.776	149.286	8.77224	7.19318	522.961	485.851	466.86	327.432	171.12	185.434	117.671	122.917	8.70443	8.83408	8.7958	8.75465	7.21935	7.25783	7.19388	7.10166
ASHGA5P015954	9.47016e-07	1.1661e-05	2.98995	down	noncoding	ENST00000425159	MRPL45P2	GENCODE	927	chr17	-	45527933	45569858		CAATGGAACCAATTGTTTTACAGTCTGTTCCACATGATCATTGTAATAAGGGTTAGAATA	intergenic							259.37	86.1878	8.00294	6.42282	294.286	248.248	277.46	217.485	101.574	97.0704	71.3336	74.7728	7.88163	7.89047	8.06353	8.17612	6.47643	6.34649	6.47419	6.39417
ASHGA5P053394	2.53328e-08	1.143e-06	2.99196	down	noncoding	ENST00000422183	GAS5	GENCODE	745	chr1	-	173833039	173836181	ENST00000434796, ENST00000456812	GTTGGGACTATTATAATTGCAGAATACATGATGATCTCAATCCAACTTGAACTCTCTCAC	intergenic							6891.17	2166.48	12.6825	11.1014	7768.78	7168.09	7253.77	5374.04	2587.12	2467.34	1793.09	1818.35	12.6227	12.6576	12.6991	12.7505	11.1373	11.0276	11.1712	11.0695
ASHGA5P030115	7.50123e-08	2.155e-06	2.99566	down	noncoding	NR_026808	ANP32A-IT1	RefSeq	3281	chr15	-	69096159	69099440		CTTCTCTGTTATAAAATCTGCTACATTTCTTTTCCTGGGAAAGCGAAATAGATTATGCCA	intron sense-overlapping	NM_006305	ANP32A	acidic leucine-rich nuclear phosphoprotein 32 family member A	-	69070874	69113261	2994.99	943.223	11.4886	9.90569	3497.48	3209.98	3112.06	2160.46	1166.85	1063.54	772.086	770.418	11.4597	11.5262	11.505	11.4634	10.0131	9.82065	9.96211	9.8269
ASHGA5P044487	2.43678e-07	4.561e-06	3.00066	down	noncoding	uc003yol.3	AK025288	UCSC_knowngene	2766	chr8	-	119097732	119100498		TCAGTAGGCTCTGAATATAGTATGTTCCCATATTCTTTGGTAAGATGACCAATCAACCAA	intron sense-overlapping	NM_000127	EXT1	exostosin-1	-	118811601	119124058	32691.4	10462.2	14.975	13.3898	35581.7	34501.2	34237.8	26445.1	12396.9	11495.3	8939.56	9017.15	14.8492	14.9651	14.987	15.0989	13.3848	13.2976	13.47	13.4067
ASHGA5P041907	6.54622e-06	4.7549e-05	3.00235	down	noncoding	uc003pho.1	AK124950	UCSC_knowngene	1862	chr6	-	74403625	74405743		CACACTTGTCGAAAGGCGTAGTCATGCAAAAATTTAGGCATATGGATTTGCATAGAGATG	natural antisense	NM_001159587	CD109	CD109 antigen isoform 2 precursor	+	74405507	74538041	326.592	110.437	8.3206	6.7345	379.078	337.812	355.295	234.182	142.678	138.614	79.2294	81.225	8.24803	8.32945	8.41691	8.28799	6.95602	6.8513	6.62232	6.50837
ASHGA5P048832	2.92397e-07	5.129e-06	3.00251	down	noncoding	uc002bhi.4	LOC727849	UCSC_knowngene	3298	chr15	-	82763612	82798352	NR_027001, uc010blx.2, uc010bmb.3, uc010bmc.3, uc010bmm.3, uc010bmn.3	GATCTGGGAGGGGACTTAAGACTTATCATGCCAAGAGGACACCTGTCTACTCAGTTTTTT	intergenic							15923.8	5015.84	13.9136	12.3274	17621.6	16253.1	16990.8	12829.8	5816.14	5599.11	4387.25	4260.85	13.8381	13.8577	13.9415	14.0171	12.3042	12.2268	12.4635	12.3152
ASHGA5P056795	2.02606e-06	2.0356e-05	3.00372	down	noncoding	TCONS_00008726	XLOC_004234	LincRNAs identified by Cabili et al	301	chr4	-	191028241	191030033		ACCAACGGTGTCTACAGGTGTATCCAGCAGCTCTGGAGAGACAGTGACCAGTGAGAATGG	intergenic							211.219	69.7877	7.71634	6.12959	229.102	220.209	218.701	176.865	78.065	79.0229	61.8727	60.1902	7.52479	7.72081	7.73445	7.8853	6.093	6.05195	6.27608	6.09733
ASHGA5P016489	8.67641e-06	5.8543e-05	3.0039	down	noncoding	ENST00000430893	AC159540.1	GENCODE	522	chr2	-	98088651	98089794	ENST00000412393	AGAAGCCAAGTTTCTCCACAGACACTACCCAAAGCAGTGCTTCACTACAGTGGCAGACAG	intergenic							17392.7	5427.67	14.046	12.4591	19150.8	17492.9	18093.5	14833.6	5876.66	5830.36	5135.59	4868.09	13.9505	13.9699	14.0238	14.2396	12.3202	12.3005	12.6946	12.5211
ASHGA5P053899	6.55178e-08	2.007e-06	3.00428	down	noncoding	NR_027231	PPP2R3B-AS1	RefSeq	1532	chrX	+	281384	282054		TTCTAAGGGAATAACGGGGCTCGTCTTTCTACGTTACTTTATGTGGGAGTAGTTGTAAAA	intergenic							606.396	198.886	9.18946	7.60245	727.055	626.587	634.768	437.174	239.673	240.225	157.537	158.111	9.17236	9.18797	9.22938	9.16814	7.69856	7.6315	7.60994	7.46978
ASHGA5P033017	7.50807e-07	9.794e-06	3.0048	down	noncoding	ENST00000580085	CTD-2349P21.9	GENCODE	462	chr17	+	29119389	29119851		CCATTAACAGGGTATCATGATCAGTCCCACAAATTACAAAAGATTTTAGTATATTCCTGC	natural antisense	NM_015986	CRLF3	cytokine receptor-like factor 3	-	29109701	29151778	2746.42	856.012	11.3689	9.78167	3071.67	2882.41	2818.5	2213.12	993.367	945.752	757.933	726.996	11.2551	11.3649	11.3603	11.4954	9.78768	9.6622	9.93454	9.74225
ASHGA5P043714	3.65087e-07	5.933e-06	3.00882	down	noncoding	NR_046213	LINC00260	RefSeq	1277	chr1	+	203699704	203700979		AAGGATGGTAGAGTTGATTGAGGCCCTAGATCAGGACCATTGTCAGAAAATGAATGGCAT	intron sense-overlapping	NM_001001396	ATP2B4	plasma membrane calcium-transporting ATPase 4 isoform 4a	+	203595914	203713209	1727.2	543.886	10.6749	9.08567	2010.12	1935.63	1769.5	1193.55	684.173	622.151	421.243	447.977	10.628	10.7867	10.6897	10.595	9.23748	9.02875	9.06651	9.00994
ASHGA5P032131	1.30571e-07	3.064e-06	3.01667	down	noncoding	ENST00000573222	RP11-589P10.5	GENCODE	343	chr17	-	6897960	6898508		AGATCTTGATTCAAGTGATTATATGCATTTGGATCTCCGTGGATGCATCTGGTGGCCTGG	intron sense-overlapping	ENST00000399541	MIR497HG	mir-497-195 cluster host gene (non-protein coding) [Source:HGNC Symbol;Acc:39523]	-	6888427	6915653	1568.36	495.021	10.5369	8.94393	1864.93	1674.77	1619.59	1114.17	616.259	582.27	385.01	396.545	10.5223	10.5752	10.5592	10.4909	9.08521	8.92942	8.93391	8.82721
ASHGA5P028422	2.37261e-08	1.119e-06	3.02018	down	noncoding	uc001ayw.3	AB1	UCSC_knowngene	1161	chr1	-	16888921	16890082	NM_001101663, NM_001102663, NM_001170755, NM_001256416, NM_001256417, NM_015383, NM_032264, NM_173638, NM_183372, NR_046176, NR_046188, uc001bep.1	TAGGAGGTAATTACCAGACAACTGCAGAATGTAGAACACTGAGCAGGACAACTGACCTGT	intergenic							3779.46	1165.84	11.8223	10.2277	4464.61	4180.74	3731.27	2741.2	1379.05	1331.11	963.63	989.578	11.8214	11.9045	11.7708	11.7924	10.2661	10.1594	10.2911	10.194
ASHGA5P046013	5.87279e-07	8.219e-06	3.02089	down	noncoding	uc004bzx.1	AX748265	UCSC_knowngene	2439	chr9	+	133738695	133741134		GCCTATTTGTCAAATAAGATTAGTGTAAATATGGGGCATTTACCTTTGCTATAGAAGCTG	intron sense-overlapping	NM_005157	ABL1	tyrosine-protein kinase ABL1 isoform a	+	133710830	133763062	1236.9	391.063	10.1929	8.59789	1479.57	1263.22	1300.1	904.713	487.669	447.203	325.644	303.736	10.1754	10.1699	10.2359	10.1903	8.73999	8.53783	8.6865	8.42724
ASHGA5P054920	3.70829e-08	1.431e-06	3.02115	down	noncoding	ENST00000544983	SNHG1	GENCODE	870	chr11	-	62622153	62623230	ENST00000540904, ENST00000545308	CCAGGGTGAATACAGGTAATTATCCAAATTGGTGTATGTCATCTTTGTAAATGTTCAAGA	bidirectional	NM_001012662	SLC3A2	4F2 cell-surface antigen heavy chain isoform b	+	62623483	62656355	211.628	68.9337	7.69414	6.09904	258.361	235.169	206.182	146.798	79.9272	82.3677	54.2586	59.1811	7.69806	7.81546	7.64886	7.61419	6.12637	6.11411	6.08354	6.07214
ASHGA5P030314	1.72876e-05	9.8785e-05	3.02413	down	noncoding	ENST00000563495	AC022819.3	GENCODE	3910	chr15	-	99697435	99701345		CTTCTGTAAGAATAGCATTGTGGACAGAGGGAGAAAAGCATGGGACTAAAATGTATGAAA	intron sense-overlapping	NM_001040655	TTC23	tetratricopeptide repeat protein 23	-	99676527	99789815	360.766	118.842	8.44024	6.84372	459.185	376.45	381.266	226.162	156.944	143.924	90.036	84.4639	8.52365	8.47888	8.52067	8.23777	7.09485	6.90551	6.80804	6.56649
ASHGA5P054594	2.37625e-08	1.119e-06	3.02454	down	noncoding	ENST00000500843	RP11-11N9.4	GENCODE	737	chr8	+	32853695	32902373	ENST00000520819	TCTTCCCCAGGGCACAGAAACACTCTCCACTGCGGCCAAGGATTGCAGGAGAGGTGGCAT	intergenic							554.616	179.651	9.06068	7.46397	649.842	604.657	566.64	397.326	216.611	205.911	142.877	153.206	9.01095	9.13905	9.06748	9.02526	7.55206	7.41284	7.46432	7.42666
ASHGA5P018786	2.2852e-09	3.21e-07	3.02517	down	noncoding	ENST00000457645	BX248398.1	GENCODE	554	chr1	-	144300516	144301385	ENST00000434159	TTTAGTCCTTTGAAGAGAGCAGAATGGGGAAATGGAGAGAGAACCTGAAAGAGCCCCAAA	intergenic							2007.34	623.33	10.895	9.29803	2486.87	2086.8	2058.51	1397.2	701.749	743.056	507.03	541.484	10.9436	10.8972	10.9118	10.8275	9.27473	9.28775	9.34223	9.28742
ASHGA5P017463	2.50006e-08	1.142e-06	3.02606	down	noncoding	ENST00000441971	AC002456.2	GENCODE	450	chr7	-	90219936	90225204	ENST00000415965	CCTGGACTGGGTAATTGTACATTTTTTCATCCTACATCTCAAGAGACCAAGGGACCTAAG	intronic antisense	ENST00000430760	CDK14	cyclin-dependent kinase 14 [Source:HGNC Symbol;Acc:8883]	+	90193087	90419943	763.817	244.497	9.51369	7.91625	921.262	782.928	766.827	584.25	289.751	277.613	204.29	206.334	9.51459	9.49138	9.48871	9.56008	7.97526	7.84349	7.99359	7.85268
ASHGA5P039928	9.03296e-07	1.1299e-05	3.02801	down	noncoding	ENST00000444958	DANCR	GENCODE	709	chr4	+	53578990	53586518		AAACCTTTTGTGCCAGTCAAAAATTCTTGCTCTTGATATGTCATCACCGGAAACTACTTT	intergenic							206.044	68.0853	7.67454	6.07617	221.381	223.771	214.737	164.287	79.2829	82.3279	49.9955	60.735	7.46965	7.74457	7.70922	7.77471	6.11468	6.11359	5.96815	6.10825
ASHGA5P049523	6.8922e-08	2.073e-06	3.03248	down	noncoding	NR_027160	C17orf76-AS1	RefSeq	1338	chr17	+	16342300	16345340	ENST00000472293, ENST00000477249, ENST00000483140, ENST00000497774, NR_027158, NR_027159, NR_027161, NR_027162, NR_027163, NR_027164, NR_027165, NR_027166, NR_027167, NR_027168, NR_027169, NR_027170, NR_027667, NR_045021, NR_045022, NR_045027, NR_045028, NR_045029	GCCATCATGCCCAACAAGAGGTTCTATACCTTTTAATGAATTGACTTTCATAAATTGGTT	natural antisense	NM_001113567	FAM211A	leucine-rich repeat-containing protein FAM211A isoform 1	-	16345318	16395505	51060.6	15787.6	15.5669	13.9664	61578.7	53465.5	50674	38524.4	17825.3	18497.4	12236.4	14591.2	15.5863	15.5863	15.5085	15.5863	13.8856	13.9599	13.9201	14.1
ASHGA5P053128	3.931e-10	1.39e-07	3.03423	down	noncoding	ENST00000423186	AC004166.7	GENCODE	1055	chr7	-	74299872	74306687	ENST00000448772, ENST00000456374, NR_040582, NR_040583, NR_040584, uc003ucx.3, uc022afz.1	GAAGGGGTGCTGATGGACGTGGACTGTGAGAGCGTCTACCCCATTGTGTAGGCCTCTAAT	intergenic							3605.64	1110.06	11.7536	10.1523	4323.67	3841.12	3581.56	2676.22	1285.7	1297.91	875.129	981.503	11.7736	11.7782	11.7033	11.7592	10.162	10.1207	10.1452	10.1811
ASHGA5P017279	1.23245e-07	2.945e-06	3.0344	down	noncoding	ENST00000439622	RP3-323P24.3	GENCODE	665	chrX	+	57148094	57153676		GGAGTTGGAACAGAGAAATTCACTATGGATGATGCTATATCTTTATATGACCTTTGGAAT	bidirectional	NM_001006681	SPIN2B	spindlin-2B	-	57146114	57147979	212.554	69.3543	7.70871	6.1073	246.041	214.938	235.732	153.507	83.842	78.5592	53.5625	61.4534	7.63055	7.68811	7.83632	7.67984	6.19627	6.04252	6.0652	6.1252
ASHGA5P020757	2.94665e-07	5.154e-06	3.03817	down	noncoding	ENST00000519454	TPT1-AS1	GENCODE	709	chr13	+	45953418	45965292	ENST00000520585	AAATGCATGGAGGTTTCATATACACCACTTACAGATGCAGAAAGGCAGTGAACTCCTCCG	intergenic							1400.15	439.537	10.3802	8.77702	1626.61	1396.33	1506.04	1071.6	541.004	502.638	357.315	357.192	10.3198	10.3089	10.4548	10.4373	8.8998	8.71147	8.82674	8.67006
ASHGA5P037181	4.82977e-07	7.21e-06	3.04065	down	noncoding	NR_045370	LOC100505815	RefSeq	4760	chr20	+	62507483	62512243		CGAACCACAGAATGTTCACATGGTTTTATGCATTTGTTATTTCAGGGAAAATCAAGGTTA	intron sense-overlapping	NM_001243891	TPD52L2	tumor protein D54 isoform g	+	62496580	62522898	1269.81	400.842	10.2349	8.63049	1455.14	1317.33	1355.49	951.31	500.85	469.016	319.77	313.734	10.1526	10.2318	10.2947	10.2603	8.782	8.60681	8.65991	8.47323
ASHGA5P020113	3.67366e-07	5.949e-06	3.04483	down	noncoding	ENST00000508395	RP11-1023L17.1	GENCODE	553	chr5	-	34182931	34244901	ENST00000449061, ENST00000508260, NR_003660, NR_027028	ATGGAAGAAAACACTTCCAGGGCTGGTGAATTACCATATCTCCGTCAAGTGCAGTAACCA	intergenic							485.915	155.166	8.87943	7.27307	576.484	501.646	495.481	370.048	173.715	166.077	138.415	142.458	8.83451	8.88208	8.87829	8.92285	7.24121	7.11188	7.4217	7.31749
ASHGA5P007289	9.85852e-08	2.543e-06	3.04604	down	noncoding	ENST00000522673	TPT1-AS1	GENCODE	1519	chr13	+	45952694	45965857	uc021rjh.1	ACCACTTACAGGTTTCCAAAGCCACAATTTCCTTCATATGTTCAAACTCTTCAGGATGCA	intergenic							1452.75	452.805	10.4318	8.82485	1639.24	1555.17	1528.65	1087.95	553.359	510.622	357.309	389.93	10.3324	10.4619	10.4787	10.4542	8.93867	8.73357	8.82648	8.80068
ASHGA5P015681	3.67797e-06	3.0844e-05	3.04691	down	noncoding	uc002zxl.4	GUSBP11	UCSC_knowngene	1304	chr22	-	23980674	24051428	ENST00000422506, ENST00000445682, ENST00000452737, uc002zxh.4, uc002zxi.4, uc010gua.3	TTGGAGAGCTCATCTGGAATTTTGCCGATTTCATGACTAACCAGTGTCAGCCCAAGACTA	intronic antisense	NM_153615	RGL4	ral-GDS-related protein precursor	+	24033047	24041363	15468.8	4768.17	13.8752	12.2679	17109.7	15891.9	15970.9	12902.8	5130.81	5183.05	4388.95	4369.88	13.7966	13.8244	13.8477	14.0321	12.1295	12.1244	12.4651	12.3524
ASHGA5P013620	6.44325e-06	4.697e-05	3.05148	down	noncoding	NR_036627	RBM5	RefSeq	3075	chr3	+	50126340	50156397		AGGAAAACAGAAAAAGTTGGTGATTCAAGGAAAGCACATTGCAATGCATTATAGCAATCC	exon sense-overlapping	NM_005778	RBM5	RNA-binding protein 5	+	50126340	50156397	290.499	93.9416	8.14149	6.53198	381.376	299.561	276.438	204.621	121.608	100.245	82.3862	71.5279	8.25505	8.16046	8.0595	8.09095	6.73164	6.3859	6.67895	6.33143
ASHGA5P041005	1.07908e-06	1.28e-05	3.05562	down	noncoding	ENST00000502834	RP11-19O2.1	GENCODE	708	chr5	+	16129286	16141711		TTGGCAAAATAAAAGAATGGATGTCCTTGGAAGAACGATGTCCTTGGAAAGTCATCAAAT	intronic antisense	NM_001102562	MARCH11	E3 ubiquitin-protein ligase MARCH11	-	16067473	16179897	21714	6751.95	14.3523	12.7408	25320.1	24346.1	21977.1	15212.7	8760.44	7591.76	5655.69	4999.92	14.3543	14.4449	14.3203	14.2896	12.8923	12.6818	12.8274	12.5617
ASHGA5P012558	1.41889e-07	3.238e-06	3.06014	down	noncoding	ENST00000379050	TPT1-AS1	GENCODE	631	chr13	+	45964879	45965683		CTTTTTAAAGGTTTTCAGCTCCTCAGTAGTGACAAAGCCATACCCATCATTGTCGATTCG	intergenic							1903.34	587.973	10.8306	9.21698	2230.51	1932.17	1960.55	1490.14	671.636	659.187	509.5	511.57	10.7784	10.7847	10.8416	10.9175	9.20969	9.11408	9.34648	9.19765
ASHGA5P032192	4.4278e-08	1.602e-06	3.06054	down	noncoding	ENST00000584017	RP11-849N15.2	GENCODE	3970	chr17	-	15143743	15147713		TCAGTTGGAAGCTTGGAGATTTGGGGTTCAACAGAGATAAGGAAGTGTAAGCCTTCATCC	intron sense-overlapping	NM_000304	PMP22	peripheral myelin protein 22	-	15133096	15168644	8031.36	2458.84	12.889	11.2752	9714.8	8698.88	8085.66	5626.11	3074.2	2862.58	1857.58	2040.98	12.9427	12.9304	12.8559	12.8269	11.3877	11.2593	11.218	11.2357
ASHGA5P012969	2.28017e-08	1.096e-06	3.07186	down	noncoding	NR_037951	C1QTNF3-AMACR	RefSeq	3612	chr5	-	33987090	34124633		TTCTCCACCTTTGCAGGATTCCTGCTCTTTGAAACTAAGTGTCATGGAGAAACTCCAGCT	exon sense-overlapping	NM_001167595	AMACR	alpha-methylacyl-CoA racemase isoform 3	-	33987090	34008220	460.689	146.675	8.80562	7.18651	539.129	483.455	476.485	343.689	167.546	165.69	125.858	127.608	8.74765	8.82879	8.82182	8.82424	7.1885	7.10832	7.28966	7.15957
ASHGA5P032318	1.50512e-07	3.329e-06	3.07201	down	noncoding	ENST00000580031	RP11-82O19.2	pseudogene	955	chr17	-	28102764	28103719		ACCAACTCATGTTGTGAAAAACTCAAGGGCACGGATAGAGTACTGATGACTTGTAATGGA								473.312	152.044	8.84665	7.22746	521.553	494.919	510.978	365.796	180.917	176.101	123.096	128.062	8.70137	8.86221	8.91888	8.90413	7.30039	7.18982	7.25542	7.16423
ASHGA5P049712	1.23718e-05	7.674e-05	3.07227	down	noncoding	ENST00000572864	RP11-156P1.3	GENCODE	370	chr17	-	45148811	45177315		AGAAAAACCCAATTCCTGAGTGAGTGCTGTAAACCAAAAATAAAATTCTAAGCTTCCCAA	intergenic							836.497	264.153	9.66303	8.04373	856.083	868.424	886.203	735.279	292.354	282.499	234.139	247.619	9.4082	9.64623	9.6995	9.89821	7.98821	7.86842	8.18999	8.12831
ASHGA5P037525	7.244e-09	5.81e-07	3.08079	down	noncoding	ENST00000415026	AP001468.58	GENCODE	557	chr21	+	47604992	47608855		CTATGTGGACATTGTATCACGTTTATTTATCTTCCTGGATATGCTTATGGCCTTTAAAAC	natural antisense	NM_001001438	LSS	lanosterol synthase isoform 1	-	47608359	47648738	467.154	149.024	8.82689	7.20359	532.888	495.22	486.208	354.302	170.928	173.369	121.4	130.399	8.73077	8.86297	8.85304	8.86078	7.21722	7.16909	7.23746	7.1906
ASHGA5P055688	1.7371e-07	3.659e-06	3.08102	down	noncoding	ENST00000480427	RPL22P19	GENCODE	441	chr12	-	125420000	125420441	NM_000983	AAATTAACCAGGACGAAGAGGAGGAAAACGAGGATTAAATTTCATTTATCGGCCGGGCGC	intergenic							323.7	104.453	8.32046	6.69706	360.204	329.553	348.119	256.923	120.548	117.973	84.7757	94.5176	8.17719	8.29393	8.39343	8.41731	6.72025	6.62138	6.71711	6.72948
ASHGA5P043980	1.61096e-07	3.491e-06	3.08953	down	noncoding	uc003wde.3	DQ786304	UCSC_knowngene	1485	chr7	+	143306174	143307659	NM_001206938, NM_001206941, NM_014719	GAAGAGGCTTCATAGGTACATTTCCTTTTCTATGGCACAGGCATGATGATATTGGGTGTG	intergenic							13766.2	4193.2	13.678	12.0506	16696.9	14976.4	14187.1	9204.16	5161.25	4783.43	3269.74	3558.37	13.7586	13.737	13.6856	13.5306	12.1383	12.0013	12.0229	12.0397
ASHGA5P054916	3.13757e-06	2.7705e-05	3.09297	down	noncoding	ENST00000535076	SNHG1	GENCODE	849	chr11	-	62619519	62621168		TCTGATTTTCTGAGAATGATGGGTGGGAACAACATAATGCGGGATATGAGAAGCACTACT	intergenic							294.71	94.9351	8.17443	6.54544	338.971	323.414	300.185	216.27	123.698	102.617	80.1409	73.2845	8.086	8.26551	8.17855	8.16766	6.75422	6.41938	6.64122	6.36694
ASHGA5P031780	2.17811e-07	4.257e-06	3.0935	down	noncoding	ENST00000565073	RP11-44F14.5	GENCODE	706	chr16	+	53482659	53483502		GGTTTTGGAGTATATAAACCATTTTTACAGCGGCTACAAATTTTAGAATGTGTGACTGCT	intron sense-overlapping	NM_005611	RBL2	retinoblastoma-like protein 2	+	53468350	53525560	258.93	82.9141	7.99667	6.36743	294.565	277.638	263.731	199.786	95.9807	96.1319	71.7957	67.7482	7.88385	8.05122	7.993	8.05861	6.39684	6.33121	6.48416	6.25751
ASHGA5P019646	6.11345e-07	8.464e-06	3.10939	down	noncoding	NR_027397	GORAB	RefSeq	2587	chr1	+	170501262	170522974		GGAATTGTTAGCAAGAAAAATCTCGTTGGGAAGTCCTCCAACAAGAACAACGGCTAATGG	exon sense-overlapping	NM_001146039	GORAB	RAB6-interacting golgin isoform b precursor	+	170501262	170514929	259.366	81.8753	7.98111	6.34448	303.554	263.213	295.978	174.72	100.615	93.2159	64.2203	69.45	7.92765	7.97476	8.15743	7.8646	6.46398	6.28841	6.33204	6.2935
ASHGA5P021144	4.645e-10	1.42e-07	3.11163	down	noncoding	uc001lxw.4	LOC650368	UCSC_knowngene	1243	chr11	+	3402190	3419302	ENST00000526488, ENST00000530366, ENST00000533775, NR_024248, uc001lxy.2	ACGTAAACAGGTGGTGAAGCTCCTTATGGTCCTGACCCTACAGTTCCTGTCCCATGACCA	intergenic							1648.35	500.875	10.6127	8.97508	1992.76	1667.3	1699.17	1234.18	551.457	611.918	395.378	444.749	10.6163	10.5684	10.6249	10.6414	8.92973	9.00182	8.97357	8.99519
ASHGA5P029504	1.0972e-09	2.25e-07	3.11348	down	noncoding	ENST00000557373	RP11-73E17.2	GENCODE	2117	chr14	+	35343548	35345665		TATCTTTCAGGCTGGCTTTAACTGTTCATACACCTAGCAAAATAAACATTTGTGAAAGGC	natural antisense	NM_013448	BAZ1A	bromodomain adjacent to zinc finger domain protein 1A isoform a	-	35221936	35344853	4344.76	1298.56	12.0197	10.3812	5068.78	4725.43	4367.6	3217.24	1523.77	1494.04	1031.29	1145.12	12.0094	12.0625	11.9842	12.0229	10.4163	10.3225	10.3921	10.394
ASHGA5P020122	6.02222e-07	8.402e-06	3.11367	down	noncoding	ENST00000508519	RP11-33B1.1	GENCODE	849	chr4	+	120375993	120414592		TTTTGTTGAGGTTAGATCTTGGGACAGCCCACATACCTAGACAAACTTAGGCTTTCCAGC	intergenic							269.632	86.1254	8.04624	6.40763	307.671	286.743	289.708	194.407	109.269	98.8041	68.1027	68.3255	7.94809	8.09471	8.12588	8.01629	6.57492	6.36836	6.41647	6.27076
ASHGA5P044118	3.45897e-05	0.000167921	3.114	down	noncoding	ENST00000530248	AF131215.2	GENCODE	2709	chr8	-	10964719	10967428		CTGCTGGTTGATATAAATGTGGGGATAACGTCGAGCACAAAGGAGTCAAAAATTGATCAG	intron sense-overlapping	NM_173683	XKR6	XK-related protein 6 isoform b	-	10753656	11058875	327.067	105.18	8.32079	6.68202	359.173	376.914	342.799	229.383	139.915	114.079	94.009	72.719	8.17347	8.48037	8.37189	8.25743	6.93015	6.57403	6.86916	6.35473
ASHGA5P053396	2.251e-10	1.15e-07	3.11543	down	noncoding	ENST00000454813	GAS5	GENCODE	621	chr1	-	173833039	173834009	ENST00000412059, uc001gjk.3	GATTCTGAGGTTACTCTACTAACAAGCATCACACATTTGTATTTTGCCCTGATTAATATG	intergenic							9115.05	2747.7	13.0802	11.4407	10488.5	9421.18	9529.77	7020.8	3228.06	3297.95	2100.53	2364.24	13.0669	13.0519	13.0883	13.1136	11.4689	11.4567	11.4008	11.4365
ASHGA5P019939	2.02672e-07	4.075e-06	3.12395	down	noncoding	NR_003679	NBLA00301	RefSeq	766	chr4	+	174451608	174462981	ENST00000507322, ENST00000509640, ENST00000510221, ENST00000512246	ATTGGCCAAGTGCCTTTCAAACTGTTTTTTACTGGATGAAGAAACTCAACCAAGAAAATA	bidirectional	NM_021973	HAND2	heart- and neural crest derivatives-expressed protein 2	-	174447651	174451378	19012.1	5716.01	14.1714	12.528	22004.1	19912.9	19198.7	14932.8	6317.19	6413.83	4938.07	5194.94	14.1525	14.175	14.1066	14.2515	12.4237	12.444	12.6368	12.6077
ASHGA5P039787	3.00712e-07	5.214e-06	3.12503	down	noncoding	ENST00000514763	RP11-323F5.2	GENCODE	531	chr4	+	4544144	4546787		GTTTACTGTGAAAATTAAGTGAGCTGACGCGTGCTGTGTTTTGATGTTGCTTGGCTCCTA	bidirectional	NM_016930	STX18	syntaxin-18	-	4420695	4543775	292.478	92.8902	8.15737	6.5135	342.312	310.944	316.533	200.124	114.826	110.139	68.8049	77.7901	8.10186	8.21422	8.25282	8.06058	6.64665	6.5275	6.42817	6.45167
ASHGA5P025639	1.3781e-06	1.5372e-05	3.13027	down	noncoding	uc021yaa.1	LOC100170939	UCSC_knowngene	1015	chr5	-	69423289	69521622	uc010ixu.3	ATTAATACTGATGTGAATTTCTTCGGAGTAAGAAATCCTCAGAGGAAATTACCCAGTATA	intergenic							315.639	100.547	8.28236	6.63607	343.619	340.077	336.425	242.435	125.304	107.888	84.5417	84.4529	8.1074	8.33779	8.34429	8.33997	6.77117	6.49362	6.71315	6.56635
ASHGA5P044157	1.03343e-08	6.89e-07	3.134	down	noncoding	NR_027715	FLJ14107	RefSeq	1839	chr8	-	22497883	22499722		GGGTTTGGTTTGGGCCAAGTAGTGCTTAGTTTTAATTTTCTCTTTCTGGAAATAAATACT	intron sense-overlapping	NM_018688	BIN3	bridging integrator 3	-	22477946	22526661	1108.53	340.01	10.0357	8.38769	1366.83	1174.29	1085.54	807.456	405.528	410.427	264.242	279.844	10.0612	10.065	9.98727	10.0292	8.46242	8.41415	8.37012	8.30407
ASHGA5P015562	1.29547e-05	7.9271e-05	3.13505	down	noncoding	NR_045770	ATF2	RefSeq	4275	chr2	-	175936977	176032934	NR_045774	AGGCCAATTGTCTCGTTCGACCAGTCACCATGGTGCCTAGTGTTCCAGGAATCCCAGGTC	exon sense-overlapping	NM_001256090	ATF2	cyclic AMP-dependent transcription factor ATF-2 isoform 1	-	175936977	176032934	248.913	79.1508	7.94677	6.29828	257.13	275.413	255.84	207.267	96.2859	88.0418	71.9617	60.314	7.69143	8.03884	7.94965	8.10715	6.40087	6.20468	6.48773	6.09983
ASHGA5P016479	5.06918e-07	7.425e-06	3.13994	down	noncoding	ENST00000430809	RP11-220I1.1	GENCODE	311	chr9	+	37079931	37086871		CAGTGAGTATATCTGGGCATAGGAACCAATCAGAAACAATCGCTTCAGCAATCAAGACCA	intergenic							426.99	134.353	8.70793	7.0572	480.524	411.875	458.411	357.151	152.45	155.51	113.182	116.272	8.59279	8.60129	8.76643	8.87122	7.04953	7.01416	7.14081	7.02428
ASHGA5P055672	1.67494e-07	3.569e-06	3.14139	down	noncoding	ENST00000538790	AC156455.1	GENCODE	851	chr12	+	122501211	122506522		GGACATCTGTGTGCAAAAATATTAAACCTATACCTTGCACCTTATCACAAAATTCACTCA	intergenic							1233.21	374.68	10.1908	8.53937	1389.8	1355.91	1294.97	892.178	456.304	429.329	304.886	308.199	10.0889	10.271	10.2311	10.172	8.64868	8.4816	8.5815	8.44571
ASHGA5P040743	4.11131e-08	1.534e-06	3.14268	down	noncoding	ENST00000457390	RP11-14N7.2	GENCODE	425	chr1	+	148932784	148933579		GCAGGCAGGAAATATTAACTTATTTCATTGTCACACGAAACCAGAAGACATAAAACAGTT	intergenic							10742.3	3208.51	13.3213	11.6693	11587.3	11431.9	11462.7	8487.28	3737.54	3704.67	2606.82	2785.02	13.1942	13.327	13.3573	13.4067	11.6696	11.6272	11.7056	11.6747
ASHGA5P019656	1.5556e-09	2.69e-07	3.14375	down	noncoding	NR_034160	LOC100499227	RefSeq	1156	chr11	+	119252487	119369944		AGAAAAACACAAGAAGATTCAGCCCTGTCATCTTGTGCAAATCCTCACTGTCCCCAGAAG	intronic antisense	NM_006288	THY1	thy-1 membrane glycoprotein preproprotein	-	119288654	119294246	1186.33	357.849	10.1299	8.47739	1461.59	1233.15	1191.54	859.027	407.871	408.962	289.741	324.82	10.1573	10.1365	10.1102	10.1155	8.47427	8.4065	8.50513	8.52365
ASHGA5P046308	4.42114e-08	1.602e-06	3.14535	down	noncoding	TCONS_00001546	XLOC_000889	LincRNAs identified by Cabili et al	1296	chr1	-	84542061	84543595		GTGGATGTAATATTTTGCCCCACATACATAGAAAGTTCAATGAATAGCACTGAACCACAT	intergenic							3361.91	1003.11	11.6537	10.0004	3871.06	3503.37	3668.04	2405.15	1222.77	1145.43	810.879	833.358	11.6092	11.6546	11.7408	11.61	10.0893	9.93228	10.037	9.94322
ASHGA5P044537	4.46369e-07	6.855e-06	3.14602	down	noncoding	NR_045385	LOC100507117	RefSeq	2031	chr8	-	131094983	131097014		TTTGATATCTAGCCCTGAAGACTCATCATTGAGCACAGTGCTAGAAAGAAATGCCTACCA	intron sense-overlapping	NM_001247996	ASAP1	arf-GAP with SH3 domain, ANK repeat and PH domain-containing protein 1 isoform 2	-	131064350	131455906	988.11	302.519	9.88147	8.22795	1155.36	1013.02	1027.12	756.944	370.634	330.03	262.233	247.177	9.8269	9.85795	9.90228	9.93877	8.33135	8.09732	8.35736	8.12575
ASHGA5P023262	3.05353e-08	1.289e-06	3.15012	down	noncoding	NR_037688	ACTG1	RefSeq	1855	chr17	-	79476996	79479892		AAGTTAACTGTTCCCCTTGGGTATTAACGTGTCAGGGCTGAGTGTTCTGGGATTTCTCTA	exon sense-overlapping	NM_001199954	ACTG1	actin, cytoplasmic 2	-	79476996	79479892	46899.8	14089.1	15.446	13.7906	57845.1	48854.8	49073.2	31825.9	16338	17295.3	10996.8	11726.3	15.5267	15.4558	15.4664	15.3352	13.7492	13.8522	13.7677	13.7932
ASHGA5P053696	4.83564e-07	7.212e-06	3.15043	down	noncoding	uc022bhk.1	FAM27E3	UCSC_knowngene	1340	chr9	+	44998117	44999457		TCTCATCCCATGCACCGACGGTGCCTGGCCTGGCTCCAAACTCCCGAAAGGAACTATTTT	intergenic							1434.16	434.327	10.4015	8.74597	1648.41	1520.84	1581.03	986.388	527.829	528.156	307.989	373.334	10.3382	10.4296	10.5223	10.316	8.8618	8.78787	8.59736	8.73685
ASHGA5P033030	2.29796e-06	2.225e-05	3.15276	down	noncoding	ENST00000584248	RP11-640N20.6	pseudogene	222	chr17	+	30423862	30424084	ENST00000335221, NM_182641	ACTGAAGACCTGACCGATAAGGCTCGGGGCAGTATCAAATCCTTTCTGGCAACAGCTAAT								298.713	93.8734	8.17856	6.52194	349.365	334.363	317.824	193.298	116.869	113.29	65.6587	79.6756	8.13134	8.31563	8.25994	8.00732	6.67449	6.56492	6.36342	6.48495
ASHGA5P025770	5.12627e-05	0.00022816	3.15743	down	noncoding	NR_034108	TRAF3IP2-AS1	RefSeq	4943	chr6	+	111804674	111923497		TGTGGTTTCTGTCGGCTTTCTCCATATTTACGTGCTTGTAACTCTGGCATGACCTTTGCT	intronic antisense	NM_001164281	TRAF3IP2	adapter protein CIKS isoform 3	-	111876580	111927477	400.96	128.399	8.60767	6.94892	491.463	365.912	436.299	310.168	118.963	183.169	82.124	129.341	8.62065	8.43985	8.69468	8.67549	6.70118	7.242	6.67372	7.17878
ASHGA5P030216	9.6652e-07	1.1836e-05	3.1599	down	noncoding	ENST00000339094	UBE2Q2P1	GENCODE	2150	chr15	-	85070426	85114026		CCTGAATAGAGTGTTTTGATTATGTAAGTTAGATCGTAAGTAGATGGCTCTCTTAAAGAC	intergenic							774.282	237.548	9.53175	7.87187	849.805	879.986	810.024	557.311	294.151	258.517	199.046	198.477	9.3998	9.6622	9.56676	9.49825	7.99643	7.74207	7.9525	7.79648
ASHGA5P045509	1.51635e-07	3.346e-06	3.17644	down	noncoding	NR_027440	LOC100272217	RefSeq	2159	chr9	-	133452736	133454881		CATGCAGTTATATGTTTATTGTCTGCCTTTTCCACTAGAATAAAGCCTCTGCTGACATAA	bidirectional	NM_003934	FUBP3	far upstream element-binding protein 3	+	133454959	133513739	7233.91	2141.92	12.7382	11.0708	8673.84	7746.07	7672.41	4843.34	2629.6	2591.37	1561.44	1785.26	12.7891	12.7799	12.7808	12.6028	11.1626	11.1032	10.9746	11.0427
ASHGA5P026865	2.22361e-05	0.000120223	3.17794	down	noncoding	TCONS_00012532	XLOC_005361	LincRNAs identified by Cabili et al	394	chr6	+	80247341	80259817	TCONS_00012534	GGCGACTGCGTAATGTAAAACACTTAACAATTGCTTAGATTTCCTTTGGGAAATAACTTG	intergenic							219.016	69.4419	7.75726	6.08917	248.944	234.055	226.485	166.582	91.6683	78.9088	60.913	46.2774	7.64432	7.80985	7.78153	7.79334	6.3298	6.04894	6.25567	5.72228
ASHGA5P029946	3.868e-08	1.467e-06	3.18057	down	noncoding	NR_040058	LOC100505648	RefSeq	1156	chr15	-	40985952	40987303		CAGAGCAAGTGCCGAAACTGGAAGGTTACATTTAGTTCAGGATATGAAGATCATATAAGG	natural antisense	ENST00000527860	RAD51	RAD51 homolog (S. cerevisiae) [Source:HGNC Symbol;Acc:9817]	+	40986971	41011084	5416.66	1593.06	12.331	10.6617	6673.75	5645.54	5263.01	4084.33	1957.52	1851.94	1264.29	1298.49	12.397	12.3202	12.2505	12.3563	10.7571	10.6276	10.6768	10.5854
ASHGA5P015046	9.2985e-09	6.61e-07	3.18145	down	noncoding	ENST00000415965	AC002456.2	GENCODE	317	chr7	-	90219932	90225062		ACTGGGTGCGGTAATTGTACATTTTTTCATCCTACATCTCAAGAGACCAAGGGACCTAAG	intronic antisense	ENST00000430760	CDK14	cyclin-dependent kinase 14 [Source:HGNC Symbol;Acc:8883]	+	90193087	90419943	864.974	261.927	9.68221	8.01253	1052.63	883.675	900.766	622.822	316.461	306.133	208.091	217.022	9.68735	9.66968	9.72289	9.64891	8.10146	7.99153	8.02167	7.93544
ASHGA5P038214	1.32972e-08	8.02e-07	3.18409	down	noncoding	ENST00000515154	PRSS44	pseudogene	1146	chr3	-	46850848	46854048		CTACAAGAAATGGATTATTGATCACCTGAGACAAGCTTCCTGTTTGAATTCAAAGACTTC								5725.38	1676.44	12.4081	10.7372	6881.31	6151.77	5672.47	4195.96	2011.64	1931.02	1370.84	1392.27	12.439	12.449	12.3466	12.3976	10.7942	10.6835	10.7942	10.6768
ASHGA5P014654	8.7747e-08	2.334e-06	3.1872	down	noncoding	ENST00000412203	LEPREL1-AS1	GENCODE	730	chr3	+	189838752	189862635		CAAATCTAAGGAACACCTTCTACTTAAAATTGAAGTCTTCTGGGCTGGGTGTGGTGGCTC	intronic antisense	NM_001134418	LEPREL1	prolyl 3-hydroxylase 2 isoform b	-	189674516	189840226	418.514	129.83	8.66845	6.99617	508.959	392.591	455.093	317.413	145.416	162.582	100.708	110.615	8.66834	8.53705	8.75598	8.71245	6.9824	7.08057	6.96994	6.95176
ASHGA5P051446	1.3557e-07	3.132e-06	3.18744	down	noncoding	NR_036540	LINC00622	RefSeq	1610	chr1	-	120140324	120141914		TAGATATCTTATTGTTTTGAATTTCTAATTAAATACTACTGTGGCCATAGCATATACTCT	intergenic							1215.88	366.063	10.1799	8.50751	1383.89	1200	1294.52	985.104	401.149	442.241	290.475	330.387	10.0821	10.0955	10.2291	10.3129	8.44727	8.52123	8.50903	8.55253
ASHGA5P036209	9.57514e-06	6.3036e-05	3.18788	down	noncoding	ENST00000420020	AC008277.1	GENCODE	555	chr2	+	160242877	160261143		AAATTGTTCAAGATATCAACTTATACAAAGTCTACCAGGATATTAAAGTACTTACACAAA	natural antisense	NM_013450	BAZ2B	bromodomain adjacent to zinc finger domain protein 2B	-	160175489	160473059	216.197	66.8004	7.7343	6.0617	271.167	215.685	216.445	161.492	81.3135	66.4902	65.2597	54.1381	7.77097	7.69182	7.72043	7.75397	6.15065	5.79948	6.354	5.94268
ASHGA5P034195	2.02697e-06	2.0356e-05	3.18796	down	noncoding	ENST00000566551	RP5-1057J7.6	GENCODE	5444	chr1	-	23607801	23613245		GGTAGGTAATTTACTTTCTATTGTACTCATAGTTTGTTTGAAACCTCTTCACCTCTATCC	intergenic							11338.7	3312.79	13.376	11.7034	13982.4	12377.9	11632.2	7362.44	4192.08	3662.1	2773.92	2623.04	13.4971	13.4566	13.3746	13.1759	11.8254	11.6112	11.791	11.5859
ASHGA5P053398	6.10245e-08	1.947e-06	3.18897	down	noncoding	ENST00000436285	GAS5	GENCODE	772	chr1	-	173833038	173836181	ENST00000412059, ENST00000422008, ENST00000422207, uc001gjk.3	GTAGGGCAAATTTTAAATGGGTATTATTTTTCATCTTCAAACAGGCAGACCTGTTATCCT	intergenic							8545.22	2510.22	12.9877	11.3146	10495.4	8715.14	8354.35	6616.03	2857.81	2932.71	1916.48	2333.88	13.0691	12.9345	12.9075	13.0396	11.2877	11.2902	11.2647	11.4158
ASHGA5P052044	5.01837e-08	1.711e-06	3.19083	down	noncoding	NR_003584	SNHG8	RefSeq	653	chr4	+	119199916	119200978		TTAGGTGAAAGTACGTAGTTGTCTTTCGTAAGTTAAAATGATAATTGGGCCGAAACTTAC	intergenic							1225.01	368.19	10.1837	8.50975	1427.04	1264.5	1298.89	909.6	452.052	430.303	288.253	302.154	10.1266	10.172	10.235	10.2011	8.63415	8.48593	8.49928	8.41962
ASHGA5P057186	2.11782e-07	4.19e-06	3.20083	down	noncoding	TCONS_00014209	XLOC_006242	LincRNAs identified by Cabili et al	2432	chr7	+	128273068	128281168		AGATTTGAAGATGCTGCACTTCTGGCCTTGAATATGGAATCACGAGAAACAGGACCTTGC	intergenic							797.365	244.077	9.57498	7.89654	930.53	820.49	836.285	602.156	308.926	284.666	186.59	196.127	9.52451	9.55944	9.61055	9.60543	8.06758	7.87977	7.86097	7.77783
ASHGA5P042519	4.31099e-07	6.706e-06	3.20102	down	noncoding	ENST00000443221	RP11-250B2.3	GENCODE	758	chr6	+	81153172	81172924		TTCGAATTATCTGTTATGAATTGTGGTTTTGTTATTAAATAGACATTTTGTTTAATTCTT	intergenic							1392.88	412.58	10.361	8.68249	1621.96	1477.92	1483.14	988.507	522.183	450.111	337.858	340.169	10.3148	10.3857	10.4262	10.3173	8.84316	8.54918	8.74121	8.59642
ASHGA5P050572	1.9014e-09	3.06e-07	3.2061	down	noncoding	uc002suy.1	AL832439	UCSC_knowngene	3115	chr2	-	96472812	96492729	ENST00000411738, NR_040097, uc002sux.1	CTTTTTCAAACAAAGTTTCATGTTCTAATCATTGTCTGATTTCAGCATTAAATGAAACAC	intergenic							25686.4	7527.41	14.5878	12.907	30138.2	26665.4	27166.6	18775.3	9126.87	8464.84	6072.24	6445.71	14.5989	14.5632	14.6099	14.5793	12.9499	12.8274	12.9352	12.9155
ASHGA5P014668	6.78641e-07	9.07e-06	3.20645	down	noncoding	ENST00000412301	AC129778.2	GENCODE	476	chr9	-	42853719	42857852	ENST00000432011	TGGATGGTGGCTTCCAATTGTGGACAAGATAAGGACCATTGCCCAGGCTGTCTATGGAGC	intergenic							932.51	280.477	9.80535	8.12437	1082.65	903.993	968.147	775.253	325.269	310.991	243.899	241.749	9.7283	9.6995	9.82155	9.97204	8.14044	8.01516	8.2494	8.09249
ASHGA5P043869	2.18814e-07	4.264e-06	3.20648	down	noncoding	ENST00000446053	RP11-560I19.1	GENCODE	472	chr7	+	121856400	121858491		GGAGCCACTGGTCTAATGGAACAAATTGCATTGATTTACTTCCCTTAATATTACTATGTA	intergenic							869.851	264.497	9.71114	8.03015	954.605	888.807	926.934	709.056	306.949	313.396	215.95	221.692	9.56167	9.67766	9.7608	9.84443	8.05658	8.02364	8.07469	7.96568
ASHGA5P027608	2.3101e-07	4.438e-06	3.20666	down	noncoding	ENST00000549373	RP11-115H15.2	GENCODE	493	chr12	-	116612306	116619100		AGGATGTGTACAGGTTAGATTTCGAGGGGACTGTTTTCTGTTTAAGAAGTAACTCATTTT	intron sense-overlapping	NM_015335	MED13L	mediator of RNA polymerase II transcription subunit 13-like	-	116396380	116714991	2250.52	669.379	11.0663	9.38524	2692.64	2376	2313.67	1619.77	843.155	795.884	514.795	523.684	11.0619	11.0902	11.0783	11.0349	9.54608	9.39898	9.36317	9.23276
ASHGA5P014810	2.82846e-07	5.024e-06	3.20748	down	noncoding	ENST00000413606	RP4-717I23.3	GENCODE	770	chr1	-	93727742	93811388	ENST00000450843, ENST00000451302	CCTCAAGCAGATAACTGATACCGTGCTTCCAGAAGATTTTTCTAACAGTGTTTGCAAGCT	intronic antisense	NM_206886	CCDC18	coiled-coil domain-containing protein 18	+	93646280	93744287	861.365	259.669	9.69746	8.01601	958.817	906.282	875.195	705.164	282.479	299.389	219.286	237.522	9.56824	9.70395	9.68108	9.83656	7.94238	7.95495	8.10047	8.06625
ASHGA5P030407	3.08565e-07	5.3e-06	3.21756	down	noncoding	ENST00000569682	ULK4P2	GENCODE	798	chr15	+	30865171	30892850	ENST00000568486, NR_026858, NR_026859, uc010azt.3, uc010ubi.2	CAAAAGACATTTTCCTTCTCTGACATAACAGAGTAGAACTCTCTAGTAAGAACACAAAAC	intergenic							347.4	108.043	8.42225	6.73628	400.689	342.407	354.475	292.029	130.008	124.104	85.593	92.4685	8.32842	8.34745	8.41415	8.59897	6.82465	6.68854	6.73175	6.70017
ASHGA5P022838	1.98244e-08	1.006e-06	3.21894	down	noncoding	ENST00000563812	TUG1	GENCODE	386	chr22	+	31367465	31369095		AGAGCTTGTCACGATGCGGCAGGAACACTGGAGTCCTGTGCCTCCTGATTGCTGAGTGTT	intergenic							499.455	153.376	8.91566	7.22908	594.939	517.049	518.095	367.735	173.952	196.094	116.549	126.907	8.8897	8.92206	8.93698	8.91392	7.2432	7.34241	7.18004	7.15067
ASHGA5P039499	1.34845e-08	8.02e-07	3.2247	down	noncoding	uc003hsl.1	AK026379	UCSC_knowngene	2216	chr4	-	90162420	90164636		TCAGGCAGGCATATGTACATACATGAATAAAGCCAACAAAAGTGTGCACATGTATTCAGT	intergenic							20763	6092.83	14.3006	12.6115	23383.9	21781.9	21605.2	16281	7148.93	7021.4	5148.14	5052.83	14.2476	14.2819	14.2965	14.3765	12.5999	12.5712	12.7008	12.574
ASHGA5P048505	1.43206e-06	1.5799e-05	3.22556	down	noncoding	uc001pye.1	AK021804	UCSC_knowngene	2454	chr11	-	121966607	121969061		CCGACCATTCAGAGTAATTATCATAATTTACTTCTTCCTTGTTAAAGACATTCCTTGCTG	intergenic							23744.2	7029.14	14.4981	12.8086	24596.4	23925.3	25895.4	20559.8	8075.73	8088.65	5897.03	6055.15	14.3203	14.4226	14.5364	14.7133	12.7712	12.7496	12.8852	12.8284
ASHGA5P041227	4.93579e-07	7.327e-06	3.22608	down	noncoding	ENST00000514158	CTC-454M9.1	GENCODE	713	chr5	+	88185276	88237187		AGTGTAAGCATTGATATCTGGAATATCTGGGAAAATGTACAATAAAGACATCTCTTCTGG	intronic antisense	NM_001131005	MEF2C	myocyte-specific enhancer factor 2C isoform 2	-	88014057	88199922	404.486	125.148	8.62591	6.93613	455.3	400.842	449.593	312.207	155.619	148.33	93.9962	102.645	8.5108	8.56459	8.74033	8.68792	7.08079	6.94646	6.86859	6.84867
ASHGA5P027803	3.95939e-06	3.2642e-05	3.22779	down	noncoding	ENST00000509919	RP11-90D4.1	GENCODE	1583	chr12	+	8404006	8450140		ACCACTTGTTTGACGAGATTTCTTTAGTTTCTGCAGCATAACTTATTCTAACTGGTCCTC	intergenic							463.589	141.642	8.81997	7.12942	553.495	464.933	455.144	380.784	176.714	147.95	128.046	113.859	8.7787	8.7787	8.7562	8.96628	7.2682	6.94223	7.31436	6.99289
ASHGA5P047199	4.40019e-07	6.804e-06	3.23019	down	noncoding	uc001igh.1	AX748285	UCSC_knowngene	2025	chr10	+	1136094	1138119		TTATGTGCGTGCTTGTGGTCTTGCTGACCACATGTCAAGCTATTCTGTCTACATTCAAGA	intron sense-overlapping	NM_014023	WDR37	WD repeat-containing protein 37	+	1102775	1178237	313.71	96.1627	8.26065	6.56902	349.148	341.024	345.789	218.877	117.778	110.024	72.6326	84.2162	8.12972	8.34115	8.38482	8.18689	6.68681	6.52597	6.50182	6.5615
ASHGA5P051232	0.000137153	0.000492192	3.23297	down	noncoding	ENST00000491562	PI4KAP2	GENCODE	209	chr22	-	21846264	21868512	ENST00000476537	GCTGGCTGCTGCTCACATGGTGTCTGGGCCCTTGGCACTCTGGTGAGGCGCAGGGGAGGG	intergenic							788.592	243.017	9.54342	7.85056	825.133	908.999	913.936	506.3	364.913	263.146	181	163.008	9.35913	9.70787	9.74225	9.36444	8.30932	7.76555	7.81595	7.51143
ASHGA5P032664	3.21895e-07	5.427e-06	3.23923	down	noncoding	uc001ben.1	AX747766	UCSC_knowngene	2326	chr1	-	21602542	21604868		GGTGAACAAGTGCTGAATAAGGCCTTTCATTCATTCGGTTGTTCATTCAAAAACACGTAT	intron sense-overlapping	NM_001113347	ECE1	endothelin-converting enzyme 1 isoform 3	-	21543739	21606183	907.586	272.008	9.76727	8.07162	1034.63	931.074	941.36	723.278	319.729	313.919	235.605	218.78	9.66653	9.74111	9.78463	9.8768	8.11571	8.02555	8.19789	7.94732
ASHGA5P031281	6.73473e-07	9.021e-06	3.23979	down	noncoding	ENST00000422207	GAS5	GENCODE	643	chr1	-	173833041	173834044	ENST00000412059, ENST00000422008, ENST00000436285, uc001gjk.3	GATGGGAGTGATTAGCTGTTTAAAAGTTAAAATGTGACTGAGAAGGAAATTGAGTAGGGC	intergenic							6690.15	1933.8	12.6163	10.9204	7970.92	7080.04	7273.44	4436.2	2504.85	2265.73	1446.13	1518.47	12.6542	12.6344	12.7026	12.474	11.0961	10.9064	10.8674	10.8117
ASHGA5P039533	3.39138e-07	5.608e-06	3.24397	down	noncoding	ENST00000513220	RP11-710F7.3	GENCODE	3526	chr4	-	106924473	106943635		GGGGTCATAATGAGAGCAACAAAAAAGTTACACTTTATACTGTGAAAGACCGTCACCTTA	natural antisense	ENST00000505917	NPNT	nephronectin [Source:HGNC Symbol;Acc:27405]	+	106880244	106925184	1871.09	550.856	10.804	9.10623	2097.13	2034.26	1957.86	1395.12	691.809	625.529	443.794	442.291	10.6912	10.8596	10.8395	10.8256	9.25345	9.03715	9.14699	8.98734
ASHGA5P000761	2.34485e-07	4.458e-06	3.24533	down	noncoding	NR_027653	KLF6	RefSeq	4525	chr10	-	3818187	3827473		GCCAGGGAAGGAGAAAAGCCTTACAGATGCTCATGGGAAGGGTGTGAGTGGCGTTTTGCA	exon sense-overlapping	NM_001160124	KLF6	Krueppel-like factor 6 isoform B	-	3818187	3827473	1943.68	569.311	10.8506	9.15228	2265.62	2014.08	2107.97	1387.04	718.022	654.425	445.257	459.541	10.8026	10.8424	10.9436	10.8139	9.31375	9.10016	9.15101	9.04418
ASHGA5P020513	6.35185e-07	8.646e-06	3.24598	down	noncoding	ENST00000515003	CTC-463N11.3	GENCODE	373	chr5	-	98106783	98108482		TCTCTATAAGAAAGGAAGGAGGAGACCTGAACAGTACATCCGGAGAATCCAGCAAAGCAT	intronic antisense	NM_001012761	RGMB	RGM domain family member B	+	98104998	98132198	203.472	62.2973	7.65676	5.9581	234.397	210.679	208.899	159.914	76.0598	67.4437	54.6163	51.0694	7.55942	7.65993	7.66743	7.74025	6.05879	5.82072	6.09406	5.85884
ASHGA5P000059	2.52875e-06	2.3715e-05	3.24749	down	noncoding	AK123196		RNAdb	1909	chr2	+	46896008	46897917		GGTGCAGTCTAACCCAATGCATATGGAACTGTTTGGACAGAATAAAATAGTTTAAATGGC	intergenic							961.788	285.432	9.84795	8.14862	1071.16	1025.27	985.347	765.37	339.041	307.509	263.909	231.268	9.71478	9.87339	9.84889	9.95473	8.20008	7.99945	8.3686	8.02636
ASHGA5P017023	1.44374e-07	3.271e-06	3.24893	down	noncoding	ENST00000436765	CYP4F29P	GENCODE	624	chr21	-	15219079	15220526		AAGGCATCAAGGCCTGTGACCTTGTGCACAACTTTAGACACCATCATCCTGGAGCAGCCC	intergenic							246.037	74.3303	7.9143	6.21433	312.268	232.817	252.964	186.099	82.7407	84.2655	57.5475	72.7674	7.97062	7.8019	7.93142	7.95325	6.17997	6.14789	6.17338	6.35609
ASHGA5P036083	7.1261e-09	5.81e-07	3.24916	down	noncoding	TCONS_00027643	XLOC_013182	LincRNAs identified by Cabili et al	460	chr19	+	58787664	58788877		CTGTTCCCTGCTATGTGTCTGGCTCTTGGTAAAATTTAAAAAAGTTAAAAATTGTTGTGG	intergenic							5510.29	1578.62	12.3523	10.6522	6658.62	5901.77	5398.65	4082.11	1888.59	1796.46	1261.47	1367.96	12.3885	12.3825	12.2831	12.355	10.7091	10.5768	10.674	10.6489
ASHGA5P047467	4.12723e-06	3.3622e-05	3.25505	down	noncoding	ENST00000428753	RP11-343J3.2	GENCODE	503	chr10	+	71335562	71336910		CGAAAAGAAAGCCCCACCTGTCTCCAGTGTTTGCTAAAATAATAATAAATAGATTTCGTT	intergenic							856.185	255.369	9.69338	7.99071	941.809	866.668	896.964	719.298	288.794	274.974	240.148	217.558	9.54274	9.64173	9.71894	9.87012	7.97033	7.83081	8.22308	7.9386
ASHGA5P041222	5.78032e-07	8.159e-06	3.25785	down	noncoding	ENST00000504769	TMEM161B-AS1	GENCODE	548	chr5	+	87564840	87581884		CTACTGTAAGGTTAGAGCTGACAGAGAAAGAACTCCTTAACTACTATTTGCTTCATTCTC	bidirectional	NM_153354	TMEM161B	transmembrane protein 161B	-	87491022	87564665	254.977	77.7541	7.96554	6.26163	299.416	258.429	277.654	184.41	99.0849	90.8827	60.6567	60.3922	7.90766	7.94839	8.06443	7.94169	6.44095	6.25379	6.2505	6.10126
ASHGA5P040391	2.70624e-08	1.191e-06	3.25842	down	noncoding	ENST00000514048	RP11-1023L17.1	GENCODE	5001	chr5	-	34164802	34189619		ATGAAGTGAGTACCTGGAGGAACTCCTACATTTTAGGCTTTCAAAGGTTACAGGCTTTTC	intergenic							4123.22	1187.19	11.9502	10.246	4939.24	3985.72	4433.28	3134.64	1407.71	1405.94	952.209	982.905	11.971	11.8343	12.0029	11.9925	10.2962	10.2324	10.2724	10.183
ASHGA5P035150	1.46987e-07	3.284e-06	3.26435	down	noncoding	uc002sts.4	LOC654342	UCSC_knowngene	1169	chr2	-	91805187	91847975		ATGTTGCTTTTGTCATACATTAGTGGTAGTTCATCGCACGGCAATAGAAAACCAAAATAC	intergenic							1135.98	335.925	10.0781	8.37134	1245.71	1224.49	1206.07	867.638	407.541	396.052	263.076	277.03	9.93093	10.125	10.1285	10.1281	8.47179	8.35897	8.36335	8.29124
ASHGA5P021682	1.9006e-06	1.942e-05	3.26868	down	noncoding	ENST00000540904	SNHG1	GENCODE	594	chr11	-	62622151	62622960	uc001nvs.3	TGTTGTTGCACCCACAAGAGCTTACTGGTGAAGGAATGGGACAAGACCCATCTTTATGCA	bidirectional	NM_001012662	SLC3A2	4F2 cell-surface antigen heavy chain isoform b	+	62623483	62656355	1645.18	477.551	10.6264	8.91765	1832.83	1710.18	1664.2	1373.53	552.832	513.004	427.329	417.039	10.4951	10.614	10.5979	10.7984	8.93578	8.74265	9.08897	8.90319
ASHGA5P053399	2.0617e-08	1.031e-06	3.26944	down	noncoding	ENST00000422008	GAS5	GENCODE	497	chr1	-	173833621	173836168	ENST00000412059, ENST00000422207, ENST00000436285, uc001gjk.3	GCAAAAGGTTTTGGTGGCATATACACCTTAATCTGTAGATGGGAGTGATTAGCTGTTTAA	intergenic							6623.08	1896.25	12.6164	10.9073	7414.04	6728.66	7189.23	5160.37	2230.12	2281.58	1508.93	1564.37	12.5341	12.56	12.6849	12.6864	10.9343	10.9175	10.9247	10.8527
ASHGA5P020394	6.87629e-06	4.9316e-05	3.27336	down	noncoding	ENST00000512735	RP11-152F13.1	pseudogene	1343	chr15	+	83188642	83195200		CGAGGAGCTGGCTTGGGTGGAGAAGCTGTTGGTACAGGAGAGGCGGCAGGAGGAGCAGGA								300.405	90.3495	8.19349	6.48271	329.996	335.589	334.152	201.882	113.162	97.1754	80.6612	70.3995	8.0445	8.31984	8.3357	8.0739	6.62279	6.34909	6.64973	6.30925
ASHGA5P018940	1.99235e-08	1.006e-06	3.27355	down	noncoding	ENST00000475441	SNHG12	GENCODE	444	chr1	-	28905049	28907741	ENST00000461832, ENST00000488745, NR_024127, uc001bqn.3	ACTTAAGCAGATGAAGACTCTTAAGATGACAGAAGGTGATTTTTCTGGTGATCGAGGACT	natural antisense	NM_017846	TRNAU1AP	tRNA selenocysteine 1-associated protein 1	+	28879528	28905057	2265.14	653.638	11.0812	9.37035	2679.12	2373.24	2327.64	1680.58	766.272	745.301	555.624	547.357	11.0554	11.0872	11.0882	11.094	9.40944	9.29245	9.47402	9.30548
ASHGA5P053393	8.05524e-07	1.0391e-05	3.27402	down	noncoding	ENST00000434796	GAS5	GENCODE	575	chr1	-	173833117	173834039	ENST00000422183, ENST00000456812	CTGATATTCTGCATTCCCATGTAGCATTTTAATTGAAGTCTGTAAATGTGGCTAAAAGTC	intergenic							5556.47	1591.58	12.3539	10.6428	6606.75	5899.7	5985.3	3734.12	2108.13	1795.48	1209.12	1253.61	12.3768	12.3812	12.4196	12.2379	10.8537	10.5765	10.6086	10.5325
ASHGA5P029824	5.87308e-06	4.4031e-05	3.27691	down	noncoding	uc021sel.1	AF401214	UCSC_knowngene	2232	chr14	+	105223759	105225991		TTCAGTGTAAACCATTGTGGTTCGGTGAATTCTGGCAGGTCATCTGGAGGTTTCTTTGGA	exon sense-overlapping	NM_006427	SIVA1	apoptosis regulatory protein Siva isoform 1	+	105219469	105225996	476.12	144.1	8.8293	7.11696	597.094	497.813	508.074	301.499	171.379	191.831	94.8784	118.314	8.89659	8.87094	8.91195	8.6377	7.2213	7.31567	6.8832	7.04767
ASHGA5P018708	4.89273e-08	1.69e-06	3.28432	down	noncoding	ENST00000456651	RP3-522D1.1	GENCODE	587	chr1	+	113392649	113420493		CCTTCCGCAGGCTCAATCAAACCTTCAATGGCCCCGAAAGACATCTTGATTGAAACCTCA	intergenic							365.919	110.108	8.4842	6.76861	417.037	384.717	387.011	274.909	131.112	123.31	91.2754	94.7365	8.38093	8.50447	8.53918	8.51223	6.8356	6.68009	6.82648	6.73227
ASHGA5P042166	3.84651e-08	1.467e-06	3.29604	down	noncoding	NR_037593	CAHM	RefSeq	903	chr6	-	163834096	163834982		GTCGGCAGTCCCTAAATCTACGTCTGCATTTTGTTGCAAATCCTTTATAACATTCCATTA	bidirectional	NM_006775	QKI	protein quaking isoform HQK-5	+	163835674	163999628	13789	3965.33	13.695	11.9742	16344.4	14484.3	13867.6	10459.8	4773.43	4406.91	3371.02	3309.96	13.714	13.6856	13.6445	13.7357	12.0331	11.8727	12.0671	11.924
ASHGA5P030141	9.68172e-06	6.3419e-05	3.29689	down	noncoding	ENST00000565689	RP11-941F15.1	GENCODE	723	chr15	-	74200423	74212211		CACAGGGACAGATACTGTGTCTATAACAATCCATAACACTGATTTTGTTCATCTCAATAA	intergenic							1408	405.581	10.3976	8.6765	1457.88	1436.71	1486	1251.41	456.345	442.776	366.695	356.508	10.1541	10.3455	10.4301	10.6607	8.64918	8.52477	8.86406	8.66798
ASHGA5P053402	4.516e-06	3.6051e-05	3.2975	down	noncoding	uc001gjk.3	GAS5	UCSC_knowngene	1696	chr1	-	173833038	173837125	ENST00000442067	TTTTAAGTGTTGTAAAGCCGATACAATGATGATAACATAGTTCAGCAGACTAACGCTGAT	bidirectional	NM_001122770	ZBTB37	zinc finger and BTB domain-containing protein 37 isoform a	+	173837492	173855774	1850.69	538.045	10.7813	9.05989	2110.89	2043.73	1937.47	1310.65	715.316	602.71	438.96	395.195	10.7009	10.8652	10.8256	10.7333	9.30813	8.97942	9.13021	8.82182
ASHGA5P054923	1.7496e-06	1.8258e-05	3.30004	down	noncoding	uc001nvr.3	SNHG1	UCSC_knowngene	1373	chr11	-	62619459	62623217	ENST00000541416, ENST00000544983, uc001nvs.3, uc001nvt.3	TTTTCGAAATGCCCTGAGTTGACCTAATGTCTTATTGGGCTCCTGTCTGCAGGATTTACG	bidirectional	NM_001012662	SLC3A2	4F2 cell-surface antigen heavy chain isoform b	+	62623483	62656355	232.421	69.5839	7.81948	6.097	298.118	235.183	242.215	154.168	79.3736	85.008	46.658	67.2961	7.90164	7.81556	7.87365	7.68708	6.11606	6.15795	5.86657	6.24741
ASHGA5P023416	5.8029e-07	8.171e-06	3.30392	down	noncoding	ENST00000580511	BVES-AS1	GENCODE	853	chr6	+	105584182	105616776		TCTTCAAGCTTTATACAGGACTCCATCATAGGACTGGAGAGAGATTGGATGTCAGAGTGA	intronic antisense	NM_001199563	BVES	blood vessel epicardial substance	-	105544698	105585049	563.236	169.411	9.09387	7.36969	654.95	581.615	579.213	437.167	178.803	222.374	119.414	157.053	9.02341	9.084	9.10016	9.16791	7.28429	7.52106	7.21239	7.46101
ASHGA5P029187	7.73367e-07	1.0048e-05	3.311	down	noncoding	ENST00000564237	RP11-196G18.22	GENCODE	4527	chr1	-	149816064	149820591		CGCCGCAGTATGCTTAACATGTATTTTCTAAGTTTGTATTATGCCTTTATCTTGGTACTT	intergenic							3050.22	859.246	11.5211	9.7938	3442.83	3175.49	3148.2	2434.35	945.525	938.34	782.71	770.408	11.4324	11.5061	11.5235	11.6223	9.71382	9.65202	9.98295	9.82641
ASHGA5P000028	7.28031e-08	2.13e-06	3.31288	down	noncoding	AK021432		NRED	1909	chr10	+	131585646	131587555		CCAGTGCCTGATGGTTACTGAGACTGGTGTTTGCTAGACCCTTTCTCAAAAATGAGTCAA	intergenic							1101.79	322.926	10.0387	8.31059	1268.19	1112.2	1146.55	880.212	382.83	391.804	253.508	263.561	9.95291	9.99271	10.0587	10.1504	8.37875	8.34135	8.30648	8.21576
ASHGA5P035987	1.43826e-07	3.265e-06	3.31298	down	noncoding	uc002std.1	BC046476	UCSC_knowngene	1324	chr2	+	88927346	88931337		CTGCTGCTAAGCAAAATGAGGATTCTGCTAGTGAGGATGAAAGGAAGAATGTGTAATCAG	bidirectional	NM_004836	EIF2AK3	eukaryotic translation initiation factor 2-alpha kinase 3 precursor	-	88856258	88927094	294.393	87.809	8.16562	6.43748	359.926	305.813	310.5	201.335	108.732	99.9776	71.0275	71.4991	8.17682	8.1909	8.22519	8.06956	6.56936	6.38251	6.46802	6.33005
ASHGA5P019569	2.95165e-06	2.645e-05	3.32138	down	noncoding	ENST00000492937	TIPARP-AS1	GENCODE	441	chr3	-	156389650	156392167		ACCCGTTTCGAGTAATAACAGGATGGAGATGGAGTTTCATGACAAAAATGAAGGTGAATA	intronic antisense	ENST00000486483	TIPARP	TCDD-inducible poly(ADP-ribose) polymerase [Source:HGNC Symbol;Acc:23696]	+	156391023	156422928	710.597	209.264	9.41136	7.67958	794.515	776.213	752.638	519.022	268.919	230.334	180.159	157.645	9.30475	9.48046	9.46084	9.3994	7.8704	7.57249	7.80955	7.46587
ASHGA5P055776	2.12515e-07	4.19e-06	3.327	down	noncoding	ENST00000520585	TPT1-AS1	GENCODE	817	chr13	+	45952664	45965014	ENST00000519454, ENST00000522673, uc021rjh.1	TTGAATCTTCTCTCATCACGTGGCAGCATCTTTTTAAAGGTGTGATGATCTGAAGAATCA	intergenic							1535.52	439.789	10.5105	8.77629	1792.64	1482.81	1682.21	1184.43	530.756	517.875	352.573	357.95	10.456	10.3917	10.6111	10.5832	8.87175	8.75851	8.80219	8.67273
ASHGA5P014708	1.65804e-06	1.7524e-05	3.32904	down	noncoding	ENST00000412669	AC002456.2	GENCODE	449	chr7	-	90219936	90226667		AGGTCCCAAGGTAATTGTACATTTTTTCATCCTACATCTCAAGAGACCAAGGGACCTAAG	intronic antisense	ENST00000380050	CDK14	cyclin-dependent kinase 14 [Source:HGNC Symbol;Acc:8883]	+	90225810	90839905	971.869	280.813	9.86661	8.13151	1088.5	944.666	1045.27	809.036	304.015	312.191	250.968	256.076	9.73628	9.76409	9.93489	10.0312	8.04271	8.01971	8.29052	8.17308
ASHGA5P023198	2.6573e-08	1.181e-06	3.333	down	noncoding	ENST00000573141	RP11-296I10.6	GENCODE	589	chr16	-	70253483	70255290	NR_033959	CAGGCAGTAAGGTTTATATTACACATTCTAAGTGTATGGTTTGATGAGTTCTAACATGTC	intergenic							500.286	147.561	8.91528	7.17845	635.57	483.633	507.467	374.475	176.503	176.534	114.003	123.203	8.98269	8.82961	8.90861	8.94019	7.26549	7.19362	7.15034	7.10438
ASHGA5P051491	1.4991e-07	3.329e-06	3.33524	down	noncoding	NR_033373	FLJ39534	RefSeq	2540	chr3	+	47205859	47285606		TTTTCTACAATCAGCTCTGGCCTGTGGCCTGTGCTCACACACTCTTGCTCACAACAACCT	natural antisense	NM_001134878	KIF9	kinesin-like protein KIF9 isoform 2	-	47269515	47324337	616.883	181.237	9.21608	7.47829	777.858	621.126	598.98	469.566	221.879	203.075	151.549	148.446	9.27806	9.17516	9.15022	9.26088	7.58858	7.39292	7.55522	7.37644
ASHGA5P058561	3.66226e-08	1.425e-06	3.33593	down	noncoding	uc010ixm.1	AK124130	UCSC_knowngene	2089	chr5	-	68933824	68938008		GTAGGGCTTCACCAGATTGTATATATTCCTACCAGATGGAGATAATTACAGCTTTAAAAA	intergenic							823.688	237.894	9.62403	7.88595	955.468	850.169	857.32	631.792	271.924	263.17	201.556	214.924	9.56298	9.6108	9.65202	9.67034	7.88655	7.76602	7.9717	7.91951
ASHGA5P047638	2.34683e-06	2.2571e-05	3.33784	down	noncoding	ENST00000454935	LINC00263	GENCODE	2551	chr10	+	102133371	102143125	NR_024158, uc021xvv.1	GTCAAACAGAAGGTAAACAGTCTTACGAATGTAATTCCTTAGGAAGACTTGTACAAACTT	intergenic							1378.07	393.899	10.3494	8.61045	1524.63	1498.21	1479.96	1009.49	504.267	433.595	335.37	302.366	10.2237	10.4029	10.4233	10.3475	8.79115	8.49667	8.73277	8.42122
ASHGA5P041935	2.51597e-07	4.671e-06	3.33787	down	noncoding	ENST00000420199	SNHG5	GENCODE	1002	chr6	-	86386801	86388440	ENST00000435947, uc003plb.4	GCTTTAATCCTGTGAAGACATCTTAGTGAAGAGTTTAGAGTGCTGAGAGTTGAAAGCTTG	intergenic							2758.49	785.175	11.3616	9.62272	3335.12	2787.51	2948.56	1962.78	995.616	940.285	580.296	624.506	11.3776	11.3188	11.424	11.3261	9.79013	9.65515	9.53747	9.50813
ASHGA5P038393	6.06838e-07	8.447e-06	3.34256	down	noncoding	ENST00000510244	RP11-666A20.4	GENCODE	427	chr3	-	125626847	125629115		TCTAATATTTGGCCTGGTGGATACAGAAATTGCCTGTCTGCTCCGCTCTGGTTGAAGAAA	intergenic							1558.62	442.065	10.5432	8.80226	1745.06	1636.34	1582.66	1270.39	479.956	493.668	377.631	417.007	10.4233	10.5386	10.5241	10.6869	8.71609	8.68687	8.90344	8.90265
ASHGA5P018501	2.01761e-06	2.0318e-05	3.34684	down	noncoding	uc001yvp.4	HERC2P2	UCSC_knowngene	4779	chr15	-	23282278	23326666	NR_002824	TATGTTTATTGCTGTGGAAACATGAAAACAATGATGGAGCAGTGGTATCACCTGACCTTG	intergenic							328.128	97.8086	8.31766	6.57486	391.901	336.989	364.553	219.069	127.053	114.012	67.6918	82.4774	8.29317	8.32661	8.46272	8.18812	6.7898	6.57289	6.40672	6.53003
ASHGA5P046865	8.55748e-07	1.0907e-05	3.34796	down	noncoding	ENST00000449800	RP11-508M1.3	GENCODE	4074	chr10	-	48927372	48950972	NR_003611	TTTCAAGTTACCCACTTTTAGGGAAGACATTATTTGGGTTTTGTTTAGTGTATCAGGCTT	intergenic							879.54	253.366	9.72489	7.98161	1029.56	857.756	895.532	735.315	268.293	293.915	225.008	226.248	9.66085	9.62541	9.71478	9.89851	7.86571	7.92652	8.14044	7.99377
ASHGA5P031599	5.99762e-08	1.925e-06	3.34814	down	noncoding	ENST00000564271	CTB-31N19.3	GENCODE	661	chr16	+	21638062	21638723		TTAGGTAATTGTTTTGGTAAATGGCTTGAAGTTGAACCACAGCAGTTTTGCTATTTGGAA	intron sense-overlapping	NM_001077180	METTL9	methyltransferase-like protein 9 isoform 2 precursor	+	21610855	21668792	1436.64	409.459	10.4162	8.67288	1698.43	1427.27	1516.12	1104.73	487.487	473.887	339.788	336.674	10.3846	10.3357	10.4647	10.48	8.73941	8.6222	8.7493	8.58059
ASHGA5P054921	1.61432e-08	8.94e-07	3.35732	down	noncoding	ENST00000539921	SNHG1	GENCODE	1071	chr11	-	62619459	62622708	ENST00000539975, uc001nvt.3	ATTTTTTCAGATGTTCAGCCCACAAGAGCTTACTGGTGAAGGAATGGGACAAGACCCATC	bidirectional	NM_001012662	SLC3A2	4F2 cell-surface antigen heavy chain isoform b	+	62623483	62656355	1421.33	401.152	10.3928	8.64547	1650.94	1563.05	1445.22	1026.1	476.975	457.007	327.809	342.816	10.3404	10.4695	10.3884	10.3728	8.70845	8.56946	8.69633	8.60765
ASHGA5P037923	4.33494e-07	6.726e-06	3.3577	down	noncoding	ENST00000422306	RP11-296A18.6	GENCODE	393	chr1	+	51730587	51731705		TTCAGAGATTTTTCGCATCAGATCAGACCTTGCTGTTTTTGATGTTTGACCCTATCTTCT	intron sense-overlapping	NM_014372	RNF11	RING finger protein 11	+	51701944	51739119	285.251	83.2159	8.12224	6.37477	356.164	312.113	264.914	207.81	97.9283	93.0403	73.6924	68.2026	8.16022	8.21753	7.99945	8.11175	6.4239	6.28683	6.521	6.26733
ASHGA5P052192	1.06391e-07	2.705e-06	3.35875	down	noncoding	ENST00000509788	CTD-2001E22.2	GENCODE	842	chr5	+	9546401	9549702		CAAAGGAAAGCCGGGTATCTGTGGTCTTTAAGATGTGGTAAGATTGTATTAAAATTATAG	bidirectional	NM_003966	SEMA5A	semaphorin-5A precursor	-	9035137	9546233	36706.1	10449.2	15.1185	13.3706	40929.7	42921.4	37494.5	25478.7	12268.1	12548.2	8005.11	8975.53	15.0645	15.2805	15.0989	15.0303	13.3631	13.4049	13.3124	13.402
ASHGA5P030479	1.04232e-05	6.6966e-05	3.3604	down	noncoding	ENST00000561226	OIP5-AS1	GENCODE	775	chr15	+	41576218	41579672	ENST00000558457	CCGTTAGCTTCAGCAGAAGACGAACATGAAAAATGACTGTAAGCTATTGAAATTTAAGTT	intergenic							269.945	79.4965	8.05814	6.3095	281.969	304.189	283.524	210.097	93.0002	86.3591	77.1925	61.4344	7.8287	8.18232	8.09578	8.12575	6.3522	6.17788	6.58353	6.12441
ASHGA5P014676	2.07172e-07	4.152e-06	3.3616	down	noncoding	ENST00000412393	LINC00342	GENCODE	654	chr2	-	96472865	96480524		TCTTTGGGGATTCCAGGAACAAAGATCACCACAACTGGCTCCCCTTCAACTATGTTAGAT	intergenic							2911.99	809.332	11.4501	9.70096	3433.65	2845.76	3075.96	2292.58	869.392	929.172	670.491	768.274	11.4266	11.3478	11.479	11.547	9.59384	9.63788	9.7501	9.82201
ASHGA5P031058	1.60636e-05	9.3458e-05	3.36252	down	noncoding	NR_046290	LOC100289092	RefSeq	535	chr16	-	28890277	28891242	NR_046287, NR_046288, NR_046289	GAATCAGGCCACCTTGAGGTTCATCAAGTTCATCCCATTAAAACCTCCCAAAACTCTGGA	natural antisense	NM_004320	ATP2A1	sarcoplasmic/endoplasmic reticulum calcium ATPase 1 isoform a	+	28889808	28915830	2436.5	683.984	11.2039	9.45435	2618.18	2556.37	2402.38	2169.05	722.041	719.955	621.758	672.183	11.0188	11.1942	11.1331	11.4695	9.3212	9.23857	9.63788	9.61975
ASHGA5P032882	1.43371e-07	3.259e-06	3.36784	down	noncoding	NR_027179	C17orf76-AS1	RefSeq	376	chr17	+	16342300	16344525	ENST00000460249, ENST00000492250, ENST00000578757, NR_045024, NR_045026	GTAAGCCTTGAGCTGGCCAATGATCCCTTCAACCCCATAGTGGAATGAATAAACAGCTGA	intergenic							1394.14	392.446	10.3634	8.61162	1585.88	1583.51	1395.12	1012.05	470.196	449.448	326.356	323.784	10.2813	10.4854	10.3343	10.3527	8.69091	8.54723	8.68939	8.51894
ASHGA5P031334	3.23159e-07	5.442e-06	3.3738	down	noncoding	ENST00000570137	RP11-18F14.2	GENCODE	4614	chr16	-	80631802	80636416		GGGTGCCTTAGAAGTTGTATTTTTCATGTGTGCTAATATGCAGTATTTATACATTGTGAG	intergenic							3747.37	1035.58	11.8052	10.0508	4541.81	4163.55	3617.17	2666.95	1261.14	1139.44	888.134	853.603	11.846	11.901	11.72	11.7536	10.1315	9.92457	10.1699	9.97721
ASHGA5P054505	7.51107e-07	9.794e-06	3.37461	down	noncoding	ENST00000430963	RP11-773D16.1	GENCODE	555	chr10	-	81563812	81565878	ENST00000419697	AGAAAGACAGGTAAGTCATTTGTTAAAATCTCACTACTGTTGTTTAACAGAAACATATAT	intergenic							834.866	239.523	9.63628	7.88156	927.967	927.488	893.015	590.992	296.751	265.587	202.519	193.234	9.52287	9.73628	9.70858	9.57738	8.00805	7.78257	7.98123	7.75437
ASHGA5P039271	2.5153e-09	3.38e-07	3.40113	down	noncoding	ENST00000432047	AC127904.2	GENCODE	557	chr3	+	196640756	196641313		GTTATATAGGAGAAAACATCTAAAGTAGGTAGGGGTAAAATATTGTGATTGATGTCTCCC	intron sense-overlapping	NM_152699	SENP5	sentrin-specific protease 5	+	196594726	196661584	2797.08	775.117	11.3831	9.61704	3315.89	2938.19	2925.74	2008.48	932.518	914.671	609.599	643.682	11.3705	11.391	11.4158	11.3549	9.69431	9.61321	9.60992	9.55071
ASHGA5P033709	3.61899e-06	3.0629e-05	3.41077	down	noncoding	ENST00000573177	RP11-874J12.1	GENCODE	1388	chr18	+	3602997	3604385		AGTTTTAGCAAAAGCAGCAACAAATGTACTTTAAATACTAGCACAGTAAGGGAATTCCTG	intronic antisense	NM_001003809	DLGAP1	disks large-associated protein 1 isoform 2	-	3496029	3845358	343.271	100.852	8.39172	6.62162	389.514	344.202	391.064	248.306	135.75	111.737	78.0518	77.8713	8.28412	8.35581	8.55473	8.37221	6.88712	6.54597	6.59943	6.45396
ASHGA5P016375	2.05134e-06	2.051e-05	3.41263	down	noncoding	ENST00000432741	RP4-717I23.3	GENCODE	535	chr1	-	93777041	93803122	ENST00000429859, ENST00000436200, ENST00000440778	GGTATTGAAAATAACTGATACCGTGCTTCCAGAAGATTTTTCTAACAGTGTTTGCAAGCT	intergenic							874.789	248.391	9.71872	7.94783	944.195	943.547	906.114	705.299	298.045	259.804	221.865	213.851	9.54641	9.76234	9.72923	9.83689	8.01378	7.74913	8.11688	7.91153
ASHGA5P028561	1.28353e-07	3.031e-06	3.41406	down	noncoding	ENST00000449579	DLEU2	GENCODE	791	chr13	-	50623325	50656114	uc001veb.2	CTGTGCTGGGCACAGAATGGACTTCAGTTAAGTTTTTGATGTAGAAATGTTTTATTATTC	bidirectional	ENST00000378180	DLEU1	deleted in lymphocytic leukemia 1 (non-protein coding) [Source:HGNC Symbol;Acc:13747]	+	50656306	50679433	334.506	96.9241	8.34693	6.57544	390.817	363.644	354.626	228.938	117.961	115.443	74.9782	79.3148	8.2881	8.42982	8.41474	8.25505	6.68947	6.59041	6.54283	6.47903
ASHGA5P022964	9.7451e-06	6.3693e-05	3.41415	down	noncoding	NR_028388	FUS	RefSeq	5084	chr16	+	31191430	31206192		TGGCCGTGGAGGCAGAGGTGGCATGGGGCCCTCGGGACCAAGGATCACGTCATGACTCCG	exon sense-overlapping	NM_001170634	FUS	RNA-binding protein FUS isoform 2	+	31191430	31206192	392.537	114.719	8.55658	6.78505	510.338	395.265	415.93	248.613	148.805	143.255	72.4509	94.3668	8.6736	8.54723	8.63047	8.37501	7.01491	6.89896	6.49906	6.72727
ASHGA5P030877	1.10876e-08	7.16e-07	3.41518	down	noncoding	ENST00000563192	RP11-304L19.5	GENCODE	342	chr16	-	2204797	2205359		AGGTGGGCGCTGTGTCTATTGAAGTGCTTAGCAATAAAGAAAGGTAGTGAGTTGATTCGG	bidirectional	NM_032271	TRAF7	E3 ubiquitin-protein ligase TRAF7	+	2205798	2228130	11322.9	3112.33	13.3962	11.6243	13751.4	11514.6	11409	8616.66	3609.44	3542.48	2483.83	2813.57	13.4652	13.3408	13.3467	13.4322	11.6265	11.5535	11.6288	11.6882
ASHGA5P038553	7.19804e-07	9.502e-06	3.4161	down	noncoding	uc003fgr.1	BC131773	UCSC_knowngene	2391	chr3	-	169895949	169898340		CTGTAGTGATGGGTAGTCTAAGACTTAAGATGTCATATTACTTTTTGCTTAAGCTGGATT	exon sense-overlapping	NM_024947	PHC3	polyhomeotic-like protein 3	-	169805367	169899537	303.794	88.7972	8.21271	6.44036	360.607	307.873	338.67	208.027	105.596	114.227	63.8612	71.5046	8.17942	8.20174	8.35621	8.11345	6.53117	6.57591	6.3239	6.33044
ASHGA5P032523	1.161e-09	2.29e-07	3.41909	down	noncoding	NR_038230	LOC284080	RefSeq	2533	chr17	-	48127712	48133103		CTGCCGTACACTAGATGAAATGTGGTTATTTGCTCAGGTAGAAATAAAGACTAAAATACC	bidirectional	NM_002204	ITGA3	integrin alpha-3 isoform a precursor	+	48133339	48167849	229.85	66.5694	7.8233	6.04969	276.325	233.267	238.412	171.398	79.6705	76.3823	52.005	58.2199	7.8004	7.80629	7.85204	7.83447	6.12143	6.00187	6.02603	6.04943
ASHGA5P038394	2.12466e-06	2.1034e-05	3.4197	down	noncoding	ENST00000514281	RP11-71E19.2	GENCODE	254	chr3	-	126007709	126012867		CAAATCAGCTTCTCAAGTGTCAACATCCTGTTGCGATTTTCATTGATATTGAACTGAATT	intergenic							424.796	123.654	8.69436	6.92049	489.397	451.262	436.909	321.616	159.269	140.114	104.259	90.9755	8.61452	8.7353	8.69753	8.73008	7.11312	6.86916	7.02614	6.67353
ASHGA5P030501	7.96773e-08	2.237e-06	3.42649	down	noncoding	ENST00000558006	RP11-151N17.1	GENCODE	653	chr15	+	44850026	44851386		CAAGAAAATGGAGACATCATGGGATAGGGTGTTGTCATTGTAGGTTTAAGAATTGTCATT	intron sense-overlapping	NM_003758	EIF3J	eukaryotic translation initiation factor 3 subunit J	+	44829265	44855001	2403.21	668.912	11.1656	9.38882	2757.61	2479.4	2591.75	1784.1	830.879	792.024	509.724	543.02	11.0934	11.15	11.2379	11.181	9.52346	9.3931	9.34716	9.29157
ASHGA5P040008	3.57838e-06	3.0411e-05	3.43037	down	noncoding	uc003hpg.2	WDFY3-AS2	UCSC_knowngene	1739	chr4	+	85887970	85928168		TCTATGGCAGAAAAATGGTCAAGGAATAGGAACTACAACTTCATAAATGAGGAACCAGAA	bidirectional	NM_014991	WDFY3	WD repeat and FYVE domain-containing protein 3	-	85590692	85887544	202.037	58.7006	7.64505	5.86668	215.976	216.874	217.19	158.106	75.6344	61.856	49.7263	47.5855	7.43102	7.70028	7.72437	7.72453	6.05069	5.69341	5.96138	5.76126
ASHGA5P047323	1.9348e-06	1.9681e-05	3.43145	down	noncoding	uc001ius.1	AX747507	UCSC_knowngene	1164	chr10	+	29745064	29746228		GCTGTGGGATAAAGAACTTCTGCTGAATGATGATTTGCAAAAGTATGTCTTCATTATAGT	intergenic							542.104	155.286	9.02207	7.24325	625.246	613.754	561.543	367.874	199.79	177.328	126.608	117.417	8.96082	9.15555	9.05729	8.91462	7.43694	7.19975	7.29673	7.03959
ASHGA5P051824	2.8668e-07	5.068e-06	3.43406	down	noncoding	ENST00000420064	RP11-175P19.2	pseudogene	602	chr3	-	193296600	193297202		TGCCCTTCTGCCTTACACACAGGGTGTGAAAAAACTAATTGTTGGAGTTGACAAAATGGA								711.439	202.852	9.42104	7.64112	792.785	714.462	774.694	563.813	226.331	237.633	151.004	196.44	9.30179	9.36389	9.50284	9.51566	7.61498	7.61697	7.55132	7.78124
ASHGA5P015132	4.87281e-08	1.687e-06	3.43953	down	noncoding	NR_045768	ATF2	RefSeq	4390	chr2	-	175936977	176032934	NR_045769, NR_045770	GGCTATCATACAAATATTTCTTCAGCTCTATTCCATAAGGCAGTGGGCACCCAGATGTTT	exon sense-overlapping	NM_001256090	ATF2	cyclic AMP-dependent transcription factor ATF-2 isoform 1	-	175936977	176032934	204.069	58.661	7.65064	5.86843	249.39	203.878	215.11	147.896	62.6918	71.3108	44.7155	55.9258	7.64713	7.61771	7.71309	7.62462	5.77002	5.90297	5.81157	5.98914
ASHGA5P031297	4.72881e-06	3.7274e-05	3.45834	down	noncoding	ENST00000436656	GAS5	GENCODE	822	chr1	-	173833038	173837127	ENST00000416952, ENST00000442067	GAAATCTTTTAGAAATCCACCTATTACTACCTATTGGTAAAGGAGATTAAATTTCTACAG	bidirectional	NM_001122770	ZBTB37	zinc finger and BTB domain-containing protein 37 isoform a	+	173837492	173855774	597.764	168.948	9.18508	7.395	635.537	603.499	638.289	513.733	189.003	179.547	156.847	150.396	8.98251	9.1358	9.23794	9.38408	7.3624	7.2162	7.60264	7.39877
ASHGA5P041295	5.01722e-06	3.9074e-05	3.46989	down	noncoding	ENST00000427306	EPB41L4A-AS1	GENCODE	1367	chr5	+	111496225	111497999		CCAGGGAAATAAATACGCATAGTACTGGCATTCTGCATCTCTTTAAGATTTGTTTTTATG	intergenic							878.634	249.671	9.71602	7.92113	959.008	956.27	940.57	658.686	327.466	288.298	204.101	178.818	9.56847	9.78155	9.78274	9.73132	8.14927	7.90068	7.99254	7.64203
ASHGA5P034724	2.75413e-07	4.936e-06	3.47213	down	noncoding	TCONS_00002935	XLOC_001532	LincRNAs identified by Cabili et al	2915	chr2	+	74378364	74381319		AGGCAAACCTTGGGCATGGGGAGATAAAAGTGAGAAGAGTCAAAAAGATTGATTTCTATA	intergenic							1144.17	316.3	10.0738	8.27802	1335.82	1324.33	1122.31	794.213	385.113	379.833	246.459	253.798	10.0197	10.237	10.0315	10.0072	8.38746	8.30176	8.26219	8.16068
ASHGA5P037470	4.1961e-09	4.48e-07	3.48574	down	noncoding	ENST00000397184	AP000692.9	GENCODE	596	chr21	+	37732927	37734338		CAGGGAATAAACATTTACTCAGTGTAGCTAGAGTATGTGAATGGGAATAATGGAAAATGG	intron sense-overlapping	NM_015358	MORC3	MORC family CW-type zinc finger protein 3	+	37692486	37748944	723.302	202.574	9.44237	7.64091	817.349	780.503	739.074	556.283	225.492	243.585	160.854	180.363	9.34594	9.48648	9.441	9.49605	7.61049	7.65465	7.64301	7.65548
ASHGA5P038811	8.13526e-08	2.255e-06	3.48668	down	noncoding	ENST00000426302	U73166.2	GENCODE	430	chr3	+	50298664	50300744	uc003cys.1	AGAAATGGGGCAGGTGGAGTACTGGAAGCTACACCAAGCTTCAGAGTGGTCCTGTGGCCT	intergenic							352.204	101.117	8.43581	6.63395	399.671	354.243	385.182	269.72	120.25	122.747	76.6094	84.8624	8.32498	8.39915	8.53315	8.48593	6.71666	6.67449	6.57177	6.57289
ASHGA5P047893	2.04484e-07	4.107e-06	3.49088	down	noncoding	TCONS_00017441	XLOC_008033	LincRNAs identified by Cabili et al	2873	chrX	+	102213937	102219282		TTGTGTTAAGGGGTAGGGGAAGAGCAAGTGAAGGATGCAGATTAATTTCTATTTAGGAAT	intergenic							1034.16	286.744	9.93164	8.12805	1266.43	1122.63	1039.26	708.32	339.72	355.137	199	253.12	9.95027	10.0088	9.92498	9.84251	8.20277	8.20161	7.95234	8.15549
ASHGA5P028900	1.9836e-09	3.07e-07	3.49391	down	noncoding	NR_027350	MIR17HG	RefSeq	5018	chr13	+	92000073	92006829		GGAAAGAAAGCACTTAACATTTTAGGAATTCTTTTTAAAGCTGCTTGCAAAGTGTTGGTG	intergenic							222.047	62.4636	7.76828	5.96344	266.538	234.903	230.905	155.841	70.9055	74.4702	51.2894	53.1895	7.74782	7.8137	7.80781	7.7038	5.95844	5.96723	6.00787	5.92024
ASHGA5P042277	5.81905e-07	8.173e-06	3.49553	down	noncoding	ENST00000567753	RP11-524C21.2	GENCODE	1615	chr6	+	22221009	22222624		TCAAACGCTAATCCAAGTTCCCTGCAAAACCTGTTCTGTTTTATATAACATTTACTCGTT	intergenic							1205.21	329.87	10.1674	8.36193	1340.5	1253.26	1235.68	991.394	343.279	387.962	277.584	310.656	10.0258	10.1609	10.1598	10.3233	8.21984	8.32945	8.44033	8.4581
ASHGA5P038524	2.93746e-06	2.6349e-05	3.49765	down	noncoding	NR_034007	LOC339894	RefSeq	2016	chr3	-	156799455	156840791		CGACCATGGTAACCAAAGTATACAGCCTGGAGTGAATGTTAATAAACAGGAAAGAAATGA	intergenic							213.719	60.5994	7.73249	5.92611	225.551	234.95	206.902	187.472	67.3148	68.4098	51.9754	54.6978	7.49904	7.81427	7.6538	7.96287	5.8778	5.84423	6.02547	5.95693
ASHGA5P040692	6.11322e-07	8.464e-06	3.51254	down	noncoding	TCONS_00022102	XLOC_010713	LincRNAs identified by Cabili et al	689	chr13	-	106249801	106251893		CGTGGGTAAGGTTTGGACTGGTATGATCTTTTTCCATAATGTCATTTTCGTGATTTCTTA	intergenic							244.627	69.3503	7.90184	6.08932	316.547	250.665	232.583	178.713	87.4684	84.9835	52.1999	52.7493	7.98711	7.90375	7.81859	7.8979	6.25859	6.1576	6.0311	5.90999
ASHGA5P041578	1.019e-07	2.614e-06	3.51528	down	noncoding	ENST00000358442	RP11-423H2.1	GENCODE	515	chr5	+	177309443	177348388		ATCAAAACAACCTCATTGTTCTCAATGACTGACCTTATAATAAGTAAATGTTATAGAACA	intergenic							1651.19	450.067	10.6203	8.80665	1879.95	1710.25	1803.39	1211.17	557.464	529.419	339.601	373.784	10.5341	10.6147	10.7168	10.6155	8.94945	8.79081	8.74788	8.73845
ASHGA5P019476	5.35588e-06	4.1056e-05	3.52336	down	noncoding	ENST00000487022	GUSBP2	GENCODE	970	chr6	-	26846101	26924270	ENST00000514048, NR_029426, uc003jzw.3, uc011crf.1, uc011crg.2, uc011crh.2, uc011crl.1, uc011cro.2	ACTAACCAGTCCAAGGAGGAAGGAAAAACTGGACCTCATTATGAATTTACTTTTGGGATA	intergenic							634.237	176.068	9.26892	7.45197	658.358	639.083	680.084	559.424	196.594	187.669	155.182	164.829	9.03026	9.21662	9.32439	9.50439	7.41452	7.27785	7.58808	7.52741
ASHGA5P045701	7.11137e-08	2.097e-06	3.53049	down	noncoding	ENST00000431981	RP11-112J3.16	GENCODE	472	chr9	+	35772307	35790429		GACTGTATTTTCACAAAGCTGATATTTCTGGCCCTTAGAATATGATACCTGTTTGTCTAA	intergenic							219.753	61.9853	7.7562	5.93633	265.009	233.978	222.636	157.391	73.0825	77.932	48.5736	48.3532	7.73803	7.80931	7.75955	7.71789	6.00077	6.03195	5.92673	5.78586
ASHGA5P053147	4.10468e-07	6.474e-06	3.53978	down	noncoding	ENST00000416650	AC090421.1	GENCODE	609	chr7	-	77313259	77325579		AAGATGATTGGAGTTTACCACGTGTTCACAGGAAGCAACGAGAATGAGGGCATTCCAGTA	bidirectional	NM_198467	RSBN1L	round spermatid basic protein 1-like protein	+	77325742	77409120	935.552	256.008	9.79749	7.97383	1095.84	936.568	1022.67	687.131	325.364	283.237	210.162	205.27	9.74804	9.75089	9.89701	9.79399	8.14134	7.87273	8.03688	7.84437
ASHGA5P028300	1.81847e-07	3.784e-06	3.55587	down	noncoding	ENST00000551875	RP4-601P9.2	GENCODE	1330	chr12	+	115151615	115205762		TGCTGTTTTAGTGACATGAAAACTGTCTGTTGAGTGTTCACTCGGCTTTTGTTCTTTTTC	intergenic							329.332	91.6173	8.32054	6.49034	422.633	346.416	322.104	226.174	111.928	108.159	64.3764	82.0056	8.402	8.36439	8.27778	8.238	6.60806	6.49749	6.33453	6.52128
ASHGA5P039363	2.0727e-08	1.031e-06	3.55899	down	noncoding	NR_037877	LOC100505912	RefSeq	898	chr4	-	22328989	22341289		AATGGAGAAATGCTAACTTACAGAAAGGTCAGGTTGGTGTTTGAATGGTTTTAATTTCCT	intergenic							902.9	246.132	9.75274	7.92127	1112.79	938.718	856.548	703.545	293.168	286.989	196.913	207.456	9.77416	9.7541	9.64977	9.83291	7.9924	7.89266	7.9386	7.86141
ASHGA5P042705	1.11899e-06	1.317e-05	3.55971	down	noncoding	ENST00000432358	RP11-732M18.3	GENCODE	424	chr6	+	158703294	158733390		CTGAGTATCTCCACGTTTAGGTGCACAAATACTATTTTGTGAAGATCTTAAATTTGTGGT	intergenic							225.474	62.867	7.80178	5.97002	239.979	243.598	243.615	174.703	78.0052	67.8046	53.3326	52.3257	7.59533	7.8675	7.87977	7.86453	6.09177	5.83133	6.05879	5.8982
ASHGA5P043550	6.13387e-07	8.473e-06	3.56112	down	noncoding	NR_038393	LOC100506178	RefSeq	2434	chr7	+	22602955	22613617		GAATTTGGATGGGTACAAAGTCCAGAGAATTAGCTTGAGGAAAATGAACCAGGATTCACA	intronic antisense	ENST00000439708	STEAP1B	STEAP family member 1B [Source:HGNC Symbol;Acc:41907]	-	22532295	22672544	213.736	59.3494	7.72329	5.89095	226.098	226.319	237.889	164.637	69.2847	67.0501	50.3692	50.6935	7.5046	7.76102	7.84968	7.77783	5.92484	5.81157	5.97821	5.84919
ASHGA5P029669	3.92653e-08	1.48e-06	3.56257	down	noncoding	TCONS_00008936	XLOC_003784	LincRNAs identified by Cabili et al	326	chr4	+	174439876	174440284		TTAGCAGCCAGGTAGCCCTGCGGGTCGAAGATGCTCAGAGGAGGAGTAAATGCAGAGAAA	intergenic							248.517	69.2721	7.92893	6.09601	293.793	264.555	256.264	179.456	77.289	88.761	50.4914	60.5471	7.87997	7.98096	7.95277	7.90202	6.08144	6.2154	5.98259	6.10463
ASHGA5P046625	6.62912e-06	4.7978e-05	3.56289	down	noncoding	uc004epb.3	AF070581	UCSC_knowngene	4939	chrX	+	110367492	110372431		TTCCTAGAGTATGTCATCTTCTATATACTCTATACAGCAGGAATCCTTGCTGTACAACAA	intron sense-overlapping	NM_001128166	PAK3	serine/threonine-protein kinase PAK 3 isoform a	+	110187512	110464173	3574.07	952.018	11.736	9.90294	3989.63	4034.91	3834.43	2437.33	1282.57	1040.49	798.609	686.408	11.6541	11.8568	11.8082	11.6249	10.158	9.78916	10.0109	9.65368
ASHGA5P041131	5.31012e-08	1.78e-06	3.564	down	noncoding	uc003jxa.1	AX748379	UCSC_knowngene	2270	chr5	+	68877482	68879752		GAGAAGAACATTTTTAGGTTCTTAGTCCTAGAATTCTGCTGTTTGCTTGGAAAAAGAAAG	exon sense-overlapping	NM_001042490	GTF2H2D	general transcription factor IIH subunit 2-like protein	+	68856073	68888352	1333.25	356.902	10.2952	8.46172	1568.59	1428.01	1391.24	945.17	445.77	408.313	276.146	297.377	10.2644	10.3363	10.3307	10.2494	8.61311	8.40313	8.43493	8.39569
ASHGA5P035176	3.57207e-07	5.837e-06	3.5652	down	noncoding	uc002sxx.1	ANKRD36B	UCSC_knowngene	2830	chr2	-	98121260	98128515	ENST00000258459	TTTGTTTCCCGTTAAATGTGTGACATGCAAAAGTATTTATTAAATGAAAATATTTTTTAT	exon sense-overlapping	NM_025190	ANKRD36B	ankyrin repeat domain-containing protein 36B	-	98121260	98206428	7014.17	1852.4	12.7103	10.8763	7786.89	7555.12	7317.27	5397.41	2280.28	2055.44	1619	1454.9	12.6264	12.7488	12.711	12.755	10.9712	10.7621	11.0242	10.7477
ASHGA5P058427	2.77067e-07	4.959e-06	3.57212	down	noncoding	uc003jyo.1	SMA4	UCSC_knowngene	1553	chr5	-	69434953	69517842	NR_034021, uc003jxm.3, uc011crh.2, uc011crn.1	GTTTCACCAGGGCTGGTGAATTACCAGATCTCCGTCAAGTGCAGTAACCAGTTCAAGTTG	intergenic							1822.7	482.341	10.7634	8.92667	2286.06	1678.2	1858.53	1468.02	545.059	552.751	402.158	429.394	10.8161	10.5815	10.7571	10.8991	8.90995	8.85319	8.99749	8.94604
ASHGA5P035826	1.25777e-05	7.7698e-05	3.57395	down	noncoding	ENST00000439606	AC007254.3	GENCODE	565	chr2	+	40269489	40332562		GACCCAGACCCATTCTGATATTTTTACAAAATAAATCCAGTCTTTGGGTAAAGGTATAGT	intergenic							319.09	88.2843	8.30446	6.46694	323.788	343.902	324.015	284.656	101.904	91.3261	82.5606	77.3461	8.01841	8.35466	8.2866	8.55816	6.48196	6.26115	6.68226	6.4424
ASHGA5P019471	1.7101e-09	2.85e-07	3.57478	down	noncoding	NR_028500	LDHA	RefSeq	2108	chr11	+	18415935	18429765		CTTAATGAAGACTATAATGTAACTGCAAACTCCAAGCTGGTCATTATCACGGCTGGGGCA	exon sense-overlapping	NM_001135239	LDHA	L-lactate dehydrogenase A chain isoform 2	+	18415935	18429765	17819.1	4744.47	14.0678	12.23	20484.6	19301.9	18474.5	13015.2	5634.43	5698.2	3535.86	4109.4	14.0488	14.1178	14.0574	14.0473	12.2535	12.2587	12.1501	12.2576
ASHGA5P029370	3.2073e-06	2.8088e-05	3.57756	down	noncoding	ENST00000556073	RP11-614O9.1	GENCODE	543	chr14	-	105055357	105056184		GTGAGCCTGGGGAGCCTCAACTGTTAGCAGTCGAATCCTCTTTCTAATAAAATCTCACAT	natural antisense	NM_001008404	C14orf180	transmembrane protein C14orf180	+	105046055	105056183	213.448	59.5477	7.71027	5.87129	229.427	229.521	245.46	149.385	76.7732	71.0918	44.8703	45.4554	7.52741	7.78222	7.89069	7.64077	6.07161	5.89879	5.81657	5.69821
ASHGA5P056579	2.56522e-06	2.3873e-05	3.57885	down	noncoding	TCONS_00006268	XLOC_002872	LincRNAs identified by Cabili et al	3188	chr3	+	150180866	150184187		ATAATAACAGGTGCTGCAACCTGTACTGGATGTTTGGGGATAGAAAGATGAATGGGACAT	intergenic							665.036	182.868	9.2982	7.4587	830.412	727.741	677.17	424.822	229.197	232.3	123.262	146.713	9.36749	9.38487	9.31733	9.12309	7.63226	7.58355	7.25757	7.36141
ASHGA5P002402	6.7189e-08	2.038e-06	3.58695	down	noncoding	ENST00000258459	ANKRD36B	pseudogene	5986	chr2	-	98121260	98206428		AGCCTTGAAGACTACAGGTGATGAGAAAGATTCTGTTTCGAATATAGCCAGAGAAATAAA								2244.29	600.479	11.0781	9.2353	2481.52	2289.11	2404.22	1802.29	699.12	722.128	461.88	518.788	10.9401	11.0375	11.1349	11.1998	9.26913	9.24428	9.21044	9.21733
ASHGA5P042081	1.59119e-07	3.456e-06	3.58785	down	noncoding	ENST00000431144	RP11-356I2.4	GENCODE	777	chr6	-	138178836	138182628		GTGTGTTCCTGAGAAAGACTAAACCAGTTATTTTCTCCTTTCATGTTTGAATGAATAACC	intergenic							1281.6	341.213	10.2541	8.41102	1432.57	1388.65	1291.81	1013.37	377.831	384.357	277.337	325.327	10.1315	10.3034	10.2258	10.3559	8.35836	8.3179	8.43955	8.52826
ASHGA5P018969	2.72018e-06	2.4873e-05	3.6056	down	noncoding	NR_033746	DMKN	RefSeq	1054	chr19	-	35988118	36001412		GCTGCAGTGGGTGAAGTTTTGGTAGGCGGAGCAAAAGTGAGGGGCACCACAGGCGAACAG	exon sense-overlapping	NM_001035516	DMKN	dermokine isoform 1 precursor	-	35988118	35992813	402.733	109.748	8.59359	6.74335	488.03	418.927	453.133	250.844	145.114	121.837	80.2746	91.7641	8.60898	8.62799	8.74982	8.38755	6.97926	6.66331	6.6438	6.68703
ASHGA5P033762	3.99025e-07	6.356e-06	3.61501	down	noncoding	uc002ksd.1	AX748268	UCSC_knowngene	1951	chr18	+	13457207	13459158		TGAGCAACTCTGCGCCTATTTTGAAACATTCACTGCTTTGTTTTGTTTGTTTTGTCTAAT	intron sense-overlapping	NM_181481	C18orf1	uncharacterized protein C18orf1 isoform alpha 1	+	13218785	13652753	2915.76	758.588	11.4523	9.59825	3301.99	2920.42	3169.38	2271.23	876.973	851.773	684.828	620.778	11.3655	11.3818	11.5311	11.5306	9.60249	9.50751	9.78018	9.50284
ASHGA5P051527	4.10408e-08	1.534e-06	3.62313	down	noncoding	ENST00000458262	AL592284.1	GENCODE	521	chr1	-	144516418	144520983	uc001elb.4, uc009wka.2, uc009wle.2	GTGAACTTTCAGCCAAGAAGGTAGTGTGAAAATATTACTGTGAGGTTTTAAAAGTACACA	natural antisense	ENST00000538264	AL592284.2	Uncharacterized protein [Source:UniProtKB/TrEMBL;Acc:F5H305]	+	144339737	144521058	5530.13	1425.37	12.3575	10.5003	6340.63	5991.49	5729.13	4059.27	1769.76	1629.89	1161.84	1140.01	12.3213	12.4056	12.355	12.3483	10.6147	10.4477	10.5523	10.3865
ASHGA5P046575	2.05052e-06	2.051e-05	3.6244	down	noncoding	NR_034004	LOC100132741	RefSeq	1064	chrX	+	70917045	70923256	TCONS_00017068, TCONS_00017335	ATATCTGGTGGCAATTGGGGAAACTTCTGAGAAAGTAAGACAGACATGGATGTTGGGGTG	intergenic							297.953	81.6389	8.18836	6.33062	336.391	332.605	308.445	214.372	106.813	91.3937	67.2615	61.0877	8.07404	8.30777	8.21538	8.15625	6.54729	6.26239	6.39723	6.11557
ASHGA5P030242	2.8169e-08	1.225e-06	3.62743	down	noncoding	uc002bmo.1	AX746605	UCSC_knowngene	3416	chr15	-	89045148	89048564		TGGGGGTTACAAAGTTTGAAATCTGTCTTAAGGAGGGATGTATTACTCAAAATAAATTGC	intergenic							1345.42	356.112	10.3227	8.46378	1520.62	1371.36	1453.65	1036.05	423.718	418.503	284.798	297.428	10.2213	10.2864	10.3967	10.3865	8.53315	8.44603	8.47988	8.39606
ASHGA5P046416	1.36436e-05	8.2348e-05	3.63138	down	noncoding	ENST00000391707	PPP2R3B-AS1	GENCODE	428	chrX	+	281724	282586	NR_027231	TCTACGTTACTTTATGTGGGAGTAGTTGTAAAACAGAATGAGGGAGACCGCGGGGATTGT	intergenic							379.813	104.837	8.52393	6.66341	435.676	421.775	403.59	258.209	144.364	118.142	85.6837	71.1585	8.44434	8.63604	8.59165	8.42371	6.97274	6.62326	6.73433	6.32333
ASHGA5P028435	6.3529e-09	5.59e-07	3.63544	down	noncoding	uc010tdg.1	AK054988	UCSC_knowngene	2088	chr13	-	25498811	25501871	ENST00000434100	TATGATGGCATAAAGAATTGTATCAGAACGGGTAATCTGGCATTAAAACCCCTGTGCCAC	intergenic							449.01	119.934	8.75763	6.8955	564.92	476.187	441.084	313.85	135.289	137.544	95.7749	111.129	8.80861	8.81227	8.71274	8.69692	6.88276	6.83936	6.89831	6.96157
ASHGA5P033537	2.23197e-08	1.086e-06	3.64498	down	noncoding	ENST00000584373	RP11-627G18.3	GENCODE	669	chr18	-	19746939	19747903	ENST00000583490	GGTCACAGATTGTATTTATTTTTTCAGACTGGTTTTCCAACCTAACGAGGGAATGGGTAG	intergenic							54382.6	13985.5	15.6504	13.7845	61612	52598.7	60118.6	43201.3	16586.5	16355.1	11002.4	11997.9	15.5904	15.551	15.7167	15.7435	13.7628	13.7804	13.7688	13.8259
ASHGA5P032724	6.63798e-06	4.8023e-05	3.64503	down	noncoding	uc002kes.3	AF075112	UCSC_knowngene	304	chr17	-	80338986	80340511		CCTTTGTGCATATGTCTTGATCCACGCCTGATTTTAAAATTTCAGATAAAATCCTAGAAG	intergenic							1678.79	445.383	10.6397	8.7738	1927.76	1853.13	1721.94	1212.34	605.283	490.738	369.175	316.334	10.5713	10.7231	10.6471	10.6174	9.06132	8.67822	8.87175	8.4839
ASHGA5P052794	8.4245e-09	6.31e-07	3.64531	down	noncoding	uc003plb.4	SNHG5	UCSC_knowngene	999	chr6	-	86386724	86388438	ENST00000420199	CAAAAGATGGTGGCGCAGGCCGAGTTAAGAGCTTTAATCCTGTGAAGACATCTTAGTGAA	intergenic							1002.69	266.839	9.90209	8.03605	1167.41	1020.6	1056.19	766.565	299.567	333.324	201.008	233.458	9.83955	9.86608	9.94642	9.95631	8.02266	8.113	7.9675	8.04103
ASHGA5P037898	2.06874e-08	1.031e-06	3.65021	down	noncoding	ENST00000428818	TTC28-AS1	GENCODE	706	chr22	+	28315444	28320951	NR_026962	CATCTGTGGATTGTTCTGTCACTTATTTTCTTTAATAAATGGGTTTCTGAACCTCTGTTG	intronic antisense	ENST00000415296	PITPNB	phosphatidylinositol transfer protein, beta [Source:HGNC Symbol;Acc:9002]	-	28256183	28316122	5068.04	1294.58	12.2442	10.3762	5808.01	5194.71	5288.6	3980.84	1533.16	1481.54	1086.81	1076.82	12.1969	12.2021	12.2587	12.3191	10.4238	10.312	10.4619	10.3071
ASHGA5P030088	1.8065e-09	2.98e-07	3.65457	down	noncoding	ENST00000560067	RP11-265M18.2	GENCODE	366	chr15	-	63836487	63848669		GTTCATTCCTCACAAGAAAAGGAAAACCCTGGTCTGATACTACTGTTCTGAAATTTAACA	intronic antisense	NM_001256702	USP3	ubiquitin carboxyl-terminal hydrolase 3 isoform 2	+	63796709	63886839	235.477	63.7106	7.86023	5.99053	275.411	249.46	238.146	178.891	69.6845	77.2865	50.5546	57.3169	7.79522	7.89617	7.85069	7.89883	5.93251	6.01947	5.98455	6.02558
ASHGA5P042472	2.44464e-07	4.566e-06	3.66396	down	noncoding	TCONS_00020726	XLOC_010026	LincRNAs identified by Cabili et al	666	chr12	-	20257337	20262820		CCACACTGAATGCATGGTAAATGCCAAATATGTAATTGTAATGTATTGGTTGAGCCAATA	intergenic							766.521	204.109	9.5211	7.6477	866.425	810.762	799.989	588.908	245.318	235.121	176.183	159.813	9.42395	9.53966	9.55007	9.57071	7.73305	7.60116	7.77305	7.48352
ASHGA5P053945	3.99172e-07	6.356e-06	3.66446	down	noncoding	ENST00000443294	RP11-480I12.5	GENCODE	1835	chr1	-	202820955	202830736	uc021phq.1	TAACACCTGGTCTCTCGCACCACAGTTGTGTGTGTATCTCATTCCACTGTTCCCTGACCC	intergenic							593.533	160.225	9.16444	7.29084	691.227	591.449	636.21	455.243	173.224	205.832	111.049	150.797	9.09797	9.10987	9.23232	9.21762	7.23651	7.41207	7.11216	7.40264
ASHGA5P046311	3.40145e-06	2.9363e-05	3.67554	down	noncoding	uc001iqb.3	U80764	UCSC_knowngene	1023	chr10	-	18802045	18834577		AGAAACTTTGGTTATAAGAAGCACTTCTGGGTTCTGACAGACAGTGAACCTGCTGGAGTC	exon sense-overlapping	NM_182543	NSUN6	putative methyltransferase NSUN6	-	18834263	18940550	234.585	63.5162	7.84154	5.96358	259.346	272.458	245.825	160.711	67.1418	85.3342	43.1823	58.4064	7.70287	8.0224	7.8932	7.74767	5.87489	6.16214	5.7626	6.05468
ASHGA5P015065	7.43412e-08	2.145e-06	3.6801	down	noncoding	uc001vdx.3	DLEU2	UCSC_knowngene	1406	chr13	-	50618047	50656139	ENST00000416253	ATCCAGGAAGTAGCAAGAAATGTGGATAATTACTGTACCTTCCTCATGGAAAAAGTTTTA	bidirectional	ENST00000378180	DLEU1	deleted in lymphocytic leukemia 1 (non-protein coding) [Source:HGNC Symbol;Acc:13747]	+	50656306	50679433	572.006	153.832	9.10811	7.22837	667.307	597.538	609.538	413.643	188.633	187.473	112.013	127.207	9.04831	9.12364	9.17383	9.08668	7.35896	7.27537	7.12546	7.15368
ASHGA5P048593	4.92451e-08	1.698e-06	3.68178	down	noncoding	uc001zcp.1	BC043570	UCSC_knowngene	2525	chr15	+	29967193	29971367		GCTAATGAGTTTTGATATGTGAACATTTCTTCTCCTTCATAGGTAATGTGTTGATTTGGC	intergenic							339.187	90.5159	8.36585	6.48545	421.687	345.345	357.117	232.598	110.835	100.073	74.0857	77.0696	8.39606	8.3608	8.42742	8.2791	6.59354	6.38377	6.52741	6.43706
ASHGA5P001534	2.09362e-08	1.035e-06	3.69197	down	noncoding	ENST00000235290	DLEU2	GENCODE	1294	chr13	-	50618049	50656127		GACCTCTACTTAGCTCAGCAATTCTTACCTTTCATTTCATGTTTTTCCCTTGATGTGAAG	bidirectional	ENST00000378180	DLEU1	deleted in lymphocytic leukemia 1 (non-protein coding) [Source:HGNC Symbol;Acc:13747]	+	50656306	50679433	2672.45	688.584	11.3193	9.43488	3099.25	2814.57	2858.25	1917.72	840.316	829.126	512.342	572.553	11.2693	11.3318	11.3812	11.2948	9.54046	9.467	9.35621	9.37585
ASHGA5P055265	8.14252e-08	2.255e-06	3.69204	down	noncoding	uc001qof.3	LOC678655	UCSC_knowngene	694	chr12	-	6556787	6560681	ENST00000447687, ENST00000536388, uc009zem.2	TTGTGAGCCATGTTGGATAAGGACCTGCAAGGGAAGAATGAGGAAGCCTGGGACAGTGCA	natural antisense	NM_001242	CD27	CD27 antigen precursor	+	6554050	6560884	599.29	159.763	9.16896	7.28454	714.374	619.854	634.85	428.083	200.944	185.922	123.796	128.391	9.14177	9.17085	9.22994	9.13329	7.44433	7.26195	7.26301	7.16889
ASHGA5P026794	8.61929e-07	1.097e-05	3.69398	down	noncoding	ENST00000546273	RP11-713B9.1	GENCODE	301	chr11	+	115045696	115046044		AGGAATGAAAGTTTCACACAGATTCGAGTTGGAAATCCCAGCATGACAAATATCTGTAAT	natural antisense	NM_001098517	CADM1	cell adhesion molecule 1 isoform 2 precursor	-	115044344	115375241	7113.53	1798.18	12.7362	10.851	8135.77	7523.32	7094.67	5700.38	2012.42	1982.14	1686.91	1511.27	12.6855	12.7422	12.6636	12.8534	10.7947	10.7163	11.0875	10.8055
ASHGA5P023436	4.77106e-08	1.662e-06	3.69588	down	noncoding	ENST00000580854	BVES-AS1	GENCODE	790	chr6	+	105585165	105616858		TCTTCAAGCTGACTCCATCATAGGACTGGAGAGAGATTGGATGTCAGAGTGATTGATGTG	intronic antisense	NM_022361	POPDC3	popeye domain-containing protein 3	-	105605774	105627858	589.944	155.93	9.14884	7.26292	710.889	594.719	625.344	428.823	194.192	172.485	125.855	131.187	9.13498	9.11817	9.20641	9.1358	7.39994	7.1623	7.28956	7.19989
ASHGA5P019447	5.6633e-09	5.28e-07	3.6981	down	noncoding	ENST00000485041	TUBA4B	GENCODE	1131	chr2	+	220117964	220136733	ENST00000473885	CCCTGTCCAGGCAGCATGAGCAGCTCATCACAGGCAAGGAAGATGCTGCCAATAACTATG	intronic antisense	NM_006000	TUBA4A	tubulin alpha-4A chain	-	220115000	220118638	1787.95	461.817	10.7325	8.84569	2127.82	1858.32	1861.86	1303.8	538.783	563.47	335.055	409.962	10.7118	10.7316	10.76	10.7265	8.8945	8.88018	8.73165	8.87643
ASHGA5P058425	4.6132e-08	1.634e-06	3.69881	down	noncoding	uc003jxm.3	GUSBP3	UCSC_knowngene	1154	chr5	-	68936018	69586004	NR_034021, uc003jyo.1, uc011crh.2, uc011crn.1	GCTTCACCAGGGCTGGTGAATTACCAGATCTCCGTCAAGTGCAGTAACCAGTTCAAGTTG	intronic antisense	NM_000344	SMN1	survival motor neuron protein isoform d	+	69345349	69373418	1871.5	482.28	10.7916	8.90453	2270.61	1992.51	1912.51	1310.38	555.74	613.295	342.164	417.921	10.8055	10.8278	10.8004	10.7327	8.94496	9.00626	8.76038	8.90651
ASHGA5P051663	2.72764e-07	4.918e-06	3.71333	down	noncoding	ENST00000506593	RPL32P3	GENCODE	498	chr3	-	129115038	129118498		CAATGTCAAGGAGCTGAGAGTGCTGCTGATATGCAACAAGTGAGTTGGGTCCATCTCTGG	intergenic							21698.2	5575.37	14.3612	12.4685	24011.7	21215.6	24286	17279.4	7182.54	6176.49	4539.44	4403	14.2965	14.2547	14.451	14.4427	12.6051	12.3859	12.5187	12.3644
ASHGA5P041135	1.1395e-06	1.3374e-05	3.71769	down	noncoding	ENST00000512319	RP11-974F13.6	GENCODE	689	chr5	+	69274356	69293139	ENST00000513644	ATAATGCTGGATCTAAAGGCATCATCTGAAGAAGACAAAGATATCAACAATCGCAACTAT	intergenic							468.394	123.096	8.82076	6.92635	549.284	508.014	487.324	328.955	156.672	127.412	107.554	100.744	8.76851	8.89893	8.85667	8.75891	7.0914	6.72712	7.06694	6.81993
ASHGA5P048336	2.54054e-08	1.143e-06	3.72007	down	noncoding	ENST00000571090	RP11-111M22.3	GENCODE	2608	chr11	-	76153116	76155724		GTACACCTTGTTACAGAGCTCAGAACACTGAATTATGGCCATTTATTTGAAAATCTTCCT	bidirectional	NM_020193	C11orf30	protein EMSY	+	76156068	76262589	596.132	157.594	9.16671	7.27138	683.068	630.027	642.012	429.419	190.094	187.464	121.4	131.418	9.08295	9.19765	9.24771	9.13851	7.37099	7.27522	7.2373	7.202
ASHGA5P038654	2.35335e-08	1.119e-06	3.72046	down	noncoding	ENST00000456555	AC011322.1	pseudogene	883	chr3	-	196713546	196714429	ENST00000445739	TTGAAAAAGAGCAGGCTGCTGCTGAAAACACTGTGACCAAGGAGGAATTTCAGGGTGAAT								19240.5	4909.96	14.1883	12.2928	21633.8	19695.7	20852.8	14779.7	5503.24	5806.55	3781.6	4548.45	14.1312	14.1582	14.2305	14.2333	12.2215	12.2906	12.244	12.4153
ASHGA5P030704	2.80079e-07	4.995e-06	3.72226	down	noncoding	uc010bmd.3	AGSK1	UCSC_knowngene	2405	chr15	+	82944792	82975798	ENST00000335068, ENST00000400817, NR_026811, NR_033936, uc002bhh.4, uc002bkb.3, uc010blu.2, uc010blv.3, uc010blw.2, uc010blx.2, uc010bmb.3, uc010bmc.3, uc010bme.2, uc010bmf.3, uc010bmg.2, uc010bml.3, uc010bmm.3, uc010bmn.3	AAAGACACCTGTCAAATGTCACAGATCTGGGAGGGGACTTAAGACTTATCATGCCAAGAG	intergenic							19872.9	5137.62	14.235	12.3388	23058.7	20300.2	21441.5	14691	6774.61	5837.77	4070.3	3867.8	14.226	14.2019	14.286	14.226	12.53	12.302	12.3517	12.1716
ASHGA5P036857	6.09526e-07	8.464e-06	3.73144	down	noncoding	ENST00000417346	RP4-800J21.3	GENCODE	1540	chr20	-	55959215	55968118		TGGGATTCATAAGAGGAGGAAGAAACCTATCATGCTGACGGGTAGTGAAGAAGAGAAATG	natural antisense	NM_017495	RBM38	RNA-binding protein 38 isoform a	+	55966453	55984386	1567.54	398.719	10.5209	8.62116	1856.06	1778.63	1648.99	986.472	491.061	469.75	300.83	333.234	10.5166	10.6667	10.5841	10.3162	8.75161	8.60742	8.561	8.56459
ASHGA5P048374	3.45987e-08	1.379e-06	3.732	down	noncoding	ENST00000528660	RP11-736K20.5	GENCODE	1156	chr11	-	86603255	86633146		CAAAACTATTTGGTGGATCGTGACAAAGACGAATGACTGGGTACTATAATTTAAAATGGA	intronic antisense	ENST00000533902	PRSS23	protease, serine, 23 [Source:HGNC Symbol;Acc:14370]	+	86511562	86663886	777.438	204.063	9.53725	7.6373	907.155	838.91	784.414	579.274	248.218	246.669	157.97	163.396	9.48669	9.59063	9.52287	9.54882	7.74826	7.6721	7.61404	7.51482
ASHGA5P042576	8.8429e-07	1.1145e-05	3.73711	down	noncoding	NR_034110	TRAF3IP2-AS1	RefSeq	2195	chr6	+	111804674	111899383		AGTGATAAAATAGATCAAGAAGATCAGAACAGGCTTAAATTGATGCTATAAAACCAATTA	intronic antisense	NM_001164281	TRAF3IP2	adapter protein CIKS isoform 3	-	111876580	111927477	2757.42	695.514	11.3749	9.473	2879.24	3028.51	2840.19	2281.73	770.351	782.333	579.229	650.143	11.1571	11.4324	11.3722	11.538	9.4158	9.3726	9.53609	9.5675
ASHGA5P053406	1.77233e-07	3.716e-06	3.74414	down	noncoding	ENST00000442067	GAS5	GENCODE	1114	chr1	-	173833768	173836181	ENST00000416952, ENST00000436656	TGAAACAGTAGTTGGGAAATCTTTTAGAAATCCACCTATTACTACCTATTGGTAAAGGAG	intergenic							904.515	234.974	9.76212	7.85748	1011.7	945.887	948.559	711.913	277.7	268.623	202.037	191.537	9.63399	9.7671	9.79849	9.84889	7.91754	7.79572	7.97618	7.74049
ASHGA5P020789	1.74038e-07	3.662e-06	3.74542	down	noncoding	ENST00000519861	RP11-383J24.5	GENCODE	359	chr8	-	125485048	125486595		CATCTTTGAGCAAAAGGAGAGAGGCCATTATGGGGAAAAAGATCCAAAAGGACTCATCTA	bidirectional	NM_007218	RNF139	E3 ubiquitin-protein ligase RNF139	+	125487007	125500859	813.584	212.06	9.60455	7.69942	922.432	817.901	905.32	608.683	253.918	252.486	174.647	167.191	9.51566	9.55223	9.7283	9.62201	7.78257	7.70678	7.76102	7.54732
ASHGA5P026999	1.03374e-07	2.648e-06	3.74748	down	noncoding	ENST00000417058	CD27-AS1	GENCODE	1504	chr12	-	6548323	6556939		GCCGCTGTCAAGAGAAAAGCATCTATTACAGTTACATTTTTAAGTTAAGTAGACTGAAGA	intronic antisense	NM_001242	CD27	CD27 antigen precursor	+	6554050	6560884	526.557	138.001	8.98875	7.08283	624.699	542.496	560.759	378.275	174.757	154.701	109.879	112.667	8.95936	8.98674	9.0544	8.95452	7.24891	7.00692	7.09604	6.97947
ASHGA5P049564	1.30024e-06	1.4689e-05	3.75207	down	noncoding	ENST00000457924	UPF3AP2	pseudogene	1132	chr17	-	20279021	20280153	NM_023011, NM_080687	CCCCAGGAGACGTCACACAGCGGCAGTGATAAAGAGCACAGGGATGTGGAGAGATCTCAA								999.35	258.521	9.88454	7.97686	1211.73	1003.64	1092.92	689.103	348.268	279.638	197.772	208.404	9.89369	9.84786	9.99627	9.80036	8.24115	7.85288	7.94326	7.87015
ASHGA5P038926	4.1694e-07	6.559e-06	3.7566	down	noncoding	uc003dwh.1	AX747913	UCSC_knowngene	2513	chr3	+	106967787	106970300		TGGAGGTGCTACGGAGAGGATCTAAATATTATGTGACCTATGCAAATAAATTTTCTTTTC	intergenic							1167.34	297.751	10.0992	8.18978	1386.73	1254.92	1249.93	777.787	386.88	335.303	226.157	242.666	10.0865	10.162	10.172	9.97628	8.39343	8.12096	8.14731	8.09742
ASHGA5P052283	4.55611e-07	6.938e-06	3.77206	down	noncoding	uc021yag.1	GUSBP9	UCSC_knowngene	660	chr5	-	69812078	69851200	ENST00000513408, NR_027386, uc003jyr.1	AACGCTTGTAGGGTTTCACCAGGTAAGCGGTGTTGAACTTTCTGCTTGTGTATTCTCTCT	intergenic							1531.27	389.116	10.4957	8.58035	1869.54	1612.51	1599.26	1043.77	490.276	460.405	311.443	294.341	10.5237	10.5149	10.544	10.4002	8.749	8.57877	8.61728	8.37635
ASHGA5P039672	1.75677e-06	1.8291e-05	3.77286	down	noncoding	ENST00000512835	ANP32C	pseudogene	705	chr4	-	165118158	165118863		TTAAAGTTGAGAAAGCTTGAACTAAGAGTCTCAGGGGGCCTGGAAGTATTGGCAGAAAAG								242.258	63.6747	7.89908	5.98342	286.272	252.1	247.371	183.289	81.6367	66.5342	57.3405	49.1874	7.8467	7.91282	7.90395	7.93286	6.15803	5.80059	6.16714	5.80793
ASHGA5P021515	2.63776e-07	4.818e-06	3.78034	down	noncoding	NR_038262	MIR210HG	RefSeq	2303	chr11	-	565656	568457	ENST00000534540	GGGGTCGCAGGGTACCAGTGTGCGGAGTTCCTGTTGCCAAGCTGAAGGTGGCCCTGGGCA	intergenic							211.092	55.1369	7.68484	5.76633	273.462	208.055	222.024	140.828	63.3639	69.7984	38.7253	48.66	7.78369	7.64399	7.75568	7.55601	5.78714	5.87362	5.61023	5.79432
ASHGA5P056789	1.16652e-05	7.3107e-05	3.7882	down	noncoding	TCONS_00008649	XLOC_004165	LincRNAs identified by Cabili et al	706	chr4	-	174284954	174291194	TCONS_00008646, TCONS_00008647, TCONS_00008648	CCATCGACGCAGAAAATCAAAGAATCAGCTTAAGTTCCAGAAAAAAGAAAAACCAACCAA	intergenic							6646.49	1641.47	12.6386	10.7171	6361.33	7131.94	7324.55	5768.15	1995.26	1664.33	1491.6	1414.7	12.3255	12.6471	12.7141	12.8677	10.7842	10.4777	10.9064	10.7001
ASHGA5P042028	1.16763e-06	1.3628e-05	3.79187	down	noncoding	ENST00000434560	RP1-86D1.2	GENCODE	1828	chr6	-	128752085	128753913		GAACCCTGGAAAACATTCCCAACACAATACAAAGTCCACACATTTGCACAATAATTAAGA	intron sense-overlapping	NM_001135648	PTPRK	receptor-type tyrosine-protein phosphatase kappa isoform a precursor	-	128289923	128841870	3452.15	855.315	11.7062	9.78325	3630.28	3685.09	3627.87	2865.38	994.042	905.778	750.327	771.113	11.5165	11.724	11.724	11.8602	9.78846	9.596	9.921	9.82755
ASHGA5P047345	1.29019e-07	3.039e-06	3.79643	down	noncoding	ENST00000446211	RP11-51B10.2	GENCODE	302	chr10	+	35104694	35105314		GGGAACGTAACTGAAGCTCATTTTGTCTTAGTTATGGACTATGAGTCCTTAATAAATGTA	bidirectional	NM_001184785	PARD3	partitioning defective 3 homolog isoform 2	-	34398487	35104253	1356.91	341.161	10.3234	8.39874	1559.34	1487.13	1406.87	974.318	423.26	383.396	283.728	274.26	10.2564	10.3957	10.3452	10.2962	8.53101	8.31459	8.47179	8.27756
ASHGA5P018694	2.70341e-07	4.884e-06	3.8026	down	noncoding	ENST00000456563	RP11-706O15.3	GENCODE	793	chrX	-	3772389	3785176	ENST00000457936	AGAGTCAGCACGCGGTGGCCTGGGTGAACTGTCACCCCTACAACTCAGCTTGCAACCAGC	intergenic							966.088	243.862	9.82637	7.89938	1155.76	1043.88	1039.56	625.158	280.693	306.982	176.402	211.37	9.82755	9.89953	9.92538	9.65301	7.93306	7.99691	7.77507	7.89249
ASHGA5P023318	1.21381e-07	2.925e-06	3.80575	down	noncoding	ENST00000578195	SUZ12P1	pseudogene	969	chr17	+	29058903	29103420	ENST00000578070, ENST00000582329, ENST00000582557, NR_024187	AAACCATGAATTTAGATGTCAGTGAAGAGCTTCCAGCCAGAAGAAAATGAAATCGTGAGG								7157.24	1767.55	12.7468	10.8187	7595.63	7871.42	7404.02	5757.88	2020.81	2030.43	1474.53	1544.44	12.5863	12.8033	12.732	12.8657	10.8001	10.7466	10.8926	10.8354
ASHGA5P030757	3.10191e-07	5.3e-06	3.81049	down	noncoding	uc021suk.1	AK054837	UCSC_knowngene	1692	chr15	+	91504656	91506348		GAGGGAAAGCAGCAGCAAGACCCAGTGGAGACGATGGCAAAGGGGCTGATTTCACTTTAG	exon sense-overlapping	NM_001017919	RCCD1	RCC1 domain-containing protein 1	+	91498105	91506355	313.935	81.3535	8.27453	6.34455	356.064	297.246	353.162	249.268	92.1351	94.0061	70.112	69.1609	8.15936	8.14927	8.41073	8.37875	6.33767	6.30081	6.45159	6.28813
ASHGA5P035475	3.09763e-07	5.3e-06	3.81686	down	noncoding	ENST00000436557	AC008174.3	GENCODE	689	chr2	-	186648417	186664877		GCTTGCTATGAAAGATTCAAGTGATTTTTGTAGTTCTACATTCTTGGGTAGGAGAAGATA	natural antisense	NM_173651	FSIP2	fibrous sheath-interacting protein 2	+	186603354	186698016	522.893	135.2	8.98085	7.04846	567.327	580.294	556.098	387.853	166.603	162.412	102.582	109.204	8.81301	9.0791	9.03878	8.99249	7.18044	7.07874	7.00126	6.93339
ASHGA5P021643	2.6644e-09	3.48e-07	3.82117	down	noncoding	NR_003098	SNHG1	RefSeq	1134	chr11	-	62619459	62623360	ENST00000537068	TTTTTCTACTGCTCGTGGATTTACGCGCACGTTGGAACCGAAGAGAGCTCTGTTGTTGCA	bidirectional	NM_001012662	SLC3A2	4F2 cell-surface antigen heavy chain isoform b	+	62623483	62656355	379.227	98.2928	8.53324	6.59922	447.376	378.647	403.073	287.812	114.372	118.274	77.0834	83.4413	8.48069	8.48569	8.58979	8.57678	6.64138	6.62467	6.58098	6.54987
ASHGA5P018207	3.94096e-08	1.48e-06	3.82126	down	noncoding	ENST00000450651	PI4KAP2	GENCODE	2294	chr22	-	21827323	21871822		ACGGGGATGAGTCCACTCTGGCCTTCCAGCAGACTTTGGCTTCATGTTTGAAAGCTCGCC	intergenic							1465.49	364.534	10.4232	8.48919	1820.87	1594.24	1471.65	975.206	418.711	457.003	277.645	304.777	10.4849	10.4961	10.4148	10.2972	8.51422	8.56931	8.44079	8.43245
ASHGA5P041291	1.58142e-07	3.446e-06	3.83143	down	noncoding	ENST00000513221	CTC-426B10.1	GENCODE	523	chr5	+	111066085	111067878		CACTTACCACAAGGAAACAATGAGTTTCAAACTACTTCTATACATCAAAAGAGTACATGG	natural antisense	NM_001142474	NREP	neuronal regeneration-related protein isoform b	-	111064999	111312628	1215.49	305.141	10.1734	8.23553	1396.5	1269.29	1273.79	922.364	381.269	337.022	255.984	246.29	10.0967	10.1768	10.2038	10.2164	8.37357	8.12771	8.32159	8.11926
ASHGA5P049313	8.66573e-08	2.327e-06	3.83816	down	noncoding	ENST00000566411	AC009120.6	GENCODE	679	chr16	-	74339099	74344205		GGGCAGGAAAAGGCATCAGGGTACCATGTTATCAGGCAAGTTCTTACATTCTAAGAAAAT	natural antisense	NM_002811	PSMD7	26S proteasome non-ATPase regulatory subunit 7	+	74330672	74340186	9021.05	2200.54	13.0596	11.1191	10776.1	10195.7	8866.05	6246.33	2728.03	2523.72	1752.55	1797.87	13.1185	13.1707	12.9856	12.9634	11.2216	11.0615	11.1415	11.0519
ASHGA5P028787	9.80583e-08	2.537e-06	3.84015	down	noncoding	uc001uyq.1	AK054970	UCSC_knowngene	3681	chr13	+	42813345	42817026		CATCTTTCCCAAAGGGCACTGCCTTGAGATCATCCTTCTCAAATAAAAAGAATGCATTTG	intergenic							35938.4	9020.12	15.1034	13.1623	42665.9	35585.5	38358.1	27144.2	11630	10252.7	7363.06	6834.7	15.1198	15.0181	15.1344	15.1415	13.2926	13.1309	13.2095	13.0161
ASHGA5P058611	1.03676e-07	2.651e-06	3.84116	down	noncoding	uc011ahn.1	PI4KAP1	UCSC_knowngene	1632	chr22	-	20386525	20402440		ATATCATCCACATCGTCACAGGCAGCTCTTTGGGGTTTTGCAGACTTTGGCTTCATGTTT	intergenic							587.551	149.55	9.14093	7.19939	705.835	633.639	590.197	420.533	153.768	193.043	112.201	139.188	9.12392	9.20495	9.12706	9.10779	7.06175	7.3233	7.12739	7.28511
ASHGA5P030222	3.44577e-08	1.377e-06	3.84132	down	noncoding	uc002blm.3	DQ596274	UCSC_knowngene	260	chr15	-	85747305	85747565	ENST00000335068, ENST00000400817, NR_026811, NR_033936, uc002bhh.4, uc002bkb.3, uc010blu.2, uc010blv.3, uc010blw.2, uc010blx.2, uc010bmb.3, uc010bmc.3, uc010bmd.3, uc010bme.2, uc010bmf.3, uc010bmg.2, uc010bml.3, uc010bmm.3, uc010bmn.3	AGTACATATTGGCCAGCGGCTCCGAGATGATGAACTCCGGGGTCTGAGAGTGGGCAAACA	intergenic							3656.95	892.295	11.762	9.82038	4664.88	3784.71	3689.88	2488.35	1075.66	1053.04	702.664	737.814	11.8867	11.7619	11.7487	11.6506	9.89037	9.80714	9.81925	9.76474
ASHGA5P031019	2.20852e-07	4.293e-06	3.84796	down	noncoding	NR_024456	LOC100190986	RefSeq	2453	chr16	-	21443344	21445776	uc002djt.2	CCTTTCTGCATTAACCAGTTTAACTAGACAGTAACGAAATATTCCTACTTTATGCTGTGA	intron sense-overlapping	ENST00000521589	NPIPL3	nuclear pore complex interacting protein-like 3 [Source:HGNC Symbol;Acc:28989]	-	21422563	21452040	4679.02	1138.92	12.1397	10.1956	5080.53	4725.44	4962.22	3947.88	1316.49	1293.26	966.828	979.114	12.0128	12.0638	12.1757	12.3065	10.194	10.114	10.2954	10.179
ASHGA5P032873	2.74447e-07	4.935e-06	3.84971	down	noncoding	ENST00000431149	AC005971.3	GENCODE	699	chr17	+	16229798	16250988		GTGCCCAGAATAGCCAGAGAACTTATTTCTAAGAGAATTGATCCTAAAGAAGAAATTTCT	natural antisense	NM_181716	CENPV	centromere protein V	-	16245847	16256812	221.339	57.3336	7.77432	5.82957	248.23	246.276	219.124	171.724	71.8068	64.0338	42.2836	51.2104	7.64222	7.88154	7.73597	7.83753	5.97558	5.74381	5.73562	5.86327
ASHGA5P055084	2.32471e-07	4.451e-06	3.86397	down	noncoding	ENST00000530422	SCARNA9	GENCODE	353	chr11	+	93454678	93455031		CCTAATCATTTCTGGGCAATGATGAAAAGGTTTTACTACTGATCTTTGTAACTATGATGG	intron sense-overlapping	NM_033395	KIAA1731	centrosomal protein KIAA1731	+	93394815	93463522	439.281	111.601	8.72319	6.77311	538.848	465.217	464.023	289.036	142.117	126.107	84.9207	93.2586	8.74662	8.7799	8.78452	8.58172	6.95032	6.71117	6.71985	6.71109
ASHGA5P041298	2.17279e-06	2.1371e-05	3.86471	down	noncoding	NR_027706	FLJ11235	RefSeq	1406	chr5	+	111755279	111756677		CAGCATAACCGCCAAAGTGCAATATAAATTTCTGAACTTTACCTAGGCTATGAATAAAAC	bidirectional	NM_022140	EPB41L4A	band 4.1-like protein 4A	-	111498314	111755010	3134.46	761.595	11.5644	9.61402	3335.67	3396.71	3117.57	2687.9	835.285	827.345	694.425	689.326	11.3789	11.6048	11.5082	11.7656	9.53005	9.46196	9.80268	9.66137
ASHGA5P052302	3.13642e-07	5.346e-06	3.87508	down	noncoding	ENST00000515356	CTC-564N23.3	GENCODE	1987	chr5	+	76435073	76444348		AACATGAACGGGCCATTTTACGTTCTTATCAACAATATATGATGGTTTCAATTTTCCCAC	intergenic							756.678	188.712	9.50565	7.55142	825.829	813.703	802.274	584.907	206.808	207.907	169.734	170.401	9.36043	9.54608	9.55414	9.56193	7.48648	7.42544	7.71966	7.5741
ASHGA5P018560	3.8016e-09	4.18e-07	3.87512	down	noncoding	ENST00000455004	BX284650.2	GENCODE	1523	chr1	+	143699872	143713999	ENST00000426301, ENST00000430014, ENST00000430442, ENST00000440084, ENST00000445243, uc001ekq.1, uc001esn.1, uc021oub.1	GAAGAAAATGCATGCACCTCTAAACTCTACAGGCACATCATAGATTCCATCGTCCAGCTG	intergenic							389.141	97.8161	8.56243	6.60819	472.248	410.034	398.122	276.16	106.965	112.306	79.8322	92.1615	8.56615	8.59231	8.57324	8.518	6.54965	6.55334	6.63535	6.6944
ASHGA5P048186	2.7059e-06	2.4813e-05	3.88435	down	noncoding	uc001nvs.3	SNHG1	UCSC_knowngene	1365	chr11	-	62619459	62623217	ENST00000541416, ENST00000544983, uc001nvr.3, uc001nvt.3	CTTGCTTAGCCGTCTGTTCAGAAAATAGCGTTTTCGAAATGCCCTGAGTTGACCTAATGT	bidirectional	NM_001012662	SLC3A2	4F2 cell-surface antigen heavy chain isoform b	+	62623483	62656355	469.868	119.81	8.81677	6.85909	561.54	490.157	515.072	312.704	164.746	133.969	89.1383	91.3864	8.80035	8.8464	8.92942	8.69091	7.16108	6.79853	6.79577	6.68099
ASHGA5P018770	9.367e-09	6.64e-07	3.88916	down	noncoding	ENST00000457439	BX284650.2	GENCODE	670	chr1	+	143687151	143713485	ENST00000446174, ENST00000454100	TTTTCTAAAGCATGCACCTCTAAACTCTACAGGCACATCATAGATTCCATCGTCCAGCTG	intergenic							447.135	113.457	8.77091	6.81144	508.4	468.73	464.102	347.308	131.941	130.046	93.5372	98.3033	8.66633	8.7918	8.78531	8.84018	6.84589	6.75611	6.86109	6.78269
ASHGA5P038301	8.89101e-08	2.358e-06	3.89166	down	noncoding	uc003dmq.1	AK124433	UCSC_knowngene	2185	chr3	-	65364374	65366559		AATGTGATCACGCATACACAACTTAAAGCATACATCAGATTTGCGTGAAATTTGAATAGC	exon sense-overlapping	NM_001033057	MAGI1	membrane-associated guanylate kinase, WW and PDZ domain-containing protein 1 isoform c	-	65339905	66024509	680.732	170.585	9.35777	7.39738	767.079	729.702	699.607	526.54	200.95	191.227	149.095	141.068	9.25804	9.38997	9.36185	9.42121	7.44455	7.31121	7.5296	7.30416
ASHGA5P055791	3.95942e-08	1.484e-06	3.89287	down	noncoding	uc001vdw.3	DLEU2	UCSC_knowngene	965	chr13	-	50618047	50623827	ENST00000235290	TGATGTGAAGTCTTACCTATTTGATGAAGATGTCTTTTGAAAGGTGTACTGCAAGGAACA	intergenic							857.24	214.322	9.67904	7.71821	1055.96	813.665	865.832	693.502	248.964	252.768	164.523	191.031	9.69532	9.54538	9.66682	9.80866	7.75419	7.70948	7.6732	7.73597
ASHGA5P031766	1.10046e-07	2.761e-06	3.89497	down	noncoding	ENST00000565308	CTD-2119F7.2	pseudogene	961	chr16	+	51679730	51680691	ENST00000398039, NM_001011724, NM_002136, NM_031157, NR_002944	TTGTGGAACCAAAGAGAGCTGTCTCCAGAGAAGATTCTCAAAGACCAGATGCCCACTTAA								25628.2	6151.13	14.5933	12.6317	27487.6	26721.3	27723.1	20580.9	7257.4	6754.71	5147.2	5445.2	14.4569	14.5648	14.6357	14.7157	12.6235	12.5242	12.6991	12.6799
ASHGA5P028506	9.28197e-07	1.1545e-05	3.89602	down	noncoding	ENST00000566949	RP5-1042I8.7	GENCODE	1359	chr1	-	120451877	120453236		TCTGATCTAGTAGTGTGTTTCTTCACCACTTTGGCTTTGAGCACTCAAAGTGCAGACAGT	intergenic							924.898	231.656	9.77079	7.80879	1110.93	967.763	999.412	621.484	305.614	269.559	169.423	182.026	9.76964	9.79872	9.86885	9.64595	8.04959	7.7997	7.71723	7.66864
ASHGA5P051100	7.46264e-07	9.758e-06	3.89603	down	noncoding	ENST00000414877	LINC00159	GENCODE	428	chr21	-	33452628	33570125	ENST00000411605	CTGGGTGTGTAAGCCCAGCAGCAGGCAGTGTGTCATCGCTGTGTCAGTTCTATGGTGTGA	intergenic							305.106	78.0995	8.21996	6.25795	369.439	302.354	333.153	215.48	102.728	91.8221	56.447	61.4007	8.21381	8.17308	8.32945	8.1635	6.4942	6.26888	6.1452	6.12353
ASHGA5P006992	4.361e-10	1.42e-07	3.9005	down	noncoding	NR_036658	ZNFX1-AS1	RefSeq	959	chr20	+	47894714	47905795	NR_036659	TATAAAATTGAAACTGGCGATGGAATATGAGAGGAGCCCTCTGGAAAGAAAAGGACAGAC	natural antisense	NM_021035	ZNFX1	NFX1-type zinc finger-containing protein 1	-	47862438	47894756	25921.4	6240.76	14.6002	12.6365	30195.9	27221.4	26863	19405.1	7630.95	7146.27	5045.98	5139.85	14.6003	14.5926	14.5816	14.6264	12.6918	12.5972	12.6661	12.5911
ASHGA5P014635	1.18203e-07	2.878e-06	3.90855	down	noncoding	ENST00000414075	GAS5	GENCODE	413	chr1	-	173833038	173835344	ENST00000412059, ENST00000422008, ENST00000422183, ENST00000430245, ENST00000436285, ENST00000436656, ENST00000448718, ENST00000449589, ENST00000450589, ENST00000452197, ENST00000454068, ENST00000456812	CTGTGTGGAGCAAGTTTTAAAGAAGCAAAGGACTCAGAATTCATGATTGAAGAAATGCAG	intergenic							35304.5	8674.56	15.0823	13.1156	36374.4	39597.8	37094.3	28151.6	10067.1	10401.6	6954.32	7275.19	14.8909	15.1627	15.0898	15.1856	13.0955	13.1564	13.1152	13.0955
ASHGA5P037024	7.61459e-08	2.175e-06	3.91785	down	noncoding	ENST00000418598	ITCH-IT1	GENCODE	208	chr20	+	33038734	33042357		TTAGGCTATACATATAACTGTTACTGTTATTAGCTTATAACAACAGGAGGACATATGAAA	intron sense-overlapping	NM_001257137	ITCH	E3 ubiquitin-protein ligase Itchy homolog isoform 1	+	32951040	33099198	1545.87	379.18	10.5267	8.55668	1701.04	1612.65	1671.34	1198.45	449.263	448.764	309.165	309.529	10.3874	10.5153	10.6033	10.601	8.62511	8.54384	8.60452	8.45324
ASHGA5P020249	1.70151e-07	3.605e-06	3.92298	down	noncoding	ENST00000510339	RP11-471J12.1	GENCODE	3408	chr4	+	174451608	174463082		AGATTGGCCAAGGTTCCTGACAGTCACTGAGCTATACGCAATAATAAAGTGCGTGATTCG	bidirectional	NM_021973	HAND2	heart- and neural crest derivatives-expressed protein 2	-	174447651	174451378	20298.9	4999.7	14.2658	12.2938	24175.7	20274	21740.8	15005.1	6568.25	5775.98	3825.57	3828.99	14.3048	14.2003	14.3015	14.2566	12.4823	12.2816	12.2587	12.1528
ASHGA5P029781	2.05856e-07	4.13e-06	3.92305	down	noncoding	ENST00000554485	AL132709.5	GENCODE	541	chr14	+	101405264	101411497		TTTGTACTGCATTTAATTTAAGATTTATTCACTAATAAAATCTATGGCTGCACTGTTCAA	intergenic							231.012	58.7909	7.83594	5.86396	254.448	246.392	243.248	179.961	73.9261	67.387	45.943	47.9075	7.67772	7.88254	7.87809	7.90542	6.0179	5.8194	5.84612	5.77243
ASHGA5P035428	8.3468e-09	6.31e-07	3.92486	down	noncoding	ENST00000450443	AC093818.1	GENCODE	1397	chr2	-	173368166	173421324		AGCCAGGAGGTCATTTATGTTGCCTGGATTTGCTATTGTGCTTCTAATTAAGCTATTTCA	natural antisense	NM_000210	ITGA6	integrin alpha-6 isoform b precursor	+	173292313	173371181	953.539	236.928	9.83383	7.86119	1116.39	962.034	1001.3	734.436	267.311	298.685	184.402	197.315	9.78018	9.78872	9.87012	9.8963	7.86097	7.94965	7.84422	7.78992
ASHGA5P044053	4.93732e-08	1.698e-06	3.93034	down	noncoding	uc003won.1	BC107568	UCSC_knowngene	932	chr7_gl000195_random	+	137966	141360		AAGGAAAGAAGGTGTGTTTTGCCTGACTCAGTGACTATAGAGAGAACCAAGTTCTGCAGG	intergenic							1999.56	485.222	10.9003	8.92569	2298.01	2106.73	2083.4	1510.12	593.363	550.052	401.786	395.686	10.8223	10.9123	10.9292	10.9376	9.03624	8.84619	8.99641	8.82393
ASHGA5P019778	9.2642e-09	6.61e-07	3.93089	down	noncoding	ENST00000503066	RP11-291L15.2	GENCODE	897	chr4	-	145564375	145567064		GTTTGGGCGGAGGGAAAATTGCAACCCTTGCCTACAACCAGACTGACAGCATAATTTCTT	bidirectional	NM_022475	HHIP	hedgehog-interacting protein precursor	+	145567147	145659881	342.049	85.6234	8.38466	6.4098	415.179	361.069	348.044	243.902	97.144	102.457	72.9486	69.944	8.37501	8.42122	8.39328	8.34912	6.41352	6.41685	6.50766	6.30118
ASHGA5P035942	2.98104e-07	5.184e-06	3.93355	down	noncoding	uc002sla.3	DQ588163	UCSC_knowngene	1121	chr2	+	74642573	74643694		GTGACAGATACTTAGTAGATGTTTGACCTAATAATTTTCATTAACAGCCCACTAACCACA	natural antisense	NM_001145054	C2orf81	uncharacterized protein C2orf81	-	74641302	74644844	740.635	182.915	9.48049	7.50466	807.11	766.947	774.749	613.733	193.716	210.425	156.116	171.402	9.32577	9.46314	9.50303	9.63003	7.39541	7.44313	7.59755	7.58254
ASHGA5P035405	3.8771e-09	4.24e-07	3.94574	down	noncoding	ENST00000430546	AC016723.4	GENCODE	633	chr2	-	168671283	168726424		GAAAGATTGCTTCCATATCTATCTCTGTGCCCAAATTCATGCAATAAATTCTTCGCTGTT	natural antisense	NM_020981	B3GALT1	beta-1,3-galactosyltransferase 1	+	168675181	168727366	220.372	55.3154	7.75913	5.77883	277.294	218.14	225.515	160.54	65.0159	65.8985	40.713	49.6341	7.80551	7.70922	7.7761	7.74569	5.82605	5.78566	5.68345	5.82017
ASHGA5P030964	2.38443e-07	4.486e-06	3.96464	down	noncoding	uc009wvd.3	LOC400794	UCSC_knowngene	1626	chr1	-	165458811	165544606	ENST00000438275	TGTATCCATCATTGGTTACTAAGTTTTCCAATGGCTCAGACACTCCCAGAAGCGAAGACT	intronic antisense	NM_001005214	LRRC52	leucine-rich repeat-containing protein 52 precursor	+	165513477	165533185	235.059	58.559	7.86109	5.8739	271.429	232.019	251.027	185.762	66.1167	63.4312	46.8103	57.8776	7.77264	7.79734	7.92202	7.95234	5.85111	5.73197	5.8708	6.04169
ASHGA5P031561	5.15417e-08	1.748e-06	3.98938	down	noncoding	ENST00000574212	AF001548.5	GENCODE	836	chr16	+	15820530	15826850		GTAATGACTGGCAAACAAATACACAAAGTAATAGAATTGAAAGGATGTCTGTGAACTGCA	natural antisense	NM_001040113	MYH11	myosin-11 isoform SM2B	-	15796991	15950887	2133.44	509.061	10.9911	8.9949	2371.9	2292.56	2306.26	1563.01	622.651	569.608	405.935	438.05	10.8743	11.04	11.0722	10.9778	9.09942	8.89784	9.01062	8.97174
ASHGA5P036878	4.28009e-05	0.000198182	3.99476	down	noncoding	uc002ycz.2	C20orf166-AS1	UCSC_knowngene	2622	chr20	-	61141753	61148768		GGGAGGGTTTCTTGGGTTTCTTGAAGCCAGTATTTCCCATAGTATCTTACGTCCCAGCAG	intronic antisense	NM_178463	C20orf166	uncharacterized protein C20orf166	+	61147659	61167971	428.93	106.291	8.71334	6.71522	423.547	353.83	510.127	428.217	125.015	123.999	88.8088	87.3401	8.40613	8.39747	8.91571	9.13403	6.76775	6.68703	6.7898	6.61632
ASHGA5P027664	6.92443e-08	2.079e-06	3.99846	down	noncoding	ENST00000538837	RP11-338K17.8	GENCODE	321	chr12	-	124192148	124192933		GCATACAAGACTACAACAAATCACTGAAGTCAAGGTCTAAAGTCTTTGAGAAGTCAGATG	natural antisense	NM_001143850	TCTN2	tectonic-2 isoform 2 precursor	+	124155659	124192950	645.242	157.731	9.28305	7.28361	742.536	663.502	674	500.931	192.869	169.323	131.833	136.9	9.20851	9.26008	9.31095	9.35267	7.38732	7.13823	7.35012	7.25876
ASHGA5P039898	1.4988e-09	2.67e-07	4.00354	down	noncoding	ENST00000567102	RP11-395I6.3	GENCODE	1157	chr4	+	40168294	40169451		GGGAAGATGATGAGTGAACAATAAGCCTTGTAATATACATGGGTATGTATCTTAATGTAC	intergenic							19579.6	4655.26	14.2042	12.2029	22307.7	21124.2	20894.1	13992.4	5625.37	5430.72	3752.65	3812.31	14.175	14.2515	14.2376	14.1525	12.2518	12.186	12.2285	12.1453
ASHGA5P035174	8.78257e-07	1.1093e-05	4.0127	down	noncoding	ENST00000411738	AC159540.1	GENCODE	724	chr2	-	98081773	98089122	ENST00000431244, NR_040097	AGTATTCCTGGTCTCGAATCATCCTGATATTCTTCATTTTGTTATTCACATTGGACTAGG	intergenic							12122.2	2859.65	13.4824	11.4779	15040.7	11806	13588.8	8053.13	3697.07	3369.9	2057.23	2314.42	13.607	13.3795	13.609	13.3342	11.6571	11.4874	11.3649	11.4021
ASHGA5P014855	6.0385e-09	5.4e-07	4.0267	down	noncoding	ENST00000456812	GAS5	GENCODE	723	chr1	-	173833038	173836181	ENST00000414075	GAAGAAATGCAGGGTTTTTAATGACCACAACAAGCAAGCATGCAGCTTACTGCTTGAAAG	intergenic							31234.2	7416.58	14.8978	12.8882	35704.6	31966.6	33783.3	23482.4	8576.29	8711.76	5660.4	6717.88	14.8619	14.8568	14.9593	14.9131	12.8577	12.8778	12.8284	12.9888
ASHGA5P049550	7.45176e-07	9.758e-06	4.03873	down	noncoding	ENST00000445752	CCDC144B	GENCODE	2197	chr17	-	18506601	18528930	ENST00000580574	ATGAAGAGCATGACAGGTAAGCCTATAGCAGCGTTTAACAGGAGACAATTGGTCAAGCGT	intergenic							1067.27	255.737	9.97191	7.95801	1270.21	1111.85	1178.62	708.415	330.069	303.737	192.885	196.258	9.95583	9.9924	10.0967	9.84273	8.16267	7.98003	7.91046	7.77887
ASHGA5P042659	7.19625e-07	9.502e-06	4.04545	down	noncoding	ENST00000458733	RP11-390P2.4	GENCODE	703	chr6	+	139015526	139018425	ENST00000428044, ENST00000432673, NR_033896	TGCTGCTTACTCAAGAAATACTAGTTGAGTGCCTGTGTGTTGGGCACTGGCTAGAGATAA	intergenic							213.457	52.8933	7.71341	5.69711	239.629	223.437	239.047	151.714	66.1715	66.2327	38.9138	40.2552	7.59202	7.74135	7.85708	7.66319	5.85286	5.79398	5.6177	5.52391
ASHGA5P026565	1.7557e-06	1.8291e-05	4.05344	down	noncoding	ENST00000511677	RP11-119D9.1	GENCODE	3387	chr11	+	67653966	67658816		GAAATCTTTGATGGAATTAGCCATGCAGAACAGATATTAAATGCATCCTCATTCTTCTCA	intergenic							1247.99	297.916	10.2081	8.18897	1390.67	1354.72	1326.23	920.353	395.656	322.122	250.047	223.84	10.0897	10.2699	10.2614	10.2116	8.42867	8.06284	8.28505	7.97933
ASHGA5P040489	3.6936e-09	4.11e-07	4.06658	down	noncoding	uc010ixu.3	LOC100170939	UCSC_knowngene	1181	chr5	-	69422176	69881549	NR_024054, NR_029426, uc003jyo.1, uc003jzw.3, uc011crg.2, uc011crl.1	GCCAACCTGTGATACCTTCACTCTAATTTTACTTTCTGAGGAAGTTTTCTGTAATAGTTA	intergenic							14840.1	3459.58	13.8052	11.7813	16634.6	16182.1	15092.4	11451.4	3962.97	3945.54	2825.95	3103.86	13.7506	13.8534	13.7677	13.849	11.7605	11.7091	11.8214	11.8343
ASHGA5P015191	1.92262e-07	3.924e-06	4.06911	down	noncoding	NR_003606	ZNFX1-AS1	RefSeq	872	chr20	+	47894714	47905795		CTCCTGACGAAAACTGGCGATGGAATATGAGAGGAGCCCTCTGGAAAGAAAAGGACAGAC	natural antisense	NM_021035	ZNFX1	NFX1-type zinc finger-containing protein 1	-	47862438	47894756	26207.1	6085.24	14.6087	12.584	32078.9	26427.2	27866	18456.3	7932.33	7024.24	4837.91	4546.47	14.6802	14.5502	14.6526	14.5517	12.7468	12.5716	12.6051	12.4124
ASHGA5P053881	2.45278e-08	1.14e-06	4.07914	down	noncoding	ENST00000436596	SNHG7	GENCODE	509	chr9	-	139619111	139620935	NR_003672, uc004cin.3	TTCTTTGCCAAGCATTCTTGTTATTTAACACGGGAAGGAGGTGACTTCGCCTGTGATGGA	natural antisense	NM_152421	FAM69B	protein FAM69B	+	139607023	139619170	773.92	185.652	9.52986	7.50159	892.352	854.501	793.221	555.606	219.899	230.128	137.73	154.854	9.46314	9.62072	9.54046	9.49511	7.57695	7.5709	7.41538	7.44313
ASHGA5P015898	6.9049e-07	9.202e-06	4.08512	down	noncoding	ENST00000424523	AC002454.1	GENCODE	406	chr7	+	92484222	92546465		CCACAGCACACACTGCAAGCTATTTGGCATATGAAGGTCTTGACCTGAGAAAACCATCTT	intergenic							342.97	82.6066	8.38912	6.35875	372.647	399.019	356.214	244.002	103.7	89.6971	68.9626	68.0668	8.22633	8.55868	8.4215	8.34999	6.50485	6.23487	6.43087	6.2644
ASHGA5P031030	2.353e-07	4.459e-06	4.08748	down	noncoding	ENST00000563344	RP11-141O15.1	GENCODE	474	chr16	-	22298262	22300053	ENST00000562376, ENST00000568125	TGTCTAGTACTGCAGACAAATGTGTGGGATGAAAGGAAATAAAAGCCATGAAAACAGGGC	natural antisense	NM_013302	EEF2K	eukaryotic elongation factor 2 kinase	+	22217591	22300066	736.403	175.652	9.4619	7.43068	805.162	804.57	802.015	533.863	216.938	197.458	146.99	141.219	9.32149	9.52784	9.55349	9.44475	7.55478	7.35384	7.50832	7.30581
ASHGA5P043176	2.12502e-07	4.19e-06	4.09573	down	noncoding	ENST00000423979	AC005009.1	GENCODE	269	chr7	-	86404396	86405338		GGAGAAAGGTCTCTAGGAAAGATGAAGAACTTTTAAATTCCTAGAAGCATCTTAGAAAAG	intronic antisense	NM_000840	GRM3	metabotropic glutamate receptor 3 precursor	+	86273229	86494192	255.521	61.6762	7.98105	5.94693	284.781	255.547	278.208	203.549	72.0608	69.2008	54.1895	51.2537	7.84048	7.93306	8.06592	8.08474	5.97907	5.86121	6.08212	5.86531
ASHGA5P019061	1.40242e-05	8.4085e-05	4.09752	down	noncoding	ENST00000466668	GUSBP2	GENCODE	817	chr6	-	26851120	26924271	ENST00000487022, ENST00000512782, NR_027386, NR_029426, NR_034021, uc003jxc.4, uc003jxo.3, uc003jxp.3, uc003jzj.3, uc003jzu.3, uc003jzw.3, uc010ixu.3, uc010iyh.1, uc011crf.1, uc011crg.2, uc011cro.2	ATGTTTCATTGTCAAGAGCAGTCATGATGGCCTGCACTCCACACAATGCAACAGAGTGAA	intergenic							517.443	118.612	8.91023	6.87547	639.145	591.807	575.877	262.942	136.075	139.634	99.2347	99.5052	8.99069	9.11118	9.09004	8.44899	6.8896	6.86333	6.95001	6.79896
ASHGA5P017469	2.33865e-07	4.458e-06	4.09802	down	noncoding	ENST00000442037	H19	GENCODE	798	chr11	-	2016405	2017421		CCACAACATGAAAGCTTGGAAATGAATATGCTGCACTTTACAACCACTGCACTACCTGAC	intergenic							26459.2	5991.63	14.6332	12.5983	31993.6	26047.8	26896	20899.4	6748.3	6507.52	5308.04	5402.65	14.6749	14.531	14.5844	14.7425	12.5242	12.4617	12.7422	12.6651
ASHGA5P045469	2.71389e-08	1.192e-06	4.10216	down	noncoding	uc004bpf.1	AX748313	UCSC_knowngene	2140	chr9	-	127805167	127807307		AAACCTGATTCAGAGAAGTTGGCTTATTCCTTTGCCTTTGACCACAGCTTTGTTGGAGGT	intron sense-overlapping	NM_001144877	SCAI	protein SCAI isoform 2	-	127704887	127905838	789.517	186.426	9.56163	7.52524	951.367	803.684	784.531	618.484	193.04	228.418	157.752	166.493	9.55601	9.52571	9.52305	9.64173	7.3886	7.55872	7.61241	7.54124
ASHGA5P036553	8.3242e-09	6.31e-07	4.10927	down	noncoding	uc002vwe.1	AK023507	UCSC_knowngene	1794	chr2	+	237478467	237480261		GAGAAGGTATTATGATTTCTAATCAGGCCCAGAACAGGCCAAGTATAGGCTTTCTGAATG	exon sense-overlapping	NM_020311	CXCR7	C-X-C chemokine receptor type 7	+	237478379	237490994	13050.8	3025.63	13.6248	11.586	14548.4	14083.1	13382.3	10189.2	3474.6	3479.93	2576.23	2571.74	13.565	13.6555	13.5873	13.6916	11.5725	11.529	11.6867	11.5556
ASHGA5P041147	2.17381e-07	4.257e-06	4.12372	down	noncoding	uc010iyh.1	SMA4	UCSC_knowngene	1061	chr5	+	70015685	70291803	NR_034021, uc003jxc.4, uc003jxp.3, uc003jzj.3	TGATTATAGGACAAGTTGTTCATAATCCAGCAGGCCAGAAGACTTCCAGGGAAACTCATT	intron sense-overlapping	NM_000344	SMN1	survival motor neuron protein isoform d	+	70220767	70248838	1998.94	461.551	10.9055	8.86155	2257.31	2103.1	2016.96	1618.41	545.169	501.585	402.201	397.25	10.7974	10.9091	10.8811	11.0343	8.91068	8.70743	8.99784	8.83026
ASHGA5P013224	1.67748e-07	3.569e-06	4.14124	down	noncoding	ENST00000391394	RP11-551L14.1	GENCODE	1058	chr12	-	31264592	31270405	ENST00000542490, uc001rjz.3	TACGAAAAAGAAGAATATGCCCTAGCTTTTTACCACATCAACAGTAGTTCAGTTTCCGAG	intergenic							6757.83	1529.72	12.6527	10.6027	7785.75	6768.89	7150.22	5326.47	1866.04	1745.21	1321.74	1185.88	12.6253	12.5771	12.6741	12.7344	10.6906	10.5355	10.7384	10.446
ASHGA5P021544	1.14188e-05	7.1811e-05	4.1498	down	noncoding	ENST00000534540	MIR210HG	GENCODE	367	chr11	-	567525	568369	NR_038262	GGGATCCCAGGGTACCAGTGTGCGGAGTTCCTGTTGCCAAGCTGAAGGTGGCCCTGGGCA	intergenic							211.247	49.0077	7.65105	5.59801	293.105	230.697	201.074	120.111	63.4566	55.5233	41.3637	35.6871	7.87745	7.7894	7.61419	7.32315	5.78976	5.53989	5.704	5.35837
ASHGA5P014840	3.1879e-09	3.84e-07	4.17222	down	noncoding	ENST00000413915	RP11-613M10.6	GENCODE	289	chr9	+	37509146	37510296		TTTGCTCCAGGTGGGAGGATCACCTGAGTGAGCCTGAGGAGGTCAAGGCTGCGGTGAACC	intergenic							5568.58	1240.64	12.3653	10.3045	6595.42	5951.68	5668.61	4058.59	1516.01	1477.98	949.519	1019.05	12.3722	12.397	12.3444	12.3476	10.4065	10.3089	10.2682	10.2344
ASHGA5P046219	1.20027e-07	2.91e-06	4.17241	down	noncoding	ENST00000561973	RP6-201G10.2	GENCODE	1432	chrX	-	67233311	67234743		AAACGTTATCTGCAGTGGTAACAGTCTGACTTCTAAACTGCTATATGTAATAGAAGAACA	intergenic							1223.47	281.161	10.179	8.11809	1343.05	1367.47	1273.85	909.511	342.602	316.529	232.642	232.873	10.0279	10.2829	10.2046	10.2005	8.21789	8.03629	8.18189	8.03629
ASHGA5P037729	8.7068e-09	6.37e-07	4.17452	down	noncoding	uc003bcs.3	RRP7B	UCSC_knowngene	2348	chr22	-	42951228	42978017		TAATGGGACGAGAGCCCATGACCTCCGAAATCCATGGCAACGTAATAAAAGTCTGAAACA	natural antisense	NM_014509	SERHL2	serine hydrolase-like protein 2	+	42949924	42970388	10771.3	2405.57	13.3241	11.2625	12694.5	11329.7	10867.8	8193.33	2749.7	2692.16	2049.14	2131.28	13.342	13.3208	13.2737	13.3599	11.2332	11.1619	11.3611	11.2938
ASHGA5P015331	5.93927e-08	1.917e-06	4.17776	down	noncoding	ENST00000419361	RP11-439E19.3	GENCODE	552	chr1	+	246953925	246955687		AAGAAGATGAGAGTCAAAGACACCCAGCAAACGGCGGTTTCCGTGAGCAGGGTTGGAGCC	bidirectional	ENST00000451123	RP11-439E19.8	Kinesin-like protein KLP6 [Source:UniProtKB/Swiss-Prot;Acc:B7ZC32]	-	246939530	246952963	408.238	96.7146	8.63911	6.57638	466.016	412.649	434.379	319.91	118.479	111.912	78.2838	78.1841	8.54353	8.60452	8.68609	8.7223	6.69537	6.54748	6.60434	6.45833
ASHGA5P000049	6.20592e-08	1.968e-06	4.18527	down	noncoding	AK055244		NRED	2542	chr18	+	31328183	31330724	AF070541	GACAAACACAGATTGGGGGCGAAGGCCCTGAACCTACATAGACATTTTATATCAGCATAC	intergenic							1196.78	275.407	10.1439	8.07858	1425.45	1204.31	1288.98	868.384	347.261	317.206	216.693	220.47	10.125	10.0985	10.2224	10.1297	8.23729	8.03941	8.07953	7.9581
ASHGA5P052279	4.469e-10	1.42e-07	4.18662	down	noncoding	uc003jyr.1	SMA5	UCSC_knowngene	660	chr5	-	69497638	69851200	ENST00000513408, NR_027386, NR_033968	CTTCACCAGGTAAGCGGTGTTGAACTTTCTGCTTGTGTATTCTCTCTGGGCAGAGATGCC	intergenic							1757.33	403.81	10.7129	8.64709	2082.06	1815.26	1809.09	1322.93	474.078	488.592	313.636	338.933	10.6805	10.6995	10.7227	10.7489	8.70116	8.66924	8.62745	8.59052
ASHGA5P040790	4.43168e-08	1.602e-06	4.18828	down	noncoding	uc009wle.2	AB074166	UCSC_knowngene	4851	chr1	+	149577754	149582605	uc001elb.4, uc009wka.2	GAGCATGCAGACACTACCAATCAAAAAATTATGTAGAGACATACTTGAGAGTTACAGTTT	intergenic							1000.34	231.801	9.89947	7.83311	1139.65	1037.82	1064.26	759.622	289.319	258.037	182.92	196.929	9.80506	9.88981	9.95791	9.9451	7.97259	7.73983	7.8325	7.78753
ASHGA5P047018	3.7424e-09	4.14e-07	4.18992	down	noncoding	ENST00000444375	RP11-429G19.2	GENCODE	617	chr10	-	97848665	97849956		GACCTAGTAAGGCTTAAACCTCTAAAACTTGTGGTTTTAACAAGGCTTAATATACGTAGT	intergenic							608.779	141.197	9.19031	7.12338	742.389	677.843	579.855	435.031	162.331	166.34	110.523	125.592	9.20806	9.28952	9.10195	9.1617	7.13913	7.1139	7.10529	7.13521
ASHGA5P029778	2.2387e-08	1.086e-06	4.19161	down	noncoding	ENST00000556475	MEG8	GENCODE	480	chr14	+	101373379	101402336		GGTTTGGATGCTTTGTTCAGGAGTGTTTAGTGGTATTTCAAAGGAATCAATATCTATAAC	intergenic							290.567	67.5913	8.14654	6.07904	357.488	318.333	281.869	204.577	80.4649	74.1737	55.801	59.9254	8.16545	8.24258	8.08764	8.0905	6.13488	5.96173	6.12815	6.09139
ASHGA5P049562	3.68548e-07	5.961e-06	4.1991	down	noncoding	ENST00000580574	CCDC144C	GENCODE	896	chr17	+	20243204	20246138	ENST00000445752	ATGGAGAGCATGACAGGTAAGCCTATAGCAGCGTTTAACAGGAGACAATTGGTCAAGTGT	intergenic							1064.44	247.332	9.98724	7.91716	1193.03	1100.17	1149.86	814.719	311.108	287.62	201.871	188.728	9.87216	9.97498	10.0628	10.0391	8.07941	7.89681	7.97429	7.71815
ASHGA5P014040	8.1149e-09	6.26e-07	4.20709	down	noncoding	ENST00000542925	RP11-551L14.1	GENCODE	520	chr12	-	31264590	31269394	ENST00000398963, uc001rjy.3	GTTCAACATTCAGCCAGCCCCAGGCATGGTCTACGATTAGTACGAAAAAGGTGGAGAAGC	intergenic							1965.11	444.511	10.8714	8.7986	2279.12	2135.07	1995.18	1451.06	525.479	511.582	370.908	370.076	10.8101	10.9268	10.8677	10.8811	8.85353	8.73661	8.8786	8.72567
ASHGA5P032938	8.5166e-09	6.36e-07	4.21565	down	noncoding	uc002gwy.3	BC044655	UCSC_knowngene	2836	chr17	+	20340136	20350557	NM_000625	CTTGGGTCTTCTCTGTATGATTCCCTGATGGAGATATTTACATGAGTTGAATTTTACTTT	intergenic							1698.15	385.847	10.6569	8.58119	2018.52	1811.13	1724.37	1238.57	467.503	448.382	312.343	315.16	10.6344	10.6956	10.6507	10.6471	8.68224	8.54148	8.6219	8.47914
ASHGA5P052277	4.069e-09	4.39e-07	4.21704	down	noncoding	uc011crf.1	SMA4	UCSC_knowngene	1729	chr5	+	69140556	69217749	ENST00000417194, ENST00000463434, uc011crh.2, uc011cro.2	GAAGCTTAAGGTATTTCAGTCTGTTTTATGTTACTCATTTGCGAAAAGCAGGCTCATCGA	intergenic							3296.15	740.756	11.6249	9.5487	3940.85	3442.33	3407.08	2394.32	902.312	875.048	586.87	598.793	11.6345	11.6285	11.6353	11.6014	9.64403	9.54815	9.55601	9.44662
ASHGA5P039750	9.7933e-09	6.72e-07	4.2204	down	noncoding	uc003izq.3	BC087857	UCSC_knowngene	1645	chr4	-	190784613	190860993		TTGCCCTTGTGTTCTTTGTGCGTGATTTATGACAAAATTATGAGACCTTTACATTTGTGG	bidirectional	NM_004477	FRG1	protein FRG1	+	190861973	190884359	496.709	116.142	8.91113	6.83375	589.084	532.189	486.227	379.335	128.574	148.673	88.7015	98.6206	8.87614	8.95538	8.85319	8.95982	6.80804	6.95032	6.78881	6.78783
ASHGA5P020063	3.65025e-08	1.424e-06	4.22357	down	noncoding	ENST00000507571	RP11-471J12.1	GENCODE	3196	chr4	+	174451608	174463082		ATTGGCCAAGCTGTTTATTCTTGTTTGACTTTTTGTACAAAGTCACTTTAAATCTGCTGC	bidirectional	NM_021973	HAND2	heart- and neural crest derivatives-expressed protein 2	-	174447651	174451378	2260.89	514.758	11.0822	9.00371	2692.82	2274.34	2345.01	1731.38	641.427	591.617	411.055	414.935	11.0624	11.0295	11.097	11.1398	9.14348	8.95092	9.02958	8.89087
ASHGA5P019758	8.98381e-07	1.1253e-05	4.22634	down	noncoding	ENST00000502693	RP11-323F5.2	GENCODE	724	chr4	+	4543966	4639631		CAGGATAGAGCAAACATTGAGTGGGCCAGACACTGTTCTGAAAAATACGCAGTCGACTTT	natural antisense	ENST00000507908	STX18	syntaxin 18 [Source:HGNC Symbol;Acc:15942]	-	4426899	4544073	278.041	65.0226	8.09139	6.01198	338.634	276.616	287.733	209.182	78.1533	75.1961	59.4935	47.2474	8.08456	8.04534	8.11571	8.11997	6.0942	5.98077	6.22303	5.74994
ASHGA5P019300	4.93897e-07	7.327e-06	4.26515	down	noncoding	NR_036610	SRSF3	RefSeq	3600	chr6	+	36562089	36572244		CCATTTCTAGCTTGTTGAAACCCAAAACTAATCTCCAAGAAGGAGAAGCTTCTCTCGCAG	exon sense-overlapping	NM_003017	SRSF3	serine/arginine-rich splicing factor 3	+	36562089	36572244	4790.81	1050.96	12.1723	10.0797	5292.64	4840.37	4975.48	4054.74	1238.56	1132.46	937.216	895.625	12.0691	12.0957	12.1801	12.3444	10.1087	9.91552	10.2472	10.0475
ASHGA5P042029	3.40078e-08	1.371e-06	4.27777	down	noncoding	ENST00000450483	RP1-86D1.3	GENCODE	1658	chr6	-	128768788	128770446		CCAAATAAAAAGAGGCCTTTGCTTTTGTGCTACAGGCGTTTCTTATCTTTAGGAAGAATG	intron sense-overlapping	NM_001135648	PTPRK	receptor-type tyrosine-protein phosphatase kappa isoform a precursor	-	128289923	128841870	216.067	50.1993	7.73663	5.63977	253.345	223.399	224.525	162.998	61.4744	58.2688	41.4715	39.5826	7.67012	7.74108	7.77034	7.76499	5.743	5.60643	5.70867	5.50099
ASHGA5P046353	3.22425e-08	1.311e-06	4.28743	down	noncoding	ENST00000435597	RP11-1114A5.4	GENCODE	3018	chrX	-	135923089	135929956		CAGTGCTGAGAAATATGAGGTTCTGACCTAGCCAGAGTGGAGAGAACTTTTTAACATCAT	intergenic							2446.45	544.691	11.1873	9.0872	2861.69	2628.18	2538.81	1757.12	684.62	624.674	427.912	441.556	11.1469	11.2317	11.2129	11.1577	9.23826	9.03434	9.09272	8.98347
ASHGA5P030212	2.52518e-07	4.677e-06	4.29456	down	noncoding	uc002bke.2	DQ586822	UCSC_knowngene	2994	chr15	-	84944255	84947249		AACAACTGTACAAGGTGTTGTCACAATCAGTTAGTGACTGAGAGGGATTGATATCATGGA	intergenic							269.686	62.7627	8.05992	5.95741	305.397	268.053	285.439	219.856	75.7775	76.0963	51.0675	48.1096	7.93698	8.00321	8.1047	8.19478	6.05306	5.99641	6.00135	5.7788
ASHGA5P043282	2.78273e-06	2.5248e-05	4.33017	down	noncoding	TCONS_00019585	XLOC_009383	LincRNAs identified by Cabili et al	486	chr11	-	16789661	16790764		AGTGAGCTAGTGGAAGGAGGTCTACCCAGCAAGGAACGGACACCTGACCACAACCAGTGA	intergenic							294.474	67.1832	8.18784	6.07342	340.06	299.885	292.881	245.07	62.9789	78.3249	58.7257	68.7032	8.09114	8.16267	8.14074	8.35683	5.77603	6.03792	6.20187	6.27786
ASHGA5P058622	5.56722e-08	1.845e-06	4.33118	down	noncoding	uc011crl.1	SMA4	UCSC_knowngene	5137	chr5	+	69199602	69770097		GAAGCTTAAGACTTGCTATAATTCTGTGAGAGAGCTATAAAAGTCTGCTCAGAAACATTA	intron sense-overlapping	NM_000344	SMN1	survival motor neuron protein isoform d	+	69345349	69373418	1026.23	229.716	9.94062	7.82586	1155.02	1098.39	1034.05	817.474	273.857	259.4	193.324	192.281	9.82602	9.97275	9.9177	10.046	7.8944	7.74767	7.91412	7.74726
ASHGA5P049521	9.802e-09	6.72e-07	4.33463	down	noncoding	NR_045026	C17orf76-AS1	RefSeq	552	chr17	+	16342300	16344525	ENST00000460249, ENST00000492250, ENST00000578757, NR_027179, NR_045024	ATGATCCCTTCAACCCCATAGTGGAATGAATAAACAGCTGATCTTGTTAAAACTCGCTTC	intergenic							1962.11	432.362	10.8726	8.75667	2176.55	2186.32	2041.11	1444.47	495.305	511.925	351.11	371.107	10.7466	10.967	10.9024	10.8743	8.76414	8.73918	8.79499	8.72838
ASHGA5P055183	1.25934e-07	2.99e-06	4.34813	down	noncoding	NR_024371	FLJ42875	RefSeq	658	chr1	-	2980635	2984289		CACTGAGAAGGTGCAGGAAGCCCCCAACGACTCCTACTCGTGTGCGGCCCATACTGGGCC	intergenic							4563.45	983.68	12.0801	9.95966	5330.32	4939.17	4917.01	3067.31	1263.93	1130.83	753.024	786.939	12.0798	12.1286	12.1555	11.9564	10.1357	9.9129	9.92633	9.8637
ASHGA5P045738	1.72095e-06	1.8011e-05	4.35878	down	noncoding	ENST00000450704	RP11-211N8.2	GENCODE	1549	chr9	+	46843637	46846025	ENST00000428895, ENST00000429818, ENST00000446626, NR_015363, uc010mmq.1, uc010mms.2	AGCAATTTCATATAGTGATAACCTAGGGAGGCGTGCTAAAAGGAGCCAAGGTGTAGTGGT	intergenic							282.029	64.2934	8.09756	5.97363	345.455	290.959	305.524	186.176	88.8414	71.2728	47.7572	49.3021	8.11476	8.11862	8.20256	7.95429	6.27856	5.90211	5.90274	5.81113
ASHGA5P037380	7.1825e-09	5.81e-07	4.36529	down	noncoding	ENST00000448463	AP001347.6	GENCODE	780	chr21	+	15399771	15461367		GTTTGGATGTTAGCAGTTAGTTTAGCTTTGCGTCTTCAGAGCAATTGTTCTTAGCTACTT	intergenic							1846.2	403.394	10.7807	8.65463	2180.5	1998.37	1825.64	1380.3	450.511	473.579	307.355	382.132	10.7489	10.8324	10.7346	10.8069	8.63016	8.62131	8.5944	8.77266
ASHGA5P017537	1.24613e-08	7.79e-07	4.36797	down	noncoding	ENST00000442823	EPB41L4A-AS1	GENCODE	578	chr5	+	111496588	111498021		TACCCTACAGGATGTCCTTGGTGAGGATTTTGAAAATTTGATCTTCACAAGAGTTGCCTG	intergenic							17054.8	3741.03	14.0035	11.8765	18807.6	18477.5	18215.7	12718.5	4650.37	4460.37	2837.78	3015.59	13.9292	14.0532	14.0343	13.9975	11.9915	11.8896	11.8278	11.7973
ASHGA5P027749	2.472e-10	1.15e-07	4.3836	down	noncoding	ENST00000513358	RP11-253E3.3	GENCODE	3485	chr12	+	3150602	3154116		CAGAATGAAAACGAGATACTTTTCCCCAATCTATGTACGTTGTTCTTAAGAATGTACACT	intergenic							1193.84	259.482	10.1368	8.00472	1458.96	1207.45	1243.22	865.732	298.624	298.357	205.201	235.745	10.1552	10.1031	10.1656	10.1234	8.01708	7.94793	7.99889	8.05496
ASHGA5P029066	1.57729e-06	1.6897e-05	4.41658	down	noncoding	uc009wka.2	AK094156	UCSC_knowngene	4847	chr1	-	147925822	147930669	uc001elb.4, uc009wle.2	GGAAGTGATGAGGACTGTGGCACACTGGAGAGTTTGGACTCCAAGAGTAATTAATTCAGT	intergenic							289.453	64.4021	8.13546	5.99253	343.437	327.313	294.482	192.582	81.9763	72.9928	55.9025	46.737	8.10651	8.28484	8.14953	8.00096	6.16555	5.93866	6.13115	5.73475
ASHGA5P039697	3.83391e-07	6.154e-06	4.41864	down	noncoding	ENST00000511291	RP11-161D15.3	GENCODE	1824	chr4	-	174845357	174912002		GAACAGCCTAGCCAAATGAAAAACTGGTTACTAATGTATGTTATCTTCATGAATGAAGGC	intergenic							2147.29	464.843	11.0156	8.87198	2329.28	2228.32	2218.39	1813.19	542.673	515.885	402.682	398.132	10.846	10.9957	11.013	11.2077	8.90344	8.75161	8.99949	8.83336
ASHGA5P020135	2.753e-10	1.15e-07	4.42632	down	noncoding	ENST00000508590	EPB41L4A-AS1	GENCODE	292	chr5	+	111496630	111498008		CCTGAGTCTGGTGGAAGATGGATGCCTGAAGTGTAGACTGCTGCTAGCTGAATACCATCT	intergenic							17097.3	3673.83	14	11.8539	20636.8	17285.9	17930.9	12535.5	4274.67	4427.84	2906.77	3086.05	14.0649	13.9538	14.0112	13.9699	11.8524	11.8765	11.8622	11.8243
ASHGA5P028338	8.80444e-07	1.1112e-05	4.43243	down	noncoding	ENST00000535337	AC156455.1	GENCODE	436	chr12	+	122505931	122506464	ENST00000538790	TATGATGCTAGAATAACTGGACATCTGTGTGCAAAAATATTAAACCTATACCTTGCACCT	intergenic							1527.22	334.986	10.5081	8.36	1725.53	1546.9	1639.82	1196.62	437.784	381.368	271.378	249.415	10.4048	10.4548	10.5761	10.5968	8.58517	8.30833	8.41029	8.13621
ASHGA5P048291	7.30603e-08	2.131e-06	4.44692	down	noncoding	ENST00000527566	RP11-167J8.2	GENCODE	422	chr11	-	71383720	71421627		GGAAGCCCAATTCTGGCCTCTCTTTGGGGTGGGCTGAGAGTGGGAACTAGACTCTCTTTC	intergenic							1069.77	233.033	9.97624	7.82343	1319.69	1143.41	1093.28	722.71	272.29	299.431	166.667	193.743	9.99966	10.0332	9.99671	9.87535	7.88786	7.95536	7.6922	7.7583
ASHGA5P028810	4.71682e-06	3.7211e-05	4.45157	down	noncoding	uc010tfr.2	LOC100190939	UCSC_knowngene	1524	chr13	+	45915479	45965618	ENST00000379050, ENST00000517509, ENST00000522673, NR_024458, uc001vac.3, uc021rjh.1	AATGGGGGCTCGGAGCGCGGCGGCCAAGTTTTATGTTATGTATATTTTACAAGTAAAAAA	natural antisense	ENST00000530705	TPT1	tumor protein, translationally-controlled 1 [Source:HGNC Symbol;Acc:12022]	-	45911312	45915505	2856	611.564	11.4182	9.26393	2593.93	3347.86	3202.71	2279.5	715.229	741.823	480.537	508.667	11.0072	11.5825	11.547	11.5363	9.30749	9.28568	9.27288	9.18967
ASHGA5P031908	2.3763e-09	3.29e-07	4.46263	down	noncoding	ENST00000569195	RP5-991G20.4	GENCODE	2381	chr16	+	72823141	72825522		GTCAGAACTTGAGTAGCACTAAACATATACCTGTTGACTGACTGGCTCATATTGGGTGTT	intronic antisense	NM_001164766	ZFHX3	zinc finger homeobox protein 3 isoform B	-	72816785	73092534	604.238	132.26	9.18659	7.0287	744.395	622.771	605.999	443.787	152.051	157.476	110.83	108.682	9.21362	9.17867	9.16463	9.18945	7.04543	7.03268	7.10931	6.92737
ASHGA5P020200	1.36519e-08	8.07e-07	4.47295	down	noncoding	ENST00000509460	CRYBB2P1	GENCODE	701	chr22	+	25851762	25916821		AAGATATACACTGCAGCACCCAGCAAAGATGTGGTACTTGGTGTTGGAGTGTGGATATGA	intergenic							908.65	197.672	9.76836	7.60714	1050.68	951.941	896.21	735.767	217.832	237.402	163.621	171.834	9.68455	9.7734	9.71598	9.89953	7.56121	7.61498	7.66559	7.58678
ASHGA5P043640	3.57761e-08	1.411e-06	4.47359	down	noncoding	ENST00000441052	AC017116.8	GENCODE	2590	chr7	+	44079121	44081905		ATTCTTAACCTTAAAGGGCTCTCAATATGGAGATAGAACACTGGAGTCGAAGTCCCAGCC	intergenic							424.839	92.8568	8.68752	6.52609	507.609	445.637	433.431	312.68	114.309	98.5509	77.7744	80.7927	8.66395	8.71315	8.68234	8.69065	6.64077	6.36516	6.59502	6.5034
ASHGA5P033870	1.89263e-07	3.879e-06	4.47406	down	noncoding	NR_027309	LOC148824	RefSeq	1931	chr1	-	247687980	247694106	ENST00000420469	CTAGTGGGACGTTTTATCCTTTTGCTATGTTTTGTTTGTTTCCTTTGTGGTACAAAAGTT	exon sense-overlapping	NM_198074	OR2C3	olfactory receptor 2C3	-	247693433	247697141	443.298	98.092	8.73857	6.57699	544.076	474.527	452.901	301.687	117.134	127.036	68.1433	80.0547	8.7569	8.80947	8.749	8.63892	6.6772	6.72276	6.41722	6.49077
ASHGA5P028645	2.93614e-08	1.25e-06	4.47443	down	noncoding	ENST00000432229	FARP1-AS1	GENCODE	323	chr13	-	99087658	99088094		CCCTGCACAGTATTCAAAGGTGTCTTTTGAGCAAAAACAGTGCTATTTCTCTATAATAAA	natural antisense	NM_005766	FARP1	FERM, RhoGEF and pleckstrin domain-containing protein 1 isoform 1	+	98795433	99102023	248.062	54.7919	7.92891	5.76721	291.095	263.422	254.774	182.956	66.2554	62.9194	46.4542	43.5384	7.86677	7.97618	7.94326	7.92945	5.85467	5.71914	5.86069	5.63433
ASHGA5P030720	2.00266e-08	1.006e-06	4.4964	down	noncoding	uc010upk.1	AK301968	UCSC_knowngene	449	chr15	+	85788460	85790410	ENST00000414190, ENST00000506719, ENST00000515341, NM_001164465, NM_001267536, NM_198181	GCTGCATGCCATTCTTTTCGGGCTGCCGAGAACAGGGAGCTAAACATCACCATCATCTAA	intergenic							1716.21	362.945	10.6699	8.50111	2140.13	1798.48	1659.74	1266.48	419.887	409.656	314.63	307.607	10.7216	10.6838	10.5946	10.6795	8.51878	8.41073	8.63242	8.44251
ASHGA5P032758	7.72145e-08	2.197e-06	4.49952	down	noncoding	ENST00000572876	RP11-74E22.3	GENCODE	443	chr17	+	2615602	2616127		GGAAAGCCAGCGACTTGATGTGAGCATTTAAACGGGAGGAAGGAAGATGAGAACTGGTAA	natural antisense	ENST00000571566	KIAA0664	KIAA0664 [Source:HGNC Symbol;Acc:29094]	-	2606752	2615957	2634.8	557.387	11.3	9.13026	2994.42	2973.1	2568.2	2003.48	631.45	644.947	414.275	538.876	11.2138	11.4084	11.2262	11.3516	9.12053	9.08123	9.04151	9.27775
ASHGA5P044635	2.81588e-08	1.225e-06	4.50687	down	noncoding	ENST00000533615	FAM66E	GENCODE	2087	chr8	+	7812595	7848219	NR_026788, NR_027425	AGGAAAGAAGATCCAGTGAGATAGTCCACAAATGGAATGTAAATCCATAAACACTCTTAA	intronic antisense	NM_001256871	USP17L3	ubiquitin carboxyl-terminal hydrolase 17-like protein 3	-	7833914	7835507	209.896	46.4459	7.70055	5.52843	240.934	223.061	211.263	164.324	54.2307	57.315	37.6666	36.5715	7.60053	7.74049	7.6858	7.77539	5.56749	5.58327	5.57123	5.39172
ASHGA5P015839	8.52487e-07	1.0896e-05	4.5087	down	noncoding	NR_046465	MEG3	RefSeq	1653	chr14	+	101292444	101327360	ENST00000523671, NR_002766, NR_046473, uc021sbw.1	AACCCACTGCTTCCTGACTCGCTCTACTCCGTGGAAGCACGCTCACAAAGGCACGTGGGC	intergenic							924.872	200.394	9.79206	7.61935	1070.08	920.056	971.354	738.004	199.671	249.765	145.798	206.342	9.71321	9.72269	9.82602	9.90631	7.43583	7.69143	7.49726	7.85288
ASHGA5P047637	1.72734e-07	3.643e-06	4.51759	down	noncoding	NR_026762	LINC00263	RefSeq	1003	chr10	+	102133332	102148111	ENST00000454935, uc001kra.4	CAAAAACGCCTCTTATGGAAAAGCCAGAGCGCCAGGAGTCAGCAAAACACACTAAAGATT	intergenic							306.143	66.1085	8.23271	6.05716	345.156	340.214	310.018	229.185	71.1582	73.8427	60.1223	59.3107	8.11361	8.33813	8.22288	8.25622	5.96285	5.95339	6.23688	6.0755
ASHGA5P058620	5.94972e-08	1.917e-06	4.52439	down	noncoding	uc011crg.2	SMA4	UCSC_knowngene	2025	chr5	+	69140556	69275149	NR_029426, uc003jzw.3	GAAGCTTAAGGTGTCAGTTTCTTGGTCGGGAATGAAAATAGTGCCAACCTGTGATACCTT	intergenic							11511.3	2392.62	13.4095	11.2318	13593.6	12157.2	12434.6	7859.96	3062.85	2782.89	1789.7	1935.04	13.4451	13.4298	13.4779	13.2854	11.3855	11.2129	11.1691	11.1598
ASHGA5P052601	1.55127e-07	3.41e-06	4.53183	down	noncoding	ENST00000463434	GUSBP2	GENCODE	1457	chr6	-	26845699	26892992	ENST00000417194	TATTTCATAGCCAAGGAGGAAGGAAAAACTGGACCTCATTATGAATTTACTTTTGGGATA	intergenic							1297.64	274.995	10.2699	8.08986	1452.85	1363.56	1373.4	1000.77	332.551	300.195	242.153	225.083	10.1514	10.2805	10.3111	10.3368	8.17432	7.96127	8.23607	7.98777
ASHGA5P028558	6.73e-11	7.9e-08	4.53709	down	noncoding	ENST00000416253	DLEU2	GENCODE	1116	chr13	-	50613527	50656114		TAAAATGTAAACATGACACTAATAAGCTCAATAAATGTTTGGCCTGTCTAGTATAATAAA	bidirectional	ENST00000378180	DLEU1	deleted in lymphocytic leukemia 1 (non-protein coding) [Source:HGNC Symbol;Acc:13747]	+	50656306	50679433	3432.53	712.266	11.6838	9.50202	3984.23	3587.13	3632.65	2526.13	809.365	844.152	583.591	611.958	11.6514	11.689	11.7247	11.67	9.48288	9.49466	9.54692	9.48362
ASHGA5P040485	8.172e-10	1.92e-07	4.53941	down	noncoding	ENST00000513408	GUSBP3	GENCODE	1296	chr5	-	68935285	68975086	NR_027386	CATTTTTCATCTATATTATGAGGCAGTAAGAGTCTTCTGTTTTTCCAAAGTTGAGACTGC	intergenic							5104.97	1056.49	12.2509	10.0684	5921.78	5397.73	5341.26	3759.1	1273.79	1266.67	822.145	863.354	12.2244	12.2587	12.2701	12.2505	10.1459	10.0783	10.0571	9.9924
ASHGA5P042055	5.87724e-07	8.219e-06	4.54773	down	noncoding	ENST00000412954	RP1-283K11.3	GENCODE	631	chr6	-	133756214	133760602	uc003qef.1	TTAAAACATGTCAGTTCTCTCCAACCCCAAGAAATGTGAATAAATGTTTCCGAAAACCAG	intronic antisense	NM_004100	EYA4	eyes absent homolog 4 isoform a	+	133562494	133853258	1072.45	227.093	10.0063	7.82112	1218.61	1105.24	1064.29	901.656	232.527	258.919	188.097	228.829	9.89821	9.98295	9.95841	10.1855	7.65556	7.74433	7.87208	8.01251
ASHGA5P053403	5.06999e-07	7.425e-06	4.55096	down	noncoding	ENST00000455838	GAS5	GENCODE	632	chr1	-	173834092	173837127	ENST00000416952, ENST00000442067, uc001gjk.3	ACTACACTGTGTGGAGCAAGTTTTAAAGAAGCAAAGGTATAGCAGTTCCAAGTATTTTTT	bidirectional	NM_001122770	ZBTB37	zinc finger and BTB domain-containing protein 37 isoform a	+	173837492	173855774	5594.85	1146.2	12.3819	10.1958	5521.98	5870.93	6361.88	4624.62	1365.54	1350.12	911.27	957.857	12.1187	12.3722	12.4997	12.5371	10.2527	10.18	10.2052	10.1451
ASHGA5P043394	6.56574e-08	2.008e-06	4.55258	down	noncoding	ENST00000517565	RP11-61L23.2	GENCODE	2498	chr7	-	143509063	143533301	ENST00000481651, ENST00000494978, uc003wdj.1	AGGGCATATTTTGGGGAGTGATGGGATTATGCACACCCTTCAGGTGTCAAGATAAAGAGA	intergenic							796.156	169.977	9.56131	7.37462	933.432	857.956	863.546	529.691	205.052	206.401	130.868	137.588	9.52931	9.6263	9.66116	9.42846	7.4745	7.41513	7.34194	7.26692
ASHGA5P041184	1.26272e-07	2.994e-06	4.56376	down	noncoding	uc003kex.3	LOC728723	UCSC_knowngene	1298	chr5	+	76383261	76401215		GTGTTTTTTTGGTTTTTGGTTTTGGTTTGAGTGAATCTTTTTGCAAAACATTTTAGACAT	bidirectional	NM_032367	ZBED3	zinc finger BED domain-containing protein 3	-	76372531	76383030	345.939	74.7702	8.4137	6.22348	402.331	337.805	365.79	277.832	91.4037	80.4153	63.5247	63.737	8.33292	8.32906	8.46766	8.52515	6.32614	6.07811	6.31479	6.17487
ASHGA5P049122	3.2782e-09	3.89e-07	4.57712	down	noncoding	ENST00000562842	CTD-2270L9.4	GENCODE	438	chr16	+	23464327	23468927		AATAATTGTCCATTTCATCCAAGTTGTATAATTTGTTGGCATAAAATTGTTCAAAGGATC	natural antisense	NM_153603	COG7	conserved oligomeric Golgi complex subunit 7	-	23399813	23464512	1966.98	413.568	10.8785	8.68405	2255.2	2031.04	2036.12	1545.54	487.308	496.168	323.35	347.445	10.7966	10.8581	10.8956	10.9635	8.73831	8.69452	8.67747	8.6259
ASHGA5P052282	2.82851e-07	5.024e-06	4.57734	down	noncoding	uc003jzj.3	SMA5	UCSC_knowngene	1238	chr5	-	69776869	69881549	NR_034021, uc003jxc.4, uc003jxp.3	GTTGTTCATAATCCAGCAGGCCAGAAGACTTCCAGGGAAACTCATTTCAAGATGAAAATG	intergenic							1937.28	402.993	10.8574	8.66289	2063.87	2133.25	2007.65	1544.36	457.49	446.103	355.721	352.658	10.6667	10.926	10.8743	10.9627	8.65208	8.53315	8.81886	8.64745
ASHGA5P030215	1.4493e-07	3.278e-06	4.5915	down	noncoding	ENST00000515341	GOLGA6L5	pseudogene	1828	chr15	-	85053156	85060016	ENST00000414190, ENST00000506719, NM_001164465, NM_001267536, NM_198181, uc010upk.1	AGGCTGCATGCCATTCTTTTCGGGCTGCGGAGAACAGGGAGCTAAACATCACCATCATCT								1410.28	296.767	10.3886	8.18964	1600.76	1471.36	1481.34	1087.64	378.197	328.954	244.661	235.255	10.2962	10.38	10.4244	10.4538	8.36013	8.09349	8.25282	8.0521
ASHGA5P019442	4.18e-07	6.57e-06	4.63687	down	noncoding	NR_045022	C17orf76-AS1	RefSeq	1067	chr17	+	16342300	16345340	ENST00000484836	TAGCCACGAGTCAAGTCTTCACCACTTGCTGGTTCCCAGGAGTAAACTTGTTTGAACGGT	natural antisense	NM_001113567	FAM211A	leucine-rich repeat-containing protein FAM211A isoform 1	-	16345318	16395505	237.578	50.6495	7.87775	5.6646	266.024	231.781	261.281	191.227	52.3399	59.4634	39.6693	51.1254	7.74433	7.79572	7.97933	7.99162	5.51809	5.63644	5.64317	5.86069
ASHGA5P029626	1.68855e-08	9.11e-07	4.65705	down	noncoding	ENST00000553944	ACTN1-AS1	GENCODE	475	chr14	+	69446757	69448270		ATCACCGCTTCTAAACTGTGGCTCTAAACCTAACACAGAGGGTAATGGTAGTGCTGTATC	bidirectional	NM_001102	ACTN1	alpha-actinin-1 isoform b	-	69340839	69446083	286.065	60.8824	8.12927	5.90986	336.406	299.267	305.73	202.856	72.4011	75.7489	45.9695	49.4101	8.07435	8.15848	8.20394	8.08033	5.98673	5.99104	5.84723	5.81443
ASHGA5P045613	1.22311e-08	7.68e-07	4.65945	down	noncoding	ENST00000457102	RP11-390F4.7	GENCODE	487	chr9	+	6780332	6785929		CTGGCTCATATTGCTTCTCAAGTATCCTAATTCTCATACTGTTATTAAAAACAAACCCAC	intron sense-overlapping	NM_001146694	KDM4C	lysine-specific demethylase 4C isoform 2	+	6757640	7170920	990.764	205.567	9.87866	7.6585	1131.31	1139.5	985.749	706.5	238.42	244.922	161.293	177.634	9.79656	10.0288	9.84946	9.83979	7.69089	7.66395	7.64746	7.6317
ASHGA5P056589	1.7576e-07	3.69e-06	4.66484	down	noncoding	TCONS_00006382	XLOC_002997	LincRNAs identified by Cabili et al	757	chr3	+	195437560	195438452	TCONS_00006381	TTGAGATGAGGTATGGAGGGACTTGGCTCCTGGTGAGTGAGTTAATTGAGACTCTGTGTG	intron sense-overlapping	ENST00000381954	MUC20	mucin 20, cell surface associated [Source:HGNC Symbol;Acc:23282]	+	195343315	195460421	233.331	49.6412	7.83078	5.60895	280.203	242.49	256.479	154.154	61.1315	61.0584	34.552	41.8228	7.82117	7.86062	7.95452	7.68681	5.73325	5.67405	5.45323	5.57528
ASHGA5P054463	3.38664e-06	2.9277e-05	4.66903	down	noncoding	ENST00000429104	RP11-324H6.6	GENCODE	562	chr10	+	51732522	51741130		CAACTGGGTATTTGGGTTCTTTTTCTATTCACTCATGTCAGATAGAGACATGCATGTTGT	exon sense-overlapping	ENST00000429265	TIMM23B	translocase of inner mitochondrial membrane 23 homolog B (yeast) [Source:HGNC Symbol;Acc:23581]	+	51371426	51732941	203.036	44.1169	7.65441	5.43129	221.669	208.515	219.128	162.831	48.9323	57.2931	26.9022	43.3401	7.47259	7.64597	7.73618	7.7629	5.41625	5.58241	5.09948	5.62701
[truncated: 319 more rows]

## Sheet:  up adult vs foetus
# Fold Change cut-off: 2.0 # P-value cut-off: 0.05 # Condition pairs: adult vs foetus # Column A: ProbeName it represents probe name. # Column B: P-value, P-value calculated from unpaired t-test. # Column C: FDR, FDR is calculated from Benjamini Hochberg FDR. # Column D: Fold Change, the absolute ratio (no log scale) of normalized intensities between two conditions. # Column E: Regulation, it dep…
[truncated: 1,348 more rows]
