# Supplementary material for: Microarray analysis reveals a potential role of LncRNAs expression in cardiac cell proliferation
Source: BMC Dev Biol. 2016 Nov 18;16:41. doi: 10.1186/s12861-016-0139-4 (PMC5116129; doi:10.1186/s12861-016-0139-4)
Supplement: Additional file 2: — Differentially Expressed mRNAs. (XLS 4.45 mb) [file 12861_2016_139_MOESM2_ESM.xls]

## Sheet: up_foetus_vs_adult
# Fold Change cut-off: 2.0 # P-value cut-off: 0.05 # Condition pairs: foetus_vs_adult # Column A: ProbeName it represents probe name. # Column B: P-value, P-value calculated from unpaired t-test. # Column C: FDR, FDR is calculated from Benjamini Hochberg FDR. # Column D: Fold Change, the absolute ratio (no log scale) of normalized intensities between two conditions. # Column E: Regulation, it dep…
foetus_vs_adult 2.0 fold up regulated mRNAs
	P-value and FDR		Fold change and Regulation		Annotations																Group--Raw Intensity		Group--Normalized Intensity		Raw Intensity								Normalized Intensity
ProbeName	P-value	FDR	Fold Change	Regulation	type	seqname	ccdsID	GeneSymbol	source	RNAlength	chrom	strand	txStart	txEnd	Xhyb	Sequence	EntrezID	Unigene	GO	product	group-foetus(raw)	group-adult(raw)	group-foetus(normalized)	group-adult(normalized)	[13W-7.25, foetus](raw)	[15W-8.13, foetus](raw)	[17W-8.14, foetus](raw)	[17W-8.19, foetus](raw)	[30y-1.14, adult](raw)	[30y-12.11, adult](raw)	[40y-1.14, adult](raw)	[40y-12.11, adult](raw)	[13W-7.25, foetus](normalized)	[15W-8.13, foetus](normalized)	[17W-8.14, foetus](normalized)	[17W-8.19, foetus](normalized)	[30y-1.14, adult](normalized)	[30y-12.11, adult](normalized)	[40y-1.14, adult](normalized)	[40y-12.11, adult](normalized)
ASHGA5P027092	9.60573e-06	5.0517e-05	2.36241	up	protein_coding	NM_006249		PRB3	RefSeq	1091	chr12	-	11418856	11422641		TACTGATTCTGCTGTCGGTGGCCCTGCTGGCCCTGAGCTCAGCTCAGAGCTTAAATGAAG	5544	Hs.73031	GO:0005576|GO:0008150|GO:0051636	basic salivary proline-rich protein 3 precursor	200.305	85.1404	7.62616	6.3859	229.207	208.944	217.147	145.919	111.33	96.9112	66.856	65.4649	7.5256	7.64933	7.72402	7.60568	6.59994	6.34288	6.39025	6.21053
ASHGA5P003917	4.61512e-05	0.00016939	2.30576	up	protein_coding	NM_001024074	CCDS33297.1	HNMT	RefSeq	767	chr2	+	138721807	138725014		TAATAGGAAGATACCAGAATTGCTGTTAACAAATAAAATACTGGCCAGATGTGTTGGTTC	3176	Hs.42151	GO:0002347|GO:0005634|GO:0005730|GO:0005737|GO:0006972|GO:0007420|GO:0007585|GO:0014075|GO:0042220|GO:0046539|GO:0051384|GO:0070555	histamine N-methyltransferase isoform 2	200.39	86.5195	7.61692	6.41168	239.807	229.043	192.863	139.847	115.797	92.5426	72.1038	65.6352	7.59413	7.77921	7.54804	7.54631	6.66011	6.27987	6.49214	6.21461
ASHGA5P027367	0.00179444	0.00346385	2.70109	up	protein_coding	NM_145064	CCDS8936.1	STAC3	RefSeq	1643	chr12	-	57637241	57644969		AACCAACATCCATGAACACTGTCAGTCCTATGTGGAAATGCAGAGATGCTTCGGCAAGAT	246329	Hs.417595	GO:0005622|GO:0035556|GO:0042802|GO:0046872	SH3 and cysteine-rich domain-containing protein 3	200.682	77.499	7.64218	6.20864	217.252	210.723	199.065	175.687	56.922	105.743	49.6926	97.6382	7.43992	7.66049	7.59573	7.87259	5.63566	6.46429	5.96068	6.77393
ASHGA5P003460	1.72019e-05	7.7875e-05	2.80868	up	protein_coding	NM_014062	CCDS10884.1	NOB1	RefSeq	1733	chr16	-	69775773	69788829		TTCGCCATGCAGAATGTTCTGCTGCAGATGGGGCTGCACGTGCTGGCGGTGAACGGCATG	28987	Hs.271695	GO:0005634|GO:0046872	RNA-binding protein NOB1	201.214	70.9281	7.60305	6.11316	253.692	210.646	218.891	121.627	90.1106	87.9051	49.2415	56.4554	7.6721	7.65979	7.73498	7.34534	6.30081	6.20199	5.94709	6.00275
ASHGA5P014347	0.000137929	0.000406815	2.88521	up	protein_coding	NM_001112800	CCDS46265.1	SLC8A1	RefSeq	6038	chr2	-	40339285	40657444	NM_001112801	ACAATAACAGGCCAACCTGTCTTCAGGAAGGTTCATGCTAGAGAACATCCGATTCTCTCT	6546	Hs.468274	GO:0001666|GO:0002026|GO:0002026|GO:0002027|GO:0002028|GO:0005432|GO:0005516|GO:0005739|GO:0005874|GO:0005886|GO:0005887|GO:0006811|GO:0006936|GO:0007584|GO:0007596|GO:0008092|GO:0009749|GO:0010881|GO:0014704|GO:0014829|GO:0021537|GO:0030018|GO:0030315|GO:0030506|GO:0030506|GO:0031072|GO:0033198|GO:0034614|GO:0042383|GO:0042493|GO:0042542|GO:0043197|GO:0044325|GO:0044557|GO:0046872|GO:0051481|GO:…	sodium/calcium exchanger 1 isoform B precursor	201.43	72.6433	7.63284	6.10417	227.576	213.22	219.983	144.943	75.2789	116.25	48.922	50.1222	7.51431	7.67741	7.74229	7.59735	6.04494	6.60122	5.93747	5.83303
ASHGA5P048601	1.61999e-08	7.98e-07	5.12434	up	protein_coding	NM_003020	CCDS45208.1	SCG5	RefSeq	1241	chr15	+	32933869	32989298	NM_001144757	TACCATGCTATCTGGCCTACTGTTTTGGCTGGCATCTGGATGGACTCCAGCATTTGCTTA	6447	Hs.156540	GO:0004857|GO:0005515|GO:0005525|GO:0005576|GO:0006886|GO:0007218|GO:0016486|GO:0030141|GO:0046883|GO:0051082	neuroendocrine protein 7B2 isoform 2 precursor	201.461	38.2366	7.63124	5.27387	254.042	200.445	203.216	148.139	39.4696	47.1317	32.7452	33.5998	7.67454	7.59345	7.62887	7.6281	5.11728	5.31606	5.38311	5.27904
ASHGA5P013833	9.4778e-06	5.0025e-05	4.29439	up	protein_coding	NM_178819	CCDS6117.1	AGPAT6	RefSeq	6328	chr8	+	41435706	41482520		TTATGCCATGGTGGGTCAAGTGCACGGGGGACTCATGGGTGTGATTCAGAGAGCCATGGT	137964	Hs.355753	GO:0002071|GO:0003841|GO:0004366|GO:0005783|GO:0005783|GO:0005789|GO:0006631|GO:0006637|GO:0006644|GO:0006654|GO:0006656|GO:0007595|GO:0008610|GO:0016020|GO:0016021|GO:0016024|GO:0019432|GO:0019432|GO:0019432|GO:0040014|GO:0044255|GO:0044281|GO:0046339|GO:0046474	glycerol-3-phosphate acyltransferase 6	201.486	47.5304	7.61622	5.51376	253.184	213.384	209.359	130.017	64.9967	61.1608	31.8036	32.1605	7.66864	7.67899	7.67174	7.44549	5.8257	5.67684	5.33862	5.21389
ASHGA5P041946	4.16999e-08	1.361e-06	2.73385	up	protein_coding	NM_145333	CCDS5030.1	MAP3K7	RefSeq	2796	chr6	-	91223291	91297020	NM_003188, NM_145331, NM_145332	ATTCAGACACACATGACCAATAACAAGGGGAGTGCTGCTTGGATGGCACCTGAAGTTTTT	6885	Hs.644143	GO:0000186|GO:0000187|GO:0000187|GO:0000287|GO:0001525|GO:0001841|GO:0002224|GO:0002726|GO:0002755|GO:0002756|GO:0004672|GO:0004674|GO:0004708|GO:0004709|GO:0005515|GO:0005524|GO:0005671|GO:0005829|GO:0005886|GO:0006351|GO:0006915|GO:0007179|GO:0007249|GO:0007250|GO:0007252|GO:0007254|GO:0007254|GO:0008063|GO:0008385|GO:0010008|GO:0032743|GO:0034130|GO:0034134|GO:0034138|GO:0034142|GO:0035666|GO:…	mitogen-activated protein kinase kinase kinase 7 isoform D	201.766	72.9734	7.64046	6.18953	247.318	205.622	197.227	156.897	84.6292	81.3962	60.1881	65.6799	7.63859	7.62851	7.58082	7.71394	6.20843	6.09475	6.23954	6.2154
ASHGA5P049400	9.23572e-08	2.184e-06	3.90322	up	protein_coding	NM_018289	CCDS10995.1	VPS53	RefSeq	2694	chr17	-	435532	618096		ATGGACGTAGTATCAGGCATTTGCCTGGCAGCTTTTGTTGTAGATCAAGCACATATTCTT	55275	Hs.461819	GO:0005515|GO:0005794|GO:0010008|GO:0015031	vacuolar protein sorting-associated protein 53 homolog isoform 2	202.211	50.7912	7.63529	5.67062	247.256	191.322	223.396	146.869	58.2878	56.6468	43.7836	44.4467	7.63821	7.52479	7.76303	7.61512	5.6662	5.56946	5.78238	5.66446
ASHGA5P005583	5.85966e-07	6.882e-06	4.49025	up	protein_coding	NM_032180	CCDS42687.2	FAM161A	RefSeq	3692	chr2	-	62051982	62081278	NR_037710	TCTTCCAGAGGACGAGAACAAGCCGTAAGAAAGAGCGAAAAGGAAAGGATGAGAGAATAC	84140	Hs.440466	GO:0005813|GO:0007601|GO:0050896	protein FAM161A isoform 2	202.653	44.3272	7.64272	5.47592	231.622	219.858	211.902	147.229	55.8674	45.5082	39.769	36.1642	7.54261	7.71918	7.68998	7.6191	5.60724	5.27165	5.64798	5.37683
ASHGA5P005460	3.5777e-06	2.4349e-05	2.21502	up	protein_coding	ENST00000306065	CCDS32986.1	ANKRD27	GENCODE	4453	chr19	-	33087906	33166102		TTTAACCGAAGGTTCTTTGCATGAGCCAGGGAGGCAAAGTGTCACACTGAGACAGAATAA	84079	Hs.59236	GO:0045022|GO:0005764|GO:0005769|GO:0005515|GO:0005096|GO:0005085	ankyrin repeat domain 27 (VPS9 domain) [Source:HGNC Symbol;Acc:25310]	202.825	91.8596	7.64286	6.49554	230.115	216.229	218.462	146.492	114.051	109.076	66.2085	78.1026	7.53175	7.69617	7.73273	7.61077	6.63709	6.51246	6.37533	6.45727
ASHGA5P012146	4.49511e-07	5.75e-06	17.3116	up	protein_coding	NM_018159	CCDS43952.1	NUDT11	RefSeq	2413	chrX	-	51232862	51239459		GCGATCCCTAATGAACAGCAAAGATGTTCAGTATTGTGCTGAAAGAAACATTGATGTGAA	55190	Hs.200016	GO:0005622|GO:0005737|GO:0008486|GO:0046872|GO:0052840|GO:0052843|GO:0052844|GO:0052845|GO:0052846|GO:0052847|GO:0052848	diphosphoinositol polyphosphate phosphohydrolase 3-beta	202.879	11.5629	7.64981	3.53614	232.989	211.375	213.947	153.203	11.4247	16.2063	11.2246	7.39592	7.55054	7.6662	7.70509	7.67741	3.29325	3.80964	3.86555	3.17612
ASHGA5P007019	2.48331e-05	0.000104163	3.49341	up	protein_coding	NM_057161	CCDS4880.1	KLHDC3	RefSeq	2029	chr6	+	42981840	42989036		TGCCTTTGACGTCAATACGCACAAGTGGTTCACACCCCGAGTGTCAGGGACAGTTCCTGG	116138	Hs.412468	GO:0000790|GO:0003682|GO:0005515|GO:0005737|GO:0005829|GO:0006987|GO:0007131|GO:0030968	kelch domain-containing protein 3	203.019	58.3533	7.62516	5.82052	241.558	216.422	226.51	127.586	81.4674	69.0253	43.3328	39.5879	7.60483	7.69695	7.7817	7.41717	6.15465	5.85741	5.76878	5.50125
ASHGA5P011935	7.51341e-06	4.2306e-05	3.39639	up	protein_coding	NM_001008216	CCDS242.1	GALE	RefSeq	1585	chr1	-	24122088	24127294	NM_000403, NM_001127621	AGTGCTGCAGATGGTCCAGGCTATGGAGAAGGCCTCTGGGAAGAAGATCCCGTACAAGGT	2582	Hs.632380	GO:0000166|GO:0003978|GO:0003978|GO:0005829|GO:0005975|GO:0019388|GO:0019388|GO:0042803|GO:0044237|GO:0044281|GO:0050662	UDP-glucose 4-epimerase	203.235	59.5347	7.62837	5.86437	254.934	207.123	219.914	130.971	80.2651	67.7069	47.4113	42.7553	7.67924	7.63798	7.74154	7.45473	6.13115	5.82782	5.89001	5.60851
ASHGA5P011291	1.39575e-08	7.31e-07	3.38951	up	protein_coding	NM_006769	CCDS713.1	LMO4	RefSeq	5415	chr1	+	87794150	87814607		ATATTGCAATATAGGGGAAAAGCAGACCATGGTGAATCCGGGCAGCAGCTCGCAGCCGCC	8543	Hs.436792	GO:0001158|GO:0001843|GO:0003281|GO:0003700|GO:0005667|GO:0006366|GO:0008134|GO:0008270|GO:0021514|GO:0021522|GO:0021527|GO:0031333|GO:0042659|GO:0045944|GO:0048538|GO:0050865	LIM domain transcription factor LMO4	203.648	59.5562	7.64879	5.88772	240.848	212.049	215.001	146.695	67.5969	73.6006	48.4286	48.5984	7.59962	7.67078	7.71177	7.613	5.88571	5.94923	5.92265	5.79327
ASHGA5P014407	4.10482e-07	5.436e-06	4.91098	up	protein_coding	ENST00000407967	CCDS9180.2	RNFT2	GENCODE	2415	chr12	+	117176095	117291436		CCTGTGCCAGATGCTGTTGAAGGGGCACAAGAAATTGGAGCTGGAGAAGATTGATGAAAG	84900	Hs.437195	GO:0009055|GO:0051536	ring finger protein, transmembrane 2 [Source:HGNC Symbol;Acc:25905]	204.397	40.6434	7.63492	5.33891	261.263	227.339	193.58	135.407	54.0442	44.8452	30.5664	33.1178	7.71571	7.76876	7.55556	7.49965	5.56317	5.25252	5.28206	5.2579
ASHGA5P039753	1.09195e-05	5.5686e-05	2.27184	up	protein_coding	NM_003441	CCDS33931.1	ZNF141	RefSeq	1643	chr4	+	331595	367691		GCCTTTAAACGGTTCTCACACCTGAATAAACATAAGAAAATTCATACTTGAGAGAAATCC	7700	Hs.654355	GO:0003677|GO:0005634|GO:0006355|GO:0006366|GO:0008270|GO:0009653	zinc finger protein 141	204.421	90.3544	7.66094	6.47708	222.323	203.901	232.295	159.165	107.991	109.518	72.1978	71.711	7.47636	7.61782	7.81595	7.73362	6.55974	6.51985	6.49362	6.3351
ASHGA5P047280	8.42465e-05	0.000272823	18.8067	up	protein_coding	NM_201570	CCDS7129.1	CACNB2	RefSeq	4322	chr10	+	18689512	18830688		ACCTGGATCAGGCTTCTGAAAAGAGCCAAGGGAGGAAGGCTGAAGAATTCTGATATCTGT	783	Hs.59093	GO:0005245|GO:0005246|GO:0005262|GO:0005515|GO:0005887|GO:0005891|GO:0006810|GO:0006816|GO:0007268|GO:0007411|GO:0007528|GO:0007601|GO:0008331|GO:0042383|GO:0051928|GO:0070509	voltage-dependent L-type calcium channel subunit beta-2 isoform 7	204.591	12.0937	7.64697	3.4138	243.564	231.049	203.478	140.272	20.5125	9.28891	13.5735	5	7.61575	7.79086	7.6311	7.55019	4.17511	2.98505	4.14291	2.35212
ASHGA5P007027	0.000108612	0.000334646	2.62379	up	protein_coding	ENST00000327087	CCDS44807.1	ANO2	GENCODE	3717	chr12	-	5671816	6055398		ATGCGACTGGGCTACTTTTGGGACCTGACTGGCATAGAAGAGGAAGAAGAACGTGCCCAG	57101	Hs.148970	GO:0005634|GO:0005886|GO:0034707|GO:0005254|GO:0005229	anoctamin 2 [Source:HGNC Symbol;Acc:1183]	204.655	78.3504	7.65085	6.25919	216.051	220.444	234.945	147.178	111.707	80.2486	63.4826	57.9638	7.43133	7.72212	7.83183	7.6181	6.60465	6.07496	6.31412	6.04304
ASHGA5P036445	1.88036e-07	3.287e-06	3.90483	up	protein_coding	NM_052841	CCDS362.1	TSSK3	RefSeq	1330	chr1	+	32827861	32829924		TTGATAAAAGCAATGGCAAGTGCTCTCCAATAAAGTAGGGGGAGAAAGCAAACCCAAAAA	81629	Hs.512763	GO:0000287|GO:0004674|GO:0005524|GO:0006468|GO:0007275|GO:0007283|GO:0030154	testis-specific serine/threonine-protein kinase 3	204.658	52.138	7.66792	5.70266	232.952	205.515	215.128	165.036	62.0424	57.708	45.283	43.5183	7.55019	7.62777	7.71334	7.78038	5.75503	5.59321	5.82908	5.63331
ASHGA5P053505	0.000136769	0.000403978	2.47185	up	protein_coding	NM_024613	CCDS6267.1	PLEKHF2	RefSeq	2977	chr8	+	96145948	96168913		TTAGTGAAAGATGGTGGATCGCTTGGCAAACAGTGAAGCAAATACTAGACGTATAAGTAT	79666	Hs.29724	GO:0005515|GO:0005543|GO:0030133|GO:0046872	pleckstrin homology domain-containing family F member 2	205.118	83.9877	7.65457	6.34898	234.653	220.977	222.258	142.582	118.829	92.7008	67.6669	56.7546	7.56154	7.7266	7.75793	7.57219	6.69912	6.28207	6.4057	6.00902
ASHGA5P050273	1.39309e-06	1.2431e-05	3.93389	up	protein_coding	NM_001101340	CCDS46146.1	C19orf76	RefSeq	2112	chr19	+	50191941	50194247		CTGCGACTAGGTTGGACCTAGAAGCACACGGGACCAGGCTGGGCGAAGAACACTGACGCC	199800	Hs.311193	GO:0005576	putative adrenomedullin-5-like protein precursor	205.598	52.1479	7.67263	5.69667	236.268	217.211	203.493	165.421	53.1147	63.723	37.5209	54.233	7.57268	7.70305	7.6315	7.78328	5.53775	5.73733	5.56654	5.94507
ASHGA5P012643	6.27e-11	3.2e-08	39.764	up	protein_coding	ENST00000379618	CCDS34211.1	TRIM36	GENCODE	693	chr5	-	114506798	114516243		ATTTGGCTACATCATGGAATTGATAGCTAAAGGCAAGATGCCGGATTGGAGACGAGGCTA	55521	Hs.519514	GO:0007340|GO:0005856|GO:0001669|GO:0008270|GO:0016874	tripartite motif containing 36 [Source:HGNC Symbol;Acc:16280]	205.805	5	7.65353	2.34015	246.314	228.618	210.314	137.975	5	5	5	5	7.6324	7.77627	7.67772	7.52775	2.32306	2.32394	2.36146	2.35212
ASHGA5P049147	3.89326e-05	0.000147605	2.98759	up	protein_coding	NM_014298	CCDS10651.1	QPRT	RefSeq	1575	chr16	+	29690440	29709314		ACGACCTGGGAGGGCTGGTGATGGTGAAGGATAACCATGTGGTGGCCGCCGGTGGCGTGG	23475	Hs.513484	GO:0004514|GO:0005829|GO:0006766|GO:0006767|GO:0009435|GO:0019674|GO:0034213|GO:0042803|GO:0044281|GO:0051259	nicotinate-nucleotide pyrophosphorylase [carboxylating] precursor	205.874	68.3525	7.63314	6.05416	277.389	228.711	189.187	128.208	94.0166	79.8311	48.7198	50.8423	7.80604	7.77735	7.52457	7.4246	6.36789	6.06558	5.9303	5.85286
ASHGA5P008423	6.31347e-07	7.227e-06	2.98063	up	protein_coding	NM_005359	CCDS11950.1	SMAD4	RefSeq	8789	chr18	+	48556582	48611411		CAGAGTAATGCTCCATCAAGTATGATGGTGAAGGATGAATATGTGCATGACTTTGAGGGA	4089	Hs.75862	GO:0000122|GO:0000987|GO:0000988|GO:0001658|GO:0001666|GO:0001701|GO:0001702|GO:0003677|GO:0003682|GO:0003700|GO:0005515|GO:0005518|GO:0005634|GO:0005654|GO:0005667|GO:0005667|GO:0005730|GO:0005737|GO:0005813|GO:0005829|GO:0006351|GO:0006367|GO:0007179|GO:0007179|GO:0007183|GO:0007492|GO:0007498|GO:0008283|GO:0008285|GO:0010467|GO:0010718|GO:0010862|GO:0014033|GO:0017015|GO:0030308|GO:0030509|GO:…	mothers against decapentaplegic homolog 4	205.935	68.2711	7.66147	6.08586	236.279	212.879	229.335	145.246	82.1978	78.472	57.5641	54.8507	7.57293	7.67504	7.79871	7.59921	6.16959	6.04067	6.17368	5.95949
ASHGA5P010027	7.86809e-06	4.3775e-05	2.04211	up	protein_coding	ENST00000358738	CCDS32097.1	ZBTB1	GENCODE	4119	chr14	+	64971291	65000408		CAATGATATGCACAAAGGCATGGCCAGTGGTGAAATAGGGCCTTCTAAACCTGTGGAGAA	22890	Hs.605143	GO:0006351|GO:0006355|GO:0005634|GO:0005622|GO:0003677|GO:0008270|GO:0005515	zinc finger and BTB domain containing 1 [Source:HGNC Symbol;Acc:20259]	206.076	101.927	7.67403	6.64397	224.298	217.655	220.501	161.85	119.037	126.482	76.4881	85.6987	7.48987	7.70607	7.74433	7.75587	6.70191	6.71622	6.56888	6.58888
ASHGA5P001794	5.44547e-05	0.000192946	2.89599	up	protein_coding	NM_024844	CCDS32730.1	NUP85	RefSeq	2311	chr17	+	73201596	73231854		AACAGTCACTTTGATTCCAGGCGTGAATTCCAAGAAGAACCAAATGTATTTTGACTGGGG	79902	Hs.362817	GO:0000087|GO:0000236|GO:0000278|GO:0000776|GO:0000777|GO:0005515|GO:0005635|GO:0005819|GO:0005829|GO:0005975|GO:0008645|GO:0010827|GO:0015031|GO:0015758|GO:0016032|GO:0019221|GO:0031080|GO:0031080|GO:0031965|GO:0044281|GO:0051028|GO:0055085	nuclear pore complex protein Nup85	206.772	70.544	7.68691	6.15285	216.354	215.454	207.016	188.263	69.9697	77.112	66.0927	69.0016	7.43274	7.6904	7.65515	7.96933	5.93794	6.01549	6.37294	6.28503
ASHGA5P027773	7.30712e-06	4.1528e-05	4.11579	up	protein_coding	NM_002824	CCDS8560.1	PTMS	RefSeq	1150	chr12	+	6875540	6880118		AAACGGCAGAAGACAGAAAATGGGGCATCGGCGTGAGCCCCTGCCAACAGGCTGGGGTTG	5763	Hs.504613	GO:0005634|GO:0005829|GO:0006260	parathymosin	206.784	49.7817	7.6495	5.60833	241.21	229.228	228.928	127.768	68.97	55.6185	38.1673	36.3711	7.60171	7.78023	7.79682	7.41924	5.9167	5.54171	5.59124	5.38368
ASHGA5P055337	8.494e-10	1.53e-07	2.63393	up	protein_coding	NM_002820	CCDS8715.1	PTHLH	RefSeq	1881	chr12	-	28115253	28124916	NM_198964	TCCACAACGTCGCTGGAGCTCGATTCACGGTAACAGGCTTCTCTGGCCCGTAGCCTCAGC	5744	Hs.591159	GO:0001501|GO:0001958|GO:0002076|GO:0005179|GO:0005576|GO:0005615|GO:0005634|GO:0005730|GO:0005737|GO:0005794|GO:0007189|GO:0007267|GO:0007492|GO:0007565|GO:0008284|GO:0008285|GO:0008544|GO:0010468|GO:0016485|GO:0030819|GO:0030855|GO:0032331|GO:0043129|GO:0043433|GO:0046058|GO:0048286|GO:0051428|GO:0060649|GO:0060659	parathyroid hormone-related protein isoform 2 preproprotein	207.082	77.8633	7.67473	6.27751	245.875	218.862	210.894	152.698	87.9028	91.0367	61.9221	70.5915	7.62921	7.71328	7.68292	7.67351	6.26455	6.25616	6.27712	6.31222
ASHGA5P009504	9.43246e-07	9.452e-06	2.9317	up	protein_coding	NM_001004106	CCDS34303.1	GRK6	RefSeq	2950	chr5	+	176853686	176869850	NM_001004105, NM_002082	GCAGAACGAGATGGTGGAGACCGAGTGCTTCCAAGAGCTGAATGTCTTTGGGCTGGATGG	2870	Hs.235116	GO:0004703|GO:0005524|GO:0008277|GO:0016020|GO:0016055|GO:0038032	G protein-coupled receptor kinase 6 isoform A	207.162	70.7715	7.67225	6.12051	250.279	201.634	225.183	151.552	81.3735	89.8899	48.5596	63.2629	7.65129	7.60198	7.77408	7.66166	6.15219	6.23813	5.92618	6.16555
ASHGA5P004207	2.01663e-06	1.6231e-05	2.40508	up	protein_coding	NM_194292	CCDS764.1	SASS6	RefSeq	3908	chr1	-	100549101	100598511		AATCCAGTTCACAGAAAGGACTTAGTTATTCGTCTGACTGATGACACGGATCCATTTTTT	163786	Hs.591447	GO:0005515|GO:0005813|GO:0005813|GO:0005814|GO:0007099|GO:0051298	spindle assembly abnormal protein 6 homolog	207.177	85.4681	7.67856	6.41247	255.262	198.54	211.15	163.757	99.6999	95.0417	76.18	70.9508	7.68081	7.57835	7.6846	7.77047	6.4498	6.3163	6.5639	6.31989
ASHGA5P017998	3.63306e-07	5.036e-06	3.86681	up	protein_coding	ENST00000448110	CCDS46597.1	DSN1	GENCODE	2200	chr20	-	35380193	35402230		TGTGTTTCAGAAAAAGGACCAGTGATGTCTAAGACTCATGATCATCAATTGGAATCAAGT	79980	Hs.632268	GO:0005634|GO:0005737|GO:0005515	DSN1, MIND kinetochore complex component, homolog (S. cerevisiae) [Source:HGNC Symbol;Acc:16165]	207.585	53.8844	7.68311	5.73197	240.969	216.975	215.281	157.115	68.8148	63.0568	43.0229	40.6431	7.60116	7.70104	7.71454	7.71571	5.91229	5.722	5.75766	5.53591
ASHGA5P029528	4.78273e-05	0.000174161	2.12807	up	protein_coding	NM_152447	CCDS9678.1	LRFN5	RefSeq	3747	chr14	+	42076763	42373752		CAAATGTTGAATCCCAAAACACTAACAGGAACAACTCAACTGCCTTGCAGTTAGCTAGCC	145581	Hs.136893	GO:0016021	leucine-rich repeat and fibronectin type-III domain-containing protein 5 precursor	207.707	97.2988	7.68773	6.59819	225.282	223.993	213.922	167.631	111.349	106.986	91.3374	79.5225	7.49704	7.74649	7.70491	7.8025	6.6001	6.48169	6.82839	6.48258
ASHGA5P002621	0.000115627	0.000353106	2.06671	up	protein_coding	NM_022140	CCDS43350.1	EPB41L4A	RefSeq	4707	chr5	-	111498314	111755010		CAGCCAGCTGAATCAAACAGCATCAGTAGGATAACTGCAAACATGGAAAATGGAGAAAAT	64097	Hs.584954	GO:0003674|GO:0005575|GO:0005737|GO:0005856|GO:0008092|GO:0008150|GO:0019898	band 4.1-like protein 4A	207.931	101.518	7.68803	6.6407	222.663	217.662	223.808	167.591	132.042	110.619	86.232	77.1806	7.47923	7.70632	7.76491	7.80166	6.84785	6.53372	6.74207	6.43914
ASHGA5P051376	7.31876e-07	7.931e-06	2.99661	up	protein_coding	ENST00000302640	CCDS54551.1	ITPR1	GENCODE	10197	chr3	+	4535031	4889524		CCCCATTAGCAAGATGGCGAAAGGAGAAGAGAATAAAGGTAACAATGATGTGGAGAAGCT	3708	Hs.567295	GO:0055085|GO:0006811|GO:0001666|GO:0009791|GO:0007204|GO:0050882|GO:0070588|GO:0016021|GO:0005886|GO:0005789|GO:0005730|GO:0016020|GO:0005792|GO:0014069|GO:0045121|GO:0005637|GO:0016529|GO:0005955|GO:0030667|GO:0005216|GO:0035091|GO:0005262|GO:0005220|GO:0005218	inositol 1,4,5-trisphosphate receptor, type 1 [Source:HGNC Symbol;Acc:6180]	208.372	69.0122	7.67843	6.0951	228.274	232.247	225.749	147.218	81.319	83.4868	50.9122	60.3307	7.51908	7.79855	7.77748	7.61862	6.15111	6.13209	5.99699	6.10022
ASHGA5P045411	5.16817e-05	0.000184922	2.70278	up	protein_coding	ENST00000238256	CCDS48007.1	FKBP15	GENCODE	4336	chr9	-	115927799	115983641		TTAAAGGGGCAACTCTGAAAGCTCTGAGGCCCAAAGCACAGCCTGAGGAGGAGGATGAAG	23307	Hs.522351	GO:0006457|GO:0038032|GO:0006897|GO:0010923|GO:0030424|GO:0030426|GO:0005769|GO:0005884|GO:0003779	FK506 binding protein 15, 133kDa [Source:HGNC Symbol;Acc:23397]	208.468	77.4892	7.6691	6.23466	242.253	231.867	223.665	136.089	107.35	89.0629	59.0606	54.4832	7.60903	7.79648	7.76342	7.50747	6.55317	6.22163	6.21252	5.95131
ASHGA5P003137	3.57555e-06	2.4344e-05	2.89828	up	protein_coding	NM_018243	CCDS34018.1	SEPT11	RefSeq	5582	chr4	+	77870894	77959768		GAGACCGTCTAATGAAGAGCTTCGAAACTTGTCTTTGTCTGGCCATGTGGGATTTGACAG	55752	Hs.128199	GO:0001725|GO:0005515|GO:0005525|GO:0005737|GO:0007049|GO:0030054|GO:0030424|GO:0031105|GO:0043197|GO:0045202|GO:0051291|GO:0051301	septin-11	208.712	71.7181	7.67446	6.13927	269.397	215.326	202.859	147.264	77.9137	91.3948	47.9656	69.5984	7.7614	7.69018	7.62669	7.61959	6.09038	6.26251	5.90856	6.29562
ASHGA5P051077	5.53137e-05	0.000195308	2.00572	up	protein_coding	NM_006948	CCDS13567.1	HSPA13	RefSeq	4001	chr21	-	15743436	15755509		CCCCAGAATATGTTGGCTCTCGACTATTGTTGAAGTTAAAGGAAATGGCAGAGGCATATC	6782	Hs.352341	GO:0005524|GO:0005783|GO:0043231	heat shock 70 kDa protein 13 precursor	208.766	105.418	7.68726	6.68314	230.857	213.941	235.228	155.041	131.325	125.053	70.6899	94.6036	7.53808	7.68183	7.83425	7.6949	6.83795	6.70092	6.46282	6.73088
ASHGA5P008031	1.25695e-06	1.1576e-05	2.72866	up	protein_coding	NM_004866		SCAMP1	RefSeq	6245	chr5	+	77656338	77776562		TCCCTTCAAGGATCCATCAGTTACACAAGTGACAAGAAATGTTCCACCAGGACTTGATGA	9522	Hs.482587	GO:0005515|GO:0005794|GO:0005802|GO:0006892|GO:0015031|GO:0016021|GO:0055038	secretory carrier-associated membrane protein 1	209.496	76.1854	7.69919	6.251	227.516	215.459	226.106	168.903	86.5456	85.1774	62.6729	70.3457	7.51308	7.69053	7.77944	7.8137	6.24183	6.16024	6.29505	6.30688
ASHGA5P052489	1.60945e-05	7.4081e-05	2.05712	up	protein_coding	NM_145266	CCDS4361.1	NUDCD2	RefSeq	977	chr5	-	162880585	162887143		GGGAGGGACTGGATTATGTCGGCCCCGTTTGAGGAGCGGAGTGGGGTGGTACCGTGCGGG	134492	Hs.140443	GO:0000777|GO:0000922|GO:0005622|GO:0005815	nudC domain-containing protein 2	210.096	102.545	7.68257	6.64194	269.735	209.642	216.482	144.525	122.343	132.108	77.939	77.7891	7.76303	7.65324	7.72102	7.59298	6.73998	6.77848	6.59772	6.45159
ASHGA5P006369	3.94806e-07	5.289e-06	2.9069	up	protein_coding	NM_022495		PCNXL4	RefSeq	3952	chr14	+	60558628	60601532		GTGACTTGAGGTTTGTGGTAAATATGCCAGCTCTAGAACACATGAATCAGATTTTACACA	64430	Hs.509499	GO:0016021	pecanex-like protein C14orf135	210.25	72.1466	7.69874	6.15927	244.207	217.185	222.813	156.795	89.2883	83.8183	58.7935	56.6863	7.6191	7.70287	7.7607	7.71232	6.28553	6.13974	6.2042	6.00759
ASHGA5P010327	1.76064e-05	7.9283e-05	2.07219	up	protein_coding	ENST00000360797	CCDS32638.1	PCGF2	GENCODE	2604	chr17	-	36890149	36904558		AGATTGTCAGCCTCTCCATCGAATTCTACGAAGGTGCCAGGGACCGGGACGAGAAGAAGG	7703	Hs.371617	GO:0006351|GO:0000122|GO:0043066|GO:0006355|GO:0009952|GO:0001701|GO:0048704|GO:0016573|GO:0048706|GO:0005634|GO:0016604|GO:0000790|GO:0031519|GO:0001739|GO:0035102|GO:0003677|GO:0003700|GO:0008270|GO:0005515|GO:0004842|GO:0003682	polycomb group ring finger 2 [Source:HGNC Symbol;Acc:12929]	210.402	101.514	7.69347	6.64231	225.199	219.337	243.045	154.028	119.068	121.682	74.981	90.3248	7.49594	7.71582	7.87745	7.68467	6.70247	6.66059	6.54318	6.66301
ASHGA5P001530	9.0818e-05	0.000289591	2.0392	up	protein_coding	ENST00000234827	CCDS587.1	TCEANC2	GENCODE	4097	chr1	+	54519273	54565416		ATCTCTGAAGAGAGTTGTGGTTGTAGAAGACATAAAAAGATGGAAAACTATGCTGGAGCT	127428	Hs.558618	GO:0006351|GO:0005634|GO:0003677	transcription elongation factor A (SII) N-terminal and central domain containing 2 [Source:HGNC Symbol;Acc:26494]	210.895	103.485	7.70768	6.67968	214.676	211.913	241.811	175.182	109.774	125.827	83.5177	94.8204	7.42294	7.66941	7.86996	7.86842	6.58031	6.70844	6.69659	6.73337
ASHGA5P004128	3.8634e-06	2.576e-05	2.3578	up	protein_coding	NM_001338	CCDS33519.1	CXADR	RefSeq	5744	chr21	+	18885223	18942429	NM_001207063, NM_001207064, NM_001207065, NM_001207066	GGAGTAGTGGATTTCGCCAGAAGTTTGAGTATCACTACTCCTGAAGAGATGATTGAAAAA	1525	Hs.627078	GO:0001669|GO:0005102|GO:0005515|GO:0005576|GO:0005615|GO:0005634|GO:0005730|GO:0005886|GO:0005886|GO:0005887|GO:0005911|GO:0005912|GO:0005923|GO:0007005|GO:0007157|GO:0007507|GO:0007596|GO:0008013|GO:0008354|GO:0010669|GO:0014704|GO:0016323|GO:0016327|GO:0019048|GO:0030054|GO:0030165|GO:0030175|GO:0030426|GO:0030593|GO:0031532|GO:0031594|GO:0034109|GO:0042802|GO:0043005|GO:0043234|GO:0044297|GO:…	coxsackievirus and adenovirus receptor isoform 1 precursor	210.923	87.6456	7.68279	6.44535	251.657	248.308	203.616	140.111	101.438	100.149	68.4767	80.518	7.66018	7.89069	7.63226	7.54804	6.47495	6.38493	6.42318	6.49835
ASHGA5P004870	2.65174e-07	4.116e-06	2.6433	up	protein_coding	NM_032182	CCDS31308.2	FAM175B	RefSeq	3008	chr10	+	126490353	126525239		TGAAAAGGAACAAGAAAGAAGATTGCAGCAGGCAGTGTTAAGCAGACAGATGCCGTCTGA	23172	Hs.280695	GO:0031593|GO:0070552	BRISC complex subunit Abro1	211.294	79.8411	7.69978	6.29744	255.628	207.481	228.08	153.985	90.9313	99.7917	57.325	71.3165	7.68292	7.64077	7.79119	7.68423	6.31736	6.38038	6.16658	6.32544
ASHGA5P007934	9.40372e-07	9.438e-06	3.39675	up	protein_coding	NM_012413	CCDS1790.1	QPCT	RefSeq	1719	chr2	+	37571752	37600465		TGCTCGTCAGCACATCATGCAGCGAATTCAGAGGCTTCAGGCTGACTGGGTCTTGGAAAT	25797	Hs.79033	GO:0005576|GO:0006464|GO:0006508|GO:0008233|GO:0008270|GO:0016603|GO:0017186	glutaminyl-peptide cyclotransferase precursor	211.526	61.5048	7.68465	5.9205	272.45	227.833	207.063	138.757	67.4794	81.2963	43.667	53.5763	7.77735	7.7717	7.65556	7.53398	5.88169	6.09235	5.77847	5.92947
ASHGA5P011329	1.00227e-05	5.2131e-05	2.37698	up	protein_coding	NM_145284	CCDS14643.1	FAM122B	RefSeq	3480	chrX	-	133903595	133930385	NM_001166599	AATAGTACAACAATTATGAGCCGTCACAGCCTGGAAGAAGGCCTGGATATGGTGAACAGA	159090	Hs.404706		protein FAM122B isoform 1	211.582	88.5261	7.69555	6.44642	235.217	249.283	216.471	145.358	99.7575	110.367	62.5346	81.4452	7.56572	7.89578	7.72081	7.59988	6.45159	6.53044	6.29188	6.51177
ASHGA5P007274	2.29391e-05	9.7701e-05	11.716	up	protein_coding	NM_152562	CCDS6049.1	CDCA2	RefSeq	3735	chr8	+	25316512	25365425		AATAATGCTGGAAATGCCTCTTTCATTTTGGGAACTGGGAAGATTGTGACTCCTCAGAAG	157313	Hs.33366	GO:0005634|GO:0005730|GO:0005737|GO:0007067|GO:0051301	cell division cycle-associated protein 2	212.07	18.5575	7.69966	4.14925	244.675	237.689	219.853	146.063	30.3941	17.3267	17.5832	8.92593	7.62125	7.82962	7.74135	7.6064	4.75043	3.9076	4.50694	3.43203
ASHGA5P010934	2.38444e-08	9.89e-07	5.00808	up	protein_coding	NM_001878	CCDS1152.1	CRABP2	RefSeq	1088	chr1	-	156669399	156675459	NM_001199723	AACTGACCAACGATGGGGAACTGATCCTGACCATGACGGCGGATGACGTTGTGTGCACCA	1382	Hs.405662	GO:0001972|GO:0005215|GO:0005501|GO:0005634|GO:0005730|GO:0005737|GO:0005783|GO:0006355|GO:0007165|GO:0008544|GO:0016918|GO:0019841|GO:0035115|GO:0042573	cellular retinoic acid-binding protein 2	212.273	42.0294	7.7057	5.38144	260.433	217.18	217.959	153.519	50.6504	51.0594	28.9165	37.4913	7.71073	7.70262	7.72927	7.68019	5.47012	5.42688	5.20073	5.42804
ASHGA5P014245	1.39803e-05	6.6826e-05	2.14381	up	protein_coding	NM_001025579	CCDS32564.1	NDEL1	RefSeq	2442	chr17	+	8339169	8371495		GGGCATACATCTTTCTTCGACAAAGGGCAAGAAAAAGTCATATTTCCCACGTTGTTCATG	81565	Hs.372123	GO:0000087|GO:0000236|GO:0000278|GO:0000776|GO:0000777|GO:0005515|GO:0005815|GO:0005819|GO:0005829|GO:0005874|GO:0006810|GO:0007059|GO:0007399|GO:0030154	nuclear distribution protein nudE-like 1 isoform A	212.366	97.9365	7.68861	6.58843	261.255	238.333	215.438	134.435	119.896	116.602	72.4587	82.7893	7.71548	7.83386	7.71582	7.48927	6.71282	6.60508	6.49927	6.53655
ASHGA5P051165	1.76799e-05	7.9544e-05	2.16093	up	protein_coding	ENST00000545121	CCDS830.1	CEPT1	GENCODE	2251	chr1	+	111682248	111727724	NM_006090	GTGGTTCTTGGAACTTGTATTGCAGTGCAGCTGGGGACAAACCCTGATTGGATGTTTTTT	10390	Hs.363572	GO:0006629|GO:0008654|GO:0006646|GO:0016021|GO:0005789|GO:0016020|GO:0031965|GO:0046872|GO:0016780|GO:0004307|GO:0004142	choline/ethanolamine phosphotransferase 1 [Source:HGNC Symbol;Acc:24289]	212.496	98.4187	7.69648	6.58482	278.433	217.572	207.619	146.359	128.267	115.337	73.0723	76.9983	7.81243	7.70568	7.65877	7.60903	6.80372	6.58904	6.51035	6.43619
ASHGA5P001299	1.10248e-06	1.05e-05	6.12735	up	protein_coding	NM_005908	CCDS3658.1	MANBA	RefSeq	3311	chr4	-	103552642	103682151		AGAAGGGTGAATGCCATGTCAACTTTGTTCGGAAGGAGCAATGTTCCTTTAGTTGGGACT	4126	Hs.480415	GO:0004567|GO:0005537|GO:0005764|GO:0005975|GO:0006464|GO:0006516|GO:0043169	beta-mannosidase precursor	212.524	34.5937	7.69779	5.08253	252.308	231.191	224.986	141.613	47.6405	42.3906	23.1599	25.1839	7.66395	7.79169	7.7732	7.56233	5.38341	5.1756	4.89681	4.87429
ASHGA5P008804	6.89866e-07	7.639e-06	5.78886	up	protein_coding	NM_003600	CCDS13451.1	AURKA	RefSeq	2346	chr20	-	54944444	54967351		ATTACAGCTAGAGGCATCATGGACCGATCTAAAGAAAACTGCATTTCAGGACCTGTTAAG	6790	Hs.250822	GO:0000278|GO:0004672|GO:0004674|GO:0004712|GO:0005515|GO:0005524|GO:0005634|GO:0005813|GO:0005813|GO:0005819|GO:0005829|GO:0005876|GO:0006468|GO:0007049|GO:0007051|GO:0007067|GO:0019901|GO:0030030|GO:0030496|GO:0031145|GO:0031616|GO:0031625|GO:0031647|GO:0032355|GO:0045840|GO:0046605|GO:0046777|GO:0048015|GO:0048471|GO:0051301	aurora kinase A	212.57	36.3377	7.70945	5.17617	253.478	221.527	220.171	155.104	36.1568	47.562	24.3102	37.3219	7.67078	7.72863	7.74324	7.69517	4.98871	5.33244	4.96178	5.42176
ASHGA5P003698	9.84751e-06	5.1456e-05	2.66969	up	protein_coding	NM_005885	CCDS34135.1	MARCH6	RefSeq	4611	chr5	+	10353750	10440500		TTTGCATGGTTGGGAGTTGTTCCTCTTACAGCATGCCGCATCTACAAGTGCTTGTTTACT	10299	Hs.432862	GO:0004842|GO:0004842|GO:0008270|GO:0019899|GO:0030176|GO:0031624|GO:0070936	E3 ubiquitin-protein ligase MARCH6 isoform 1	212.836	79.1621	7.69474	6.27807	256.942	224.631	232.311	137.458	104.056	92.4472	58.6463	61.4991	7.69075	7.75057	7.81621	7.52145	6.50854	6.27867	6.1989	6.12616
ASHGA5P002438	1.47141e-07	2.889e-06	3.08928	up	protein_coding	NM_022826	CCDS2210.1	MARCH7	RefSeq	3484	chr2	+	160569009	160625084		AAAGGCGGCGAAAAATCTTTAAGAATGGAGTCTAAACCTTCAAGGATTCCAAGAAGAATT	64844	Hs.529272	GO:0008270|GO:0016567|GO:0016874	E3 ubiquitin-protein ligase MARCH7	213.034	68.3263	7.7181	6.09082	245.925	211.25	232.319	162.644	82.9635	75.5987	55.0555	59.6876	7.62953	7.66506	7.81639	7.7614	6.18304	5.98841	6.10701	6.08485
ASHGA5P018158	5.53794e-05	0.000195434	2.1762	up	protein_coding	NM_001141979	CCDS45251.1	TP53BP1	RefSeq	6210	chr15	-	43699411	43785354	NM_001141980, NM_005657	GTAAAACCTGTAGGGGCAGGAGAGTTTGTGAGCCCCTGTGAGAGTGGAGACAACACCGGT	7158	Hs.440968	GO:0000724|GO:0000777|GO:0000781|GO:0001102|GO:0001104|GO:0002039|GO:0003677|GO:0005515|GO:0005634|GO:0005654|GO:0005737|GO:0006281|GO:0006302|GO:0006974|GO:0035064|GO:0045893|GO:0045944|GO:0051091	tumor suppressor p53-binding protein 1 isoform 2	213.046	96.4556	7.68475	6.56294	265.921	232.958	226.055	127.251	119.497	114.68	67.356	84.29	7.74415	7.80304	7.77887	7.41293	6.70861	6.58117	6.39911	6.56286
ASHGA5P008163	2.36072e-06	1.8058e-05	3.06214	up	protein_coding	NM_002399	CCDS42014.1	MEIS2	RefSeq	3074	chr15	-	37183221	37393500		AATGAACTAGAATACGATGAGCTGCCCCATTACGGCGGGATGGACGGAGTAGGGGTTCCC	4212	Hs.510989	GO:0000122|GO:0001654|GO:0003700|GO:0003714|GO:0005634|GO:0006366|GO:0009612|GO:0031016|GO:0043565|GO:0043565|GO:0045944	homeobox protein Meis2 isoform f	213.128	69	7.70377	6.08923	249.896	219.753	237.916	144.946	89.9342	76.7698	54.7702	54.5257	7.6492	7.7183	7.84989	7.59769	6.29699	6.00887	6.09817	5.95289
ASHGA5P044496	1.34451e-06	1.2163e-05	2.57503	up	protein_coding	NM_024094	CCDS6330.1	DSCC1	RefSeq	2291	chr8	-	120846180	120868170		TCATGGTCTTTTGGTAAAGTTCCTTTGAACACATGCCTTCAGGAACTCGGACCATTGGAG	79075	Hs.315167	GO:0000775|GO:0000785|GO:0003677|GO:0005515|GO:0005654|GO:0006260|GO:0006275|GO:0034088|GO:0034421	sister chromatid cohesion protein DCC1	213.361	81.8902	7.72189	6.35729	264.766	211.595	204.857	172.225	90.4453	89.9729	66.6405	80.5022	7.73734	7.66769	7.6401	7.84242	6.30581	6.23977	6.38564	6.49796
ASHGA5P008084	1.55068e-05	7.2181e-05	2.65066	up	protein_coding	ENST00000397049	CCDS5329.1	NUDT1	GENCODE	786	chr7	+	2281856	2290780	ENST00000356714, NM_198948, NM_198950, NM_198952, NM_198953, NM_198954	GGGCTAGGAGGGAGCTGCAGGAGGAGAGCGGTCTGACAGTGGACGCCCTGCACAAGGTGG	4521	Hs.534331	GO:0006281|GO:0006184|GO:0006979|GO:0006203|GO:0006195|GO:0042262|GO:0005737|GO:0046872|GO:0016787|GO:0003924|GO:0008413|GO:0035539	nudix (nucleoside diphosphate linked moiety X)-type motif 1 [Source:HGNC Symbol;Acc:8048]	213.379	79.7958	7.7006	6.29425	250.329	216.011	244.714	142.463	105.575	90.4922	62.9193	60.1969	7.65187	7.69401	7.8853	7.57123	6.53106	6.24716	6.30093	6.09786
ASHGA5P005041	6.44894e-06	3.7915e-05	3.577	up	protein_coding	NM_012112	CCDS13190.1	TPX2	RefSeq	3685	chr20	+	30326903	30389603		GATGATATTAACCTGTTACCCTCCAAATCTTCTGTGACCAAGATTTGCAGAGACCCACAG	22974	Hs.244580	GO:0000922|GO:0005515|GO:0005524|GO:0005525|GO:0005634|GO:0005730|GO:0005737|GO:0005819|GO:0005874|GO:0006915|GO:0007067|GO:0008283|GO:0015630|GO:0019901|GO:0032147|GO:0051301|GO:0060236	targeting protein for Xklp2	213.437	58.7055	7.72435	5.8856	252.507	219.74	208.232	173.27	65.4454	57.9765	57.3189	54.081	7.66434	7.71815	7.66299	7.85191	5.835	5.59959	6.16647	5.94134
ASHGA5P002646	2.08174e-05	9.0616e-05	2.27359	up	protein_coding	NM_001980	CCDS9269.1	STX2	RefSeq	3351	chr12	-	131274144	131323819		AGAGCAAGGCAAGAAGGAAATTGATGTTCATTATTATTTGTGTAATTGTTTTGCTTGTGA	2054	Hs.437585	GO:0000149|GO:0000920|GO:0005484|GO:0005515|GO:0005911|GO:0006886|GO:0007165|GO:0007340|GO:0007398|GO:0009887|GO:0009986|GO:0016021|GO:0016323|GO:0030033|GO:0030133|GO:0030496|GO:0030855|GO:0043231|GO:0045026|GO:0045121|GO:0048306|GO:0048546	syntaxin-2 isoform 1	213.954	92.8484	7.71487	6.52989	263.629	222.699	217.778	151.71	112.085	91.2337	74.5794	93.4948	7.73125	7.73734	7.7279	7.66299	6.61015	6.25859	6.53573	6.71511
ASHGA5P011223	5.48293e-07	6.583e-06	3.39298	up	protein_coding	NM_001439	CCDS775.1	EXTL2	RefSeq	3217	chr1	-	101337927	101360735	NM_001033025, NM_001261440, NM_001261442	AACTTCAACACAATGAGGTGTTGCCACATCTGCAAACTTCCTGGGAGAGTAATGGGGATT	2135	Hs.357637	GO:0001888|GO:0005576|GO:0005783|GO:0006044|GO:0015012|GO:0016021|GO:0019276|GO:0031227|GO:0035248|GO:0046872	exostosin-like 2 isoform 1	214.007	62.9077	7.7328	5.97025	233.397	210.518	233.38	178.732	70.6844	76.2653	50.7851	53.8961	7.55288	7.65895	7.82117	7.8982	5.95353	5.99962	5.99152	5.93633
ASHGA5P050547	7.95134e-06	4.413e-05	2.38983	up	protein_coding	NM_178839	CCDS1966.1	LRRTM1	RefSeq	2217	chr2	-	80529002	80531487		AGGGAATGCGAGGTGTGATTGTCCCAGTGGCTCTCAACCCATGCGCTACCAAATACGCCT	347730	Hs.591580	GO:0003674|GO:0005783|GO:0005789|GO:0007610|GO:0008150|GO:0009986|GO:0016021|GO:0030424|GO:0030426|GO:0035418|GO:0050808	leucine-rich repeat transmembrane neuronal protein 1 precursor	214.99	89.3817	7.74041	6.4835	239.76	221.203	221.938	177.059	102.556	95.3503	80.2208	79.3992	7.59328	7.72726	7.75397	7.88713	6.49137	6.32031	6.64208	6.48025
ASHGA5P046617	1.51261e-07	2.92e-06	7.12915	up	protein_coding	ENST00000243300		NRK	GENCODE	8062	chrX	+	105066535	105202602		CAAAAATACAGGCAGCTGATCCAGTGAACCGGTTTAAGAGACCAGATGAGCTCCTTCATT	203447	Hs.209527	GO:0006468|GO:0005524|GO:0004674|GO:0004672|GO:0004713|GO:0016772|GO:0005083	Nik related kinase [Source:HGNC Symbol;Acc:25391]	215.366	29.4479	7.74218	4.90845	241.27	223.033	221.249	175.912	34.849	29.5508	24.7897	28.6022	7.60264	7.74011	7.74913	7.87682	4.93512	4.6596	4.98789	5.05117
ASHGA5P007903	9.75445e-07	9.661e-06	2.29339	up	protein_coding	NM_198309	CCDS9885.1	TTC8	RefSeq	2218	chr14	+	89290977	89344335	NM_144596	GCTGGGAACGGCTTCCATGCTTACAAGTCCTGATGGACCATTTATAAATTTATCTAGGCT	123016	Hs.303055	GO:0005515|GO:0005813|GO:0005932|GO:0034464|GO:0042384|GO:0044441|GO:0048560|GO:0050893|GO:0060170	tetratricopeptide repeat protein 8 isoform B	215.505	93.1637	7.73275	6.53527	250.519	238.606	207.36	165.533	105.347	107.985	80.3178	79.0049	7.6538	7.83541	7.65764	7.78417	6.5275	6.49509	6.64461	6.47388
ASHGA5P015748	2.21262e-08	9.65e-07	18.8487	up	protein_coding	NM_001164270	CCDS53932.1	RAD51	RefSeq	2177	chr15	+	40987326	41024356		CGCTGATGAGATTGTATCTGAGGAAAGGAAGAGGGGAAACCAGAATCTGCAAAATCTACG	5888	Hs.631709	GO:0000724|GO:0000724|GO:0000730|GO:0000793|GO:0000794|GO:0000800|GO:0003684|GO:0003690|GO:0003697|GO:0005515|GO:0005524|GO:0005634|GO:0005634|GO:0005654|GO:0005737|GO:0005739|GO:0005759|GO:0006268|GO:0006281|GO:0006302|GO:0006310|GO:0006312|GO:0007126|GO:0007131|GO:0008022|GO:0016605|GO:0042802|GO:0043142|GO:0048471|GO:0051106|GO:0051260	DNA repair protein RAD51 homolog 1 isoform 3	215.591	11.1522	7.7288	3.49241	248.946	233.262	226.029	154.127	15.9217	11.6384	8.27696	8.77162	7.64451	7.80588	7.77844	7.68638	3.79841	3.32452	3.43671	3.40998
ASHGA5P005369	3.02187e-05	0.000121226	3.13532	up	protein_coding	NM_003410	CCDS14211.1	ZFX	RefSeq	7604	chrX	+	24167853	24234372		ATTAAGACAGGAGCTGTGACTGATGAGAATTAAAGGCCATGGATGAAGATGGGCTTGAAT	7543	Hs.336681	GO:0003677|GO:0003713|GO:0005634|GO:0005730|GO:0006351|GO:0006355|GO:0008270	zinc finger X-chromosomal protein isoform 1	216.107	68.4527	7.71611	6.06749	257.637	242.582	225.485	138.724	90.9564	78.1928	58.5092	46.1525	7.69421	7.86077	7.77577	7.53367	6.31781	6.03673	6.19642	5.71901
ASHGA5P011990	1.0193e-06	9.936e-06	2.14886	up	protein_coding	NM_001145000	CCDS46470.1	ITGAV	RefSeq	6939	chr2	+	187454789	187545628		TGTAGATCACGTCAGCTTATTTCGGATCAAGTGGCAGAAATCGTATCTAAATACGACCCC	3685	Hs.436873	GO:0001525|GO:0001846|GO:0002474|GO:0002479|GO:0005080|GO:0005245|GO:0005515|GO:0005886|GO:0005886|GO:0005887|GO:0007155|GO:0007160|GO:0007229|GO:0007411|GO:0007596|GO:0008284|GO:0008305|GO:0008305|GO:0009897|GO:0009986|GO:0009986|GO:0010745|GO:0010888|GO:0016020|GO:0030335|GO:0031994|GO:0032369|GO:0033690|GO:0035867|GO:0042590|GO:0043066|GO:0043277|GO:0045335|GO:0045715|GO:0045785|GO:0046718|GO:…	integrin alpha-V isoform 3 precursor	216.644	101.648	7.74676	6.64319	246.366	226.935	221.661	171.615	122.24	120.923	76.9501	86.4777	7.63279	7.76491	7.75252	7.83682	6.73869	6.65347	6.57777	6.60283
ASHGA5P006699	9.59635e-07	9.57e-06	2.98792	up	protein_coding	NM_004626	CCDS8242.1	WNT11	RefSeq	1927	chr11	-	75897369	75917574		CACAAGACAGGCAGTGCAACAAGACATCCAACGGAAGCGACAGCTGCGACCTTATGTGCT	7481	Hs.108219	GO:0001649|GO:0001664|GO:0003151|GO:0005099|GO:0005578|GO:0005615|GO:0005737|GO:0005886|GO:0006468|GO:0007492|GO:0009798|GO:0009952|GO:0010628|GO:0030182|GO:0030282|GO:0030295|GO:0030308|GO:0030325|GO:0030335|GO:0030336|GO:0032320|GO:0032915|GO:0034394|GO:0035567|GO:0043065|GO:0043066|GO:0044212|GO:0045860|GO:0045892|GO:0045893|GO:0048706|GO:0048844|GO:0051496|GO:0060021|GO:0060070|GO:0060197|GO:…	protein Wnt-11 precursor	216.865	71.384	7.72942	6.15028	271.771	232.501	213.874	149.316	90.9643	76.2838	58.6625	59.6254	7.77424	7.79991	7.704	7.63955	6.31825	6.00012	6.1997	6.08305
ASHGA5P020834	1.47796e-06	1.2961e-05	5.79439	up	protein_coding	NM_001165959	CCDS54119.1	GSDMB	RefSeq	1583	chr17	-	38060847	38074903		CAGAGAGGAGGCGCAATGTTCAGCGTATTTGAGGAAATCACAAGAATTGTAGTTAAGGAG	55876	Hs.306777	GO:0005737	gasdermin-B isoform 4	217.66	38.244	7.74608	5.21143	248.993	235.212	226.296	160.141	44.3518	55.4331	23.8063	29.3849	7.6454	7.81621	7.78066	7.74207	5.28229	5.53793	4.93512	5.09038
ASHGA5P005626	1.99545e-05	8.7647e-05	2.09352	up	protein_coding	NM_001164387	CCDS54901.1	RAPGEF6	RefSeq	8095	chr5	-	130759613	130970929		TCCTGCAGCCTACCACCAGTATGTTGGATTTTTCCAATCCTTCAGCTGTTGGTTTTTATT	51735	Hs.483329	GO:0005085|GO:0005737|GO:0005886|GO:0007265|GO:0017016|GO:0030742|GO:0043087|GO:0051056	rap guanine nucleotide exchange factor 6 isoform 3	218.046	103.93	7.76203	6.6961	238.95	230.691	218.327	184.216	111.125	118.539	90.3122	95.7447	7.58785	7.78876	7.73138	7.94013	6.59762	6.62758	6.81173	6.74748
ASHGA5P038039	5.40521e-08	1.572e-06	2.86514	up	protein_coding	NM_015653		RIBC2	RefSeq	1414	chr22	+	45809573	45828295		AGTCGATAATGAGGAACACACCCTTGTTCCCGTCATTCACGTATAAAGAGTGGCTACCTT	26150	Hs.475110		RIB43A-like with coiled-coils protein 2	219.013	75.6492	7.75766	6.23906	260.112	217.001	229.055	169.885	81.1893	89.5735	61.1774	70.6565	7.70859	7.70124	7.79749	7.82333	6.14863	6.23184	6.26203	6.31374
ASHGA5P005364	2.66988e-05	0.000110143	2.54105	up	protein_coding	NM_001290	CCDS3420.1	LDB2	RefSeq	2560	chr4	-	16503164	16900424		CAGTCAGGTACCTGATGTGATGGTGGTAGGAGAGCCAACTCTGATGGGAGGTGAGTTTGG	9079	Hs.714330	GO:0001942|GO:0003712|GO:0005634|GO:0005667|GO:0010669|GO:0019899|GO:0030274|GO:0035019|GO:0044089|GO:0045944	LIM domain-binding protein 2 isoform a	219.345	85.1612	7.72605	6.38063	268.357	238.671	239.763	130.59	108.3	102.344	61.2355	68.7647	7.75608	7.83585	7.86124	7.45104	6.56469	6.41472	6.26363	6.27947
ASHGA5P009658	3.74111e-06	2.5144e-05	3.06575	up	protein_coding	NM_145014	CCDS8467.1	HYLS1	RefSeq	1829	chr11	+	125753508	125770541	NM_001134793	AATGAAAGCAGAAGGTCCTACAGTGTAGGGGAAGCAATGGAAGAACTTCTACCTGATGGA	219844	Hs.585071	GO:0005634|GO:0005730|GO:0005737|GO:0005813|GO:0005886	hydrolethalus syndrome protein 1	219.552	71.8992	7.75569	6.13945	264.667	225.803	228.573	159.165	96.6028	82.3072	55.4718	53.2151	7.7365	7.75793	7.79485	7.73349	6.40543	6.11281	6.11844	5.92114
ASHGA5P009990	3.97356e-05	0.000150118	2.62552	up	protein_coding	NM_175613	CCDS2558.1	CNTN4	RefSeq	3945	chr3	+	2933898	3099645	NM_001206955, NM_001206956, NM_175607	ATTCGAATTCCAAAGATATCAAATGCCTACGCGAGAGGATCTGGGGCTTCCACTTCGAAT	152330	Hs.298705	GO:0005576|GO:0005886|GO:0007158|GO:0007399|GO:0007409|GO:0007411|GO:0007413|GO:0007420|GO:0030424|GO:0031175|GO:0031225|GO:0045665|GO:0048167	contactin-4 isoform c	219.69	84.256	7.74098	6.34838	267.515	240.054	228.537	142.654	102.675	109.228	51.5082	73.6125	7.7512	7.84546	7.79434	7.57293	6.49336	6.51437	6.01267	6.37313
ASHGA5P054063	2.30748e-07	3.777e-06	2.66595	up	protein_coding	NM_001009584	CCDS14488.1	ARMCX6	RefSeq	1783	chrX	-	100870107	100872991	NM_001184768, NM_019007	TGATTTTGAAACTATGGCTCGGCCCTGGACTGAGGATGGGGATTGGACTGAACCTGGGGC	54470	Hs.83530	GO:0016021	protein ARMCX6	219.846	82.2949	7.75838	6.34374	265.218	219.607	231.621	162.939	89.6705	107.174	64.9668	67.3685	7.73997	7.71723	7.81193	7.76441	6.2934	6.48533	6.34701	6.2492
ASHGA5P048576	6.06959e-06	3.616e-05	2.92046	up	protein_coding	NM_005664	CCDS10013.1	MKRN3	RefSeq	2744	chr15	+	23810453	23813166		AACTTATTCAGCAATACAAGGAGGCAATGAGCAACAAGGCCTGCAGGTATTTTGCGGAAG	7681	Hs.72964	GO:0003676|GO:0005515|GO:0008270|GO:0016567|GO:0016874|GO:0030529	probable E3 ubiquitin-protein ligase makorin-3	220.291	74.9969	7.74832	6.20213	251.347	250.791	232.102	146.924	91.9774	89.1876	50.1433	68.6791	7.65754	7.90495	7.81526	7.61552	6.33526	6.22343	5.97223	6.27758
ASHGA5P009237	1.1629e-05	5.8383e-05	2.11083	up	protein_coding	NM_001034956	CCDS31256.1	SORBS1	RefSeq	6065	chr10	-	97071529	97200937		ATTATACTCCTGGAGACTGCTCTATCCTTCCTAGAGAGGATAGAAAGAGCTCAGCCATCA	10580	Hs.740371	GO:0001725|GO:0003779|GO:0005070|GO:0005070|GO:0005158|GO:0005515|GO:0005634|GO:0005730|GO:0005737|GO:0005813|GO:0005829|GO:0005829|GO:0005886|GO:0005899|GO:0005913|GO:0005915|GO:0005924|GO:0005925|GO:0006936|GO:0007160|GO:0008092|GO:0008286|GO:0015758|GO:0019901|GO:0032869|GO:0043149|GO:0045121|GO:0045725|GO:0046326|GO:0046889|GO:0048041|GO:0090004	sorbin and SH3 domain-containing protein 1 isoform 5	220.496	103.874	7.76028	6.68247	253.821	251.508	218.387	158.269	126.602	116.346	89.2253	83.3213	7.6732	7.90958	7.73211	7.72623	6.78382	6.60233	6.79667	6.54706
ASHGA5P052019	2.76142e-05	0.000113095	2.46769	up	protein_coding	NM_001008388	CCDS34040.1	CISD2	RefSeq	5892	chr4	+	103790134	103813963		GCGGAGGGGGCTCGGGAGAGGAGTGGACGCCGCTGGCCAGGATGGTGCTGGAGAGCGTGG	493856	Hs.444955	GO:0000422|GO:0005515|GO:0005741|GO:0005783|GO:0005789|GO:0010259|GO:0010506|GO:0016021|GO:0042803|GO:0043234|GO:0046872|GO:0051537	CDGSH iron-sulfur domain-containing protein 2	221.503	89.7031	7.74828	6.44511	269.733	222.806	251.326	142.149	113.203	113.622	63.5563	68.4303	7.7629	7.7382	7.92396	7.56804	6.62364	6.56872	6.31579	6.27231
ASHGA5P012761	2.05971e-07	3.503e-06	2.32565	up	protein_coding	NM_017856	CCDS14159.1	GEMIN8	RefSeq	3259	chrX	-	14024844	14048035		TTTCTTTGAGAGTTTCAGCACCCATTTGGACTTTCACAATCAGAGATGGCAGCGGTAAAG	54960	Hs.592237	GO:0000387|GO:0005515|GO:0005634|GO:0005681|GO:0005730|GO:0005737|GO:0015030|GO:0032797	gem-associated protein 8	221.701	94.7132	7.77381	6.55618	271.762	228.16	216.758	170.123	111.093	103.713	78.7788	85.2683	7.77408	7.77359	7.72212	7.82546	6.59726	6.43343	6.61395	6.58006
ASHGA5P041262	2.18673e-07	3.634e-06	2.17979	up	protein_coding	NM_175920	CCDS43346.1	LNPEP	RefSeq	4262	chr5	+	96294155	96365115	NM_005575	AACACTTCTTCAATGGCGGATAGAAAGCTGGTGACTAAAATCATTGCTCATGAGCTGGCC	4012	Hs.656905	GO:0000209|GO:0002474|GO:0002480|GO:0004177|GO:0004177|GO:0005576|GO:0005622|GO:0005829|GO:0005886|GO:0005887|GO:0006508|GO:0007267|GO:0007565|GO:0008237|GO:0008270|GO:0030163|GO:0031905|GO:0042590|GO:0048471	leucyl-cystinyl aminopeptidase isoform 2	221.706	101.555	7.76581	6.64162	270.019	232.639	228.135	156.03	116.923	124.66	74.2921	90.3472	7.76555	7.80091	7.79169	7.70509	6.6752	6.69736	6.53062	6.66331
ASHGA5P014240	1.47132e-06	1.2925e-05	2.97479	up	protein_coding	NM_001112802	CCDS46264.1	SLC8A1	RefSeq	6032	chr2	-	40339285	40739575	NM_001112800, NM_001112801, NM_001252624, NM_021097	TCACAATAACAGACGAATATGATGACAAGCAGCCACTGACCAGCAAAGAGGAAGAGGAGA	6546	Hs.468274	GO:0001666|GO:0002026|GO:0002026|GO:0002027|GO:0002028|GO:0005432|GO:0005516|GO:0005739|GO:0005874|GO:0005886|GO:0005887|GO:0006811|GO:0006936|GO:0007584|GO:0007596|GO:0008092|GO:0009749|GO:0010881|GO:0014704|GO:0014829|GO:0021537|GO:0030018|GO:0030315|GO:0030506|GO:0030506|GO:0031072|GO:0033198|GO:0034614|GO:0042383|GO:0042493|GO:0042542|GO:0043197|GO:0044325|GO:0044557|GO:0046872|GO:0051481|GO:…	sodium/calcium exchanger 1 isoform D precursor	222.108	73.6811	7.7754	6.20261	269.292	228.269	222.972	167.899	87.7326	80.6257	67.8743	58.4917	7.7607	7.7744	7.7614	7.80511	6.26169	6.08144	6.4108	6.05653
ASHGA5P049511	1.00437e-05	5.2227e-05	2.35843	up	protein_coding	NM_001190438	CCDS54094.1	NCOR1	RefSeq	3106	chr17	-	15994883	16097953		CAGAGAGTGGGAAGGTAGGTAGATAGAGCTATCACCAAGAGAACTTTTATGAAGGGAAAT	9611	Hs.462323	GO:0000118|GO:0000122|GO:0000122|GO:0000790|GO:0001102|GO:0003682|GO:0003714|GO:0003714|GO:0005515|GO:0005634|GO:0005654|GO:0005876|GO:0006351|GO:0006366|GO:0006367|GO:0007179|GO:0007219|GO:0010467|GO:0016568|GO:0016580|GO:0017053|GO:0042826|GO:0044212|GO:0044255|GO:0044281|GO:0044428|GO:0046329|GO:0051225|GO:0072362|GO:0072368|GO:2000191	nuclear receptor corepressor 1 isoform 2	222.11	93.872	7.76935	6.53152	260.907	236.254	233.53	157.749	123.512	96.0614	74.0919	81.8224	7.71334	7.82117	7.82236	7.72054	6.75128	6.3298	6.52768	6.51734
ASHGA5P011315	4.2984e-05	0.000159665	2.06412	up	protein_coding	ENST00000370689	CCDS691.1	PRKACB	GENCODE	4513	chr1	+	84543744	84704181	NM_207578	GTGGAGAGCGTGAAAGAGTTTCTAGCCAAAGCCAAAGAAGACTTTTTGAAAAAATGGGAG	5567	Hs.487325	GO:0055085|GO:0044281|GO:0006629|GO:0007165|GO:0005975|GO:0006468|GO:0006006|GO:0007268|GO:0007188|GO:0007243|GO:0006094|GO:0006833|GO:0007596|GO:0019433|GO:0007173|GO:0071377|GO:0007202|GO:0008543|GO:0048011|GO:0050796|GO:0006112|GO:0034199|GO:0005886|GO:0005829|GO:0005813|GO:0005654|GO:0005952|GO:0005515|GO:0005524|GO:0004674|GO:0000287|GO:0004672|GO:0031625|GO:0004713|GO:0016772|GO:0004691	protein kinase, cAMP-dependent, catalytic, beta [Source:HGNC Symbol;Acc:9381]	222.124	107.567	7.76966	6.72413	260.358	239.288	231.42	157.429	143.239	112.744	88.5245	85.7592	7.70968	7.84054	7.8101	7.7183	6.96122	6.5591	6.78618	6.59001
ASHGA5P050777	1.44552e-07	2.861e-06	2.98247	up	protein_coding	NM_001098199	CCDS2368.1	GPR1	RefSeq	2326	chr2	-	207040041	207082771	NM_001261452, NM_001261453, NM_001261454, NM_001261455, NM_005279	AGCTCAATAAGTTATTACTTTTCCACAAATCAGTATATGGCTTTTTATGTGGGTCCTCTG	2825	Hs.184907	GO:0004930|GO:0005887|GO:0007186	G-protein coupled receptor 1	222.3	72.9945	7.76611	6.18961	289.311	225.145	214.915	159.83	85.4816	81.8034	63.125	61.5679	7.85998	7.75419	7.71091	7.73938	6.22257	6.10228	6.30567	6.12791
ASHGA5P050524	7.28976e-08	1.886e-06	5.84588	up	protein_coding	NM_016347		NAT8B	RefSeq	845	chr2	-	73927635	73928467		GCAGGGCGTCTATGATTTCTTTCCTTCTGTATTGGTCAGAATAGAATCCATTCGGCTGTA	51471	Hs.728429	GO:0001702|GO:0008080|GO:0016021	probable N-acetyltransferase 8B	222.691	37.8908	7.77351	5.22609	263.306	240.756	229.744	156.957	45.0843	50.0533	26.9415	29.4839	7.72888	7.84968	7.80091	7.71454	5.30631	5.39885	5.10288	5.09631
ASHGA5P013298	7.22006e-07	7.877e-06	2.72959	up	protein_coding	NM_181573	CCDS3283.1	RFC4	RefSeq	1486	chr3	-	186507681	186524484		ATCAGTGATCGGTGAAGTACCATGCAAGCATTTCTTAAAGGTACATCCATCAGTACTAAA	5984	Hs.732098	GO:0000075|GO:0000084|GO:0000278|GO:0000722|GO:0000723|GO:0003677|GO:0005515|GO:0005524|GO:0005654|GO:0005663|GO:0006260|GO:0006260|GO:0006271|GO:0006281|GO:0006281|GO:0006283|GO:0006289|GO:0006297|GO:0017111|GO:0032201|GO:0048015	replication factor C subunit 4	223.325	81.332	7.77221	6.32353	263.024	251.131	226.402	152.743	98.0066	99.6879	59.8064	67.8272	7.72705	7.90685	7.78111	7.67385	6.42538	6.37896	6.23073	6.25904
ASHGA5P050254	9.91045e-06	5.1706e-05	3.50944	up	protein_coding	NM_020160	CCDS33064.1	MEIS3	RefSeq	2166	chr19	-	47906374	47922785		GTGGCTGCAGCACCCGTACCCCTCGGAGGAGCAGAAGAAACAGCTGGCGCAGGACACGGG	56917	Hs.380923	GO:0001077|GO:0003682|GO:0005634|GO:0043066|GO:0043565|GO:0051897	homeobox protein Meis3 isoform 1	223.348	63.48	7.77032	5.95908	243.57	251.464	248.113	150.246	87.7703	69.2026	49.0982	47.8486	7.61592	7.90919	7.90685	7.64933	6.26203	5.86132	5.94249	5.77048
ASHGA5P046263	2.98837e-08	1.123e-06	4.32381	up	protein_coding	NM_001168399	CCDS55467.1	BEX2	RefSeq	1100	chrX	-	102564273	102565883	ENST00000372677, NM_001168400, NM_001168401	AAGTGTTGCGGCGACGCACCTCACGTCGAGAATCGGGAGGAGGAGACTGCAAGGATAGGC	84707	Hs.398989	GO:0005634|GO:0005737|GO:0006915|GO:0007049|GO:0042981|GO:0051726	protein BEX2 isoform 1	223.765	51.4198	7.77714	5.66484	269.76	233.664	236.5	155.137	63.149	61.9487	37.0349	43.5468	7.76371	7.80781	7.84088	7.69617	5.78141	5.69592	5.54756	5.63447
ASHGA5P052784	6.89759e-08	1.828e-06	2.76423	up	protein_coding	NM_183050	CCDS4994.1	BCKDHB	RefSeq	3712	chr6	+	80816343	81055987		GACCATATAGGTAGGTATGCATCTTGAGAAAGCTACTATGTGCCCCTGACATTAACGTAC	594	Hs.654441	GO:0003826|GO:0003863|GO:0005515|GO:0005739|GO:0005759|GO:0005947|GO:0007584|GO:0009083|GO:0009083|GO:0016831|GO:0032403|GO:0034641|GO:0044281|GO:0051384|GO:0051591	2-oxoisovalerate dehydrogenase subunit beta, mitochondrial precursor	224.206	80.9024	7.78872	6.32184	264.533	237.2	226.353	168.736	92.5107	98.9114	58.5212	73.6662	7.73555	7.82686	7.78079	7.81169	6.34616	6.37016	6.1969	6.37416
ASHGA5P001893	2.71952e-05	0.000111783	2.84723	up	protein_coding	NM_001127357	CCDS47621.1	PHTF2	RefSeq	5025	chr7	+	77469446	77586821	NM_001127359	TATTAAACTGGGGCTAAGGAATAAACCAAAGAAAACAGCACATGTGAAACCAGACCTCAT	57157	Hs.203965	GO:0003677|GO:0005634|GO:0005783|GO:0006351|GO:0006355	putative homeodomain transcription factor 2 isoform 1	224.899	78.6397	7.80599	6.29643	228.303	245.379	231.796	194.119	96.3082	81.1942	69.9302	67.1261	7.51917	7.8765	7.8137	8.01459	6.40185	6.09115	6.44894	6.24379
ASHGA5P050540	0.000145357	0.000424278	3.34806	up	protein_coding	NM_019896	CCDS1957.1	POLE4	RefSeq	710	chr2	+	75185774	75196859		GCGGCAGGAAGCGGGACGCCCCGAGAGGAGGAGGGACCTGCTGGGGAGGCAGCGGCCTCG	56655	Hs.469060	GO:0003887|GO:0005515|GO:0005634|GO:0005671|GO:0008622|GO:0043565|GO:0043966|GO:0046982	DNA polymerase epsilon subunit 4	225.289	67.2821	7.75823	6.0149	273.987	249.854	247.329	129.984	101.461	71.5848	52.4281	43.6549	7.78624	7.8984	7.9032	7.44508	6.47524	5.90999	6.03652	5.63786
ASHGA5P029634	9.74749e-07	9.661e-06	2.19417	up	protein_coding	NM_003813	CCDS9804.1	ADAM21	RefSeq	2666	chr14	+	70918873	70926622		CTTATGTATCTACGACAATGTTCTGGTCCCAAAGAAACTAAGGCTCATTCATCAGGTTAA	8747	Hs.178748	GO:0004222|GO:0006508|GO:0007338|GO:0008237|GO:0008270|GO:0016021	disintegrin and metalloproteinase domain-containing protein 21 preproprotein	225.665	101.685	7.78624	6.65257	268.44	252.967	227.131	154.12	120.239	116.449	78.3152	91.7373	7.75649	7.91699	7.78551	7.68597	6.71636	6.60269	6.60465	6.68656
ASHGA5P007525	1.58152e-05	7.3116e-05	2.08736	up	protein_coding	NM_001024855	CCDS33743.1	ZNF197	RefSeq	2965	chr3	+	44666510	44689963		ACCTCCCTAGGTTACAGGAAATACAGGAGGCAGAGGAACAAATAAAAGACACCACGAGAA	10168	Hs.157035	GO:0003677|GO:0003700|GO:0005634|GO:0006351|GO:0008270|GO:0016032	zinc finger protein 197 isoform 2	225.972	108.304	7.80075	6.73907	250.223	239.923	243.069	170.672	137.161	119.015	89.3415	87.699	7.65044	7.84473	7.87764	7.8302	6.90208	6.63352	6.79839	6.62232
ASHGA5P054131	4.31733e-06	2.7998e-05	2.3619	up	protein_coding	NM_021795	CCDS1457.1	ELK4	RefSeq	3077	chr1	-	205588395	205602000		TTTTTCACAGGTAGCTTGCTCGCTCTTTATGGTGTCACCATTGCTTTCATTTATTTGCCC	2005	Hs.497520	GO:0000122|GO:0001047|GO:0003677|GO:0003682|GO:0003700|GO:0003712|GO:0005515|GO:0005634|GO:0005730|GO:0005737|GO:0043565|GO:0070932	ETS domain-containing protein Elk-4 isoform b	226.401	96.5409	7.80473	6.56478	250.501	243.003	240.627	171.473	117.287	117.816	76.056	75.0048	7.65333	7.86516	7.86516	7.83526	6.68046	6.61899	6.56186	6.39781
ASHGA5P011780	7.27425e-07	7.908e-06	2.3942	up	protein_coding	NM_013411	CCDS373.1	AK2	RefSeq	3671	chr1	-	33473540	33502512	NM_001199199, NR_037591	TCTCCAAAGCCACATCCTAGTATCAGAAGGCCAGGCGAGACTGCAACACTGCTCATCACC	204	Hs.470907	GO:0004017|GO:0005524|GO:0005743|GO:0005758|GO:0015949|GO:0044281|GO:0055086	adenylate kinase 2, mitochondrial isoform b	227.163	94.8093	7.81318	6.55363	254.926	230.662	242.408	180.657	108.722	112.895	78.7563	78.864	7.67899	7.78836	7.87488	7.91046	6.56914	6.56041	6.6136	6.47137
ASHGA5P053069	8.08409e-06	4.4757e-05	3.51618	up	protein_coding	NM_001003941	CCDS47580.1	OGDH	RefSeq	1829	chr7	+	44646120	44716195		ACAGTTTTACTGTGGCGACACTGAAGGGAAAAAGGTAAGGCCCAGAGAGAGGCGTGCAAG	4967	Hs.488181	GO:0004591|GO:0005739|GO:0005759|GO:0006091|GO:0006096|GO:0006099|GO:0006554|GO:0021695|GO:0021756|GO:0021766|GO:0021794|GO:0021860|GO:0022028|GO:0030976|GO:0031966|GO:0034602|GO:0034641|GO:0044281|GO:0061034	2-oxoglutarate dehydrogenase, mitochondrial isoform 2 precursor	227.206	64.6479	7.79122	5.97721	258.009	260.146	240.797	149.87	84.4805	79.4989	48.9693	45.643	7.69559	7.95881	7.86551	7.64495	6.20543	6.0609	5.93941	5.70309
ASHGA5P031727	4.89411e-08	1.487e-06	6.86275	up	protein_coding	NM_199051	CCDS1373.1	FAM5C	RefSeq	2884	chr1	-	190066796	190446759		AACATAAGACTTTTGGGACGTCGACCTACCCTTCAGCAAATCACAGAAAACCTTATCAAG	339479	Hs.65765	GO:0005576|GO:0005737|GO:0007399|GO:0045786	protein FAM5C precursor	227.274	32.0276	7.8025	5.02372	292.471	230.694	213.314	172.617	39.6069	33.3738	28.0915	27.0381	7.87332	7.78929	7.70053	7.84686	5.1223	4.83554	5.16054	4.97648
ASHGA5P010665	1.58305e-05	7.3147e-05	2.05138	up	protein_coding	NM_053052	CCDS1562.1	SNAP47	RefSeq	2388	chr1	+	227922696	227968932		ATACCCAGGAACTAACCCAGATCCTGAGGAGGATGAAGGGGCTGGCCCTGGAGGCCGAGA	116841	Hs.325081	GO:0005515|GO:0012505|GO:0016020|GO:0031083|GO:0048471	synaptosomal-associated protein 47	227.687	111.174	7.81844	6.78185	244.375	225.198	254.267	186.909	129.059	127.839	87.8839	99.9135	7.62025	7.75456	7.93927	7.95969	6.81367	6.73128	6.77514	6.8073
ASHGA5P047700	9.1326e-09	5.7e-07	6.07661	up	protein_coding	NM_145341	CCDS44478.1	PDCD4	RefSeq	3728	chr10	+	112631552	112659764		TGCTTCAATAGCATGTTATTATCATAAAAATGAACAGTTTTGTGGAATAGATGACCAAAT	27250	Hs.711490	GO:0003723|GO:0005515|GO:0005634|GO:0005634|GO:0005634|GO:0005730|GO:0005737|GO:0005829|GO:0006915|GO:0007569|GO:0043508|GO:0045786|GO:0045892|GO:0045892	programmed cell death protein 4 isoform 2	228.275	36.6465	7.81222	5.20896	269.423	221.382	250.199	172.094	44.0877	40.4855	28.4629	33.5499	7.76174	7.72797	7.91783	7.84135	5.2735	5.10618	5.17932	5.27683
ASHGA5P012701	2.92002e-06	2.1003e-05	2.87132	up	protein_coding	ENST00000396855	CCDS31392.1	TRIM5	GENCODE	2029	chr11	-	5684424	5706339	NM_033034, NM_033092	TCATAAAAAGGACGGAGAACGTGACCTTGAAGAAGCCAGAAACTTTTCCAAAAAATCAAA	85363	Hs.370515	GO:0016567|GO:0009615|GO:0044419|GO:0070206|GO:0005737|GO:0005622|GO:0000932|GO:0008270|GO:0005515|GO:0016874|GO:0042803|GO:0042802	tripartite motif containing 5 [Source:HGNC Symbol;Acc:16276]	228.854	78.5247	7.81762	6.29591	245.858	260.592	238.409	170.558	92.0429	85.8043	69.4336	66.8181	7.62887	7.9601	7.85191	7.82962	6.33623	6.16841	6.44061	6.23839
ASHGA5P029682	0.000231116	0.000625079	2.07776	up	protein_coding	ENST00000439131	CCDS53906.1	C14orf178	GENCODE	632	chr14	+	78227172	78236085	NM_174943	AGAACATGATCTTAACCATACTGTCTTCCAAGTGAAAGATTCTACCTTTCTAAGACATCT	283579	Hs.375834		chromosome 14 open reading frame 178 [Source:HGNC Symbol;Acc:26385]	229.016	110.689	7.83595	6.78092	242.017	233.188	236.809	204.052	133.011	118.082	102.912	88.7516	7.60777	7.80536	7.84369	8.08696	6.85946	6.62232	7.00524	6.63664
ASHGA5P033330	3.99003e-07	5.333e-06	3.81728	up	protein_coding	NM_002758	CCDS11686.1	MAP2K6	RefSeq	1879	chr17	+	67410837	67538470		ATCCTTCGATTTCCCTATGATTCATGGGGAACTCCATTTCAGCAGCTCAAACAGGTGGTA	5608	Hs.463978	GO:0000187|GO:0002224|GO:0002755|GO:0002756|GO:0004674|GO:0004708|GO:0004713|GO:0005524|GO:0005654|GO:0005829|GO:0005856|GO:0006351|GO:0006355|GO:0006915|GO:0006975|GO:0007050|GO:0007165|GO:0008063|GO:0019901|GO:0034130|GO:0034134|GO:0034138|GO:0034142|GO:0035666|GO:0035872|GO:0042493|GO:0042692|GO:0043065|GO:0045087|GO:0051149|GO:0051403|GO:0060048|GO:0070423	dual specificity mitogen-activated protein kinase kinase 6	229.268	59.4914	7.82724	5.89469	247.608	231.749	253.587	184.128	67.5336	69.4205	51.5675	49.444	7.63973	7.79522	7.93492	7.93909	5.88381	5.86551	6.01409	5.81537
ASHGA5P003023	9.79932e-06	5.1231e-05	2.35594	up	protein_coding	NM_013386	CCDS41361.1	SLC25A24	RefSeq	3600	chr1	-	108677343	108742980		CGCCGAGGAGAAAATTTTTACTACTGGAGATGTCAACAAAGATGGGAAGCTGGATTTTGA	29957	Hs.656870	GO:0005509|GO:0005743|GO:0016021|GO:0055085	calcium-binding mitochondrial carrier protein SCaMC-1 isoform 1	229.599	98.0011	7.82973	6.59343	247.574	226.164	258.93	185.73	120.763	112.231	77.1722	81.8391	7.63955	7.76032	7.96686	7.9522	6.72249	6.55044	6.58301	6.51778
ASHGA5P011665	4.55296e-06	2.9036e-05	2.80984	up	protein_coding	NM_173540	CCDS7333.1	FUT11	RefSeq	2069	chr10	+	75532048	75535976		ATTCCTGAGAATGACAGTTGGAAAGAGATGTGGCTGCAAGATTATTGGCAAGGTCTGGAC	170384	Hs.588854	GO:0006486|GO:0016021|GO:0032580|GO:0046920	alpha-(1,3)-fucosyltransferase 11 precursor	230.775	81.6703	7.82476	6.33427	263.109	237.535	256.256	166.201	104.59	92.2955	68.0489	61.7464	7.72797	7.82813	7.9525	7.79042	6.51573	6.27546	6.41453	6.13135
ASHGA5P005747	2.51196e-07	3.965e-06	2.74447	up	protein_coding	NM_001042471	CCDS42313.1	GSDMB	RefSeq	1578	chr17	-	38060847	38074903		AGCAGCTTGTCTTCCCCAACAAGGAGACGATGAAGAAGGATGGTGCTTCATCCTGTTTAG	55876	Hs.306777	GO:0005737	gasdermin-B isoform 1	231.938	83.8396	7.82348	6.36696	295.588	240.176	231.669	160.318	97.0866	106.869	63.1395	68.2632	7.89127	7.84686	7.81216	7.74364	6.41222	6.48025	6.30606	6.2693
ASHGA5P038314	6.72075e-07	7.526e-06	2.879	up	protein_coding	NM_012234		RYBP	RefSeq	4678	chr3	-	72423743	72495774		TTTGGGATTGTAGCGTCTGCACCTTCAGAAACAGTGCTGAAGCCTTTAAATGCAGCATCT	23429	Hs.7910	GO:0000122|GO:0003677|GO:0003714|GO:0005515|GO:0005654|GO:0005737|GO:0006351|GO:0006915|GO:0007275|GO:0008270|GO:0031519|GO:0035518	RING1 and YY1-binding protein	232.577	80.3083	7.83927	6.3137	265.88	251.77	241.837	170.821	101.811	91.0659	63.7964	64.5603	7.74364	7.91137	7.8704	7.83166	6.48087	6.2565	6.32248	6.19495
ASHGA5P047027	2.37015e-08	9.87e-07	2.46595	up	protein_coding	NM_021732	CCDS7470.1	AVPI1	RefSeq	1422	chr10	-	99437180	99447015		AACGGGCACAGATCATCTGGGAATGTGCAGGGGACCACCGTGTGGCTGAGGCCCTCAAGA	60370	Hs.23918	GO:0000187|GO:0007049	arginine vasopressin-induced protein 1	232.819	93.4854	7.83978	6.53764	271.682	255.408	233.036	171.153	106.258	108.921	75.3147	83.4479	7.77336	7.93207	7.8203	7.8334	6.54017	6.51035	6.54987	6.55019
ASHGA5P005627	5.37074e-07	6.487e-06	2.3886	up	protein_coding	NM_001164388	CCDS54899.1	RAPGEF6	RefSeq	8080	chr5	-	130759613	130970929	NM_001164387	GGCTTGATTGAAAATGAACAAGTTTCAGCAGTCTAGCCTTTGGATGACCTATTTGAAAAC	51735	Hs.483329	GO:0005085|GO:0005737|GO:0005886|GO:0007265|GO:0017016|GO:0030742|GO:0043087|GO:0051056	rap guanine nucleotide exchange factor 6 isoform 4	232.857	97.5656	7.84225	6.58609	285.772	216.901	245.083	183.674	113.004	118.701	73.957	84.6006	7.84437	7.70038	7.888	7.93624	6.62045	6.63016	6.52514	6.5686
ASHGA5P054143	2.7182e-05	0.000111752	2.40414	up	protein_coding	NM_012317	CCDS14672.1	LDOC1	RefSeq	1388	chrX	-	140269930	140271310		TCCTTCCAGGCCGTTCGCAATGGTGGATGAGTTGGTGCTGCTGCTGCACGCGCTCCTGAT	23641	Hs.45231	GO:0005515|GO:0005634|GO:0008285	protein LDOC1	232.886	96.8809	7.8233	6.55778	298.324	225.579	250.866	156.774	102.582	133.282	64.1335	87.5268	7.90285	7.75638	7.92183	7.71213	6.49164	6.79087	6.32919	6.6194
ASHGA5P014209	7.98742e-08	2.006e-06	4.00912	up	protein_coding	NM_001135598	CCDS46287.1	CLHC1	RefSeq	4909	chr2	-	55399686	55459699	NM_152385	TATTTACAAGGTGACCAAGGCATTGTTGAAGAACTAATGGAAGATGATCCACGCAGGGCA	130162	Hs.347014		uncharacterized protein C2orf63 isoform 2	233.168	57.544	7.85252	5.84924	263.642	241.054	240.885	187.091	64.0182	65.5796	50.4561	50.1223	7.73138	7.8517	7.8663	7.96072	5.80403	5.77871	5.98104	5.83317
ASHGA5P044294	5.65893e-06	3.4244e-05	3.48405	up	protein_coding	NM_004318	CCDS34898.1	ASPH	RefSeq	5349	chr8	-	62413114	62627199	NM_001164750	AAGAGAGGACACTTTGCATCTGTCTGGCAACGCTCACTCTACAATGTGAATGGACTGAAA	444	Hs.332422	GO:0004597|GO:0005198|GO:0005509|GO:0005509|GO:0005515|GO:0005783|GO:0005789|GO:0005886|GO:0006936|GO:0007389|GO:0008150|GO:0008285|GO:0008307|GO:0009055|GO:0010524|GO:0010880|GO:0014701|GO:0016702|GO:0030176|GO:0030176|GO:0031585|GO:0032237|GO:0032541|GO:0033198|GO:0035108|GO:0042264|GO:0045893|GO:0060021|GO:0060315|GO:0060316|GO:0060325|GO:0070588|GO:0071277|GO:0090316	aspartyl/asparaginyl beta-hydroxylase isoform a	233.345	66.4875	7.83987	6.03911	255.692	268.741	242.151	166.795	87.1878	71.5435	56.9869	50.2318	7.6833	8.007	7.87346	7.79572	6.25414	5.90845	6.15803	5.8358
ASHGA5P055396	2.70803e-06	1.9893e-05	2.72152	up	protein_coding	NM_213566	CCDS119.1	DFFA	RefSeq	3408	chr1	-	10520602	10532613		TCTAGTCAGGATTTGGAGGTGGGCGGAAACCAGGGTCACTGAGCTACAGAGGAGGACATG	1676	Hs.484782	GO:0000790|GO:0004536|GO:0005634|GO:0005654|GO:0005737|GO:0005829|GO:0006309|GO:0006309|GO:0006915|GO:0006917|GO:0006921|GO:0035556|GO:0043066	DNA fragmentation factor subunit alpha isoform 2	233.494	84.4849	7.83368	6.38927	278.742	259.042	240.311	155.88	106.105	92.4759	71.0497	68.3089	7.81427	7.95307	7.86339	7.704	6.53898	6.27919	6.46851	6.27039
ASHGA5P053308	2.75626e-05	0.000112941	2.36909	up	protein_coding	NM_001136107	CCDS44275.1	METTL11B	RefSeq	938	chr1	+	170115187	170136923		AAAGAAAATGGCATCATCATATTGAAGGACAATGTGGCCCGGGAGGGCTGTATCCTTGAT	149281	Hs.553612	GO:0008168	alpha N-terminal protein methyltransferase 1B	233.893	99.7422	7.84412	6.59979	268.411	248.655	250.298	168.208	131.672	116.656	78.5793	72.0605	7.75638	7.89306	7.91868	7.80837	6.84264	6.60557	6.6107	6.34025
ASHGA5P004995	3.29245e-06	2.2945e-05	7.18115	up	protein_coding	NM_018193	CCDS10349.2	FANCI	RefSeq	4569	chr15	+	89787193	89860362		CTCTTTTCAGAGTCTTGCTATGGAGATACACTTCAATTCCTACTTCAGTGGAAGAGTCGG	55215	Hs.513126	GO:0003677|GO:0005515|GO:0005634|GO:0005654|GO:0005886|GO:0006281|GO:0007049|GO:0031398	Fanconi anemia group I protein isoform 2	234.032	32.4068	7.83905	4.99483	269.517	254.893	251.897	159.823	49.7745	30.4983	25.6824	23.6719	7.76203	7.92866	7.9264	7.73909	5.44449	4.70589	5.03985	4.7891
ASHGA5P022079	8.19e-09	5.45e-07	7.94599	up	protein_coding	NM_013244	CCDS9030.1	MGAT4C	RefSeq	1934	chr12	-	86373036	87232681		GGTTTCTGTACAGCACAGATTATGACAGCGTCTTTCTTAAGAAGAGAATGTTTAAATTTC	25834	Hs.589093	GO:0000139|GO:0008454|GO:0016021|GO:0018279|GO:0043687|GO:0044267|GO:0046872	alpha-1,3-mannosyl-glycoprotein 4-beta-N-acetylglucosaminyltransferase C	234.226	28.4375	7.84182	4.85159	275.756	227.632	268.22	165.295	33.4429	33.3378	23.5646	23.4048	7.79717	7.77047	8.01761	7.78201	4.8792	4.83362	4.91943	4.77411
ASHGA5P050057	1.05497e-07	2.354e-06	3.85204	up	protein_coding	NM_017720	CCDS12128.1	STAP2	RefSeq	1557	chr19	-	4324039	4338847		TCTCTTCCAGAGCCCAAAGTCTTTAATGGTGGCTTGGGCAGGAAGCTGCCAGTCAGTTCA	55620	Hs.194385	GO:0005515|GO:0005543|GO:0005634|GO:0005730|GO:0005737|GO:0005886|GO:0043231	signal-transducing adaptor protein 2 isoform 1	234.991	60.733	7.85708	5.91146	271.954	234.914	254.63	178.465	72.7208	73.3751	49.5512	47.2848	7.77526	7.81398	7.94266	7.89644	5.99346	5.94451	5.95685	5.75103
ASHGA5P005617	1.10908e-06	1.0547e-05	2.35581	up	protein_coding	NM_014230	CCDS11738.1	SRP68	RefSeq	2850	chr17	-	74034855	74068607		TTTTCAGAGGTACAGGGGCTACTGTTCCCGTAGACAAAGACGTCTTCGAAAAACACTCAA	6730	Hs.514495	GO:0005047|GO:0005730|GO:0005737|GO:0005783|GO:0005786|GO:0005829|GO:0005840|GO:0006412|GO:0006614|GO:0008312|GO:0010467|GO:0030942|GO:0042493|GO:0044267	signal recognition particle 68 kDa protein isoform 1	235.414	100.175	7.85261	6.61639	286.561	236.123	246.714	172.258	126.845	116.478	76.699	80.678	7.84869	7.82012	7.89858	7.84306	6.7864	6.6035	6.57362	6.50204
ASHGA5P011716	1.7904e-05	8.0375e-05	2.0829	up	protein_coding	ENST00000373101	CCDS31219.1	ASCC1	GENCODE	2308	chr10	-	73856278	73980083		TCGAAGCAGGGGCATAATTGGAATATCATTTGGAGAAAGTGTCATGGAAGTTCTGCGTCC	51008	Hs.500007	GO:0006351|GO:0006355|GO:0016070|GO:0005667|GO:0005737|GO:0005622|GO:0003723|GO:0003824	activating signal cointegrator 1 complex subunit 1 [Source:HGNC Symbol;Acc:24268]	235.426	113.408	7.85372	6.79512	269.544	243.435	259.962	168.762	145.284	128.187	91.4875	88.6718	7.76211	7.86677	7.97405	7.81193	6.98023	6.73454	6.83017	6.63556
ASHGA5P008593	6.48079e-05	0.000221016	2.26429	up	protein_coding	NM_001164502	CCDS54520.1	EIF4ENIF1	RefSeq	3182	chr22	-	31835344	31885874		ACTGCGTTCAACAAGCTAGTGAGCACAATGAAGCGAAACCTTGAAAGCCATTTGATGTCC	56478	Hs.517559	GO:0005515|GO:0005634|GO:0005737|GO:0008565|GO:0016605|GO:0016607|GO:0043231	eukaryotic translation initiation factor 4E transporter isoform b	235.759	103.765	7.87145	6.69239	235.053	238.802	270.456	198.726	119.909	114.968	88.2537	91.9305	7.56508	7.83682	8.03155	8.05233	6.71293	6.58452	6.78217	6.68993
ASHGA5P048625	4.21191e-08	1.368e-06	3.48959	up	protein_coding	NM_172315	CCDS45219.1	MEIS2	RefSeq	2849	chr15	-	37183221	37390562		GTTCTGACAGTACGATGAGCTGCCCCATTACGGCGGGATGGACGGAGTAGGGGTTCCCGC	4212	Hs.510989	GO:0000122|GO:0001654|GO:0003700|GO:0003714|GO:0005634|GO:0006366|GO:0009612|GO:0031016|GO:0043565|GO:0043565|GO:0045944	homeobox protein Meis2 isoform g	237.139	67.4466	7.85886	6.05581	286.734	247.796	246.768	167.256	76.287	87.0463	50.3724	56.0807	7.85012	7.88744	7.89883	7.79906	6.06269	6.1883	5.97878	5.99346
ASHGA5P002649	5.96006e-06	3.5601e-05	2.07765	up	protein_coding	NM_002267	CCDS9421.1	KPNA3	RefSeq	4478	chr13	-	50273442	50367057		TTCAAGAACAAGGGCCGCGATGTGGAAACAATGCGAAGACATAGAAATGAAGTGACAGTG	3839	Hs.527919	GO:0005515|GO:0005643|GO:0005654|GO:0005829|GO:0006461|GO:0006607|GO:0008022|GO:0008139|GO:0008565|GO:0019048|GO:0019221	importin subunit alpha-3	237.293	114.852	7.8701	6.81515	274.425	242.439	255.934	176.375	147.379	129.078	87.9801	94.97	7.78876	7.85989	7.95011	7.88163	7.00233	6.74562	6.77688	6.73576
ASHGA5P054024	3.56253e-06	2.4294e-05	4.744	up	protein_coding	NM_005120	CCDS43970.1	MED12	RefSeq	6985	chrX	+	70338405	70362304		GCCTGGCCCTGCTGGTGCCTCCGGCGCTACGGGCTGGGCAAGATGGCGGCCTTCGGGATC	9968	Hs.409226	GO:0001104|GO:0003712|GO:0003713|GO:0004872|GO:0005634|GO:0005654|GO:0006367|GO:0006367|GO:0008013|GO:0008022|GO:0010467|GO:0016592|GO:0019904|GO:0030178|GO:0030374|GO:0030518|GO:0030521|GO:0042809|GO:0045893|GO:0045944|GO:0046966	mediator of RNA polymerase II transcription subunit 12	237.427	49.9946	7.8598	5.61369	239.259	277.29	266.845	166.313	66.4013	58.3738	34.1378	41.0654	7.5898	8.04959	8.00862	7.79119	5.85884	5.61031	5.43564	5.54999
ASHGA5P054905	2.4461e-06	1.8524e-05	2.22149	up	protein_coding	NM_015853	CCDS8029.1	UBXN1	RefSeq	1307	chr11	-	62443971	62446527		TCTGCAGGAGCTGGGTATGGCTGCAAGACTAGAAACCAGGACTAGAAACTGGGGGAGTAG	51035	Hs.351296	GO:0000502|GO:0005515|GO:0005634|GO:0005737|GO:0030425|GO:0031397|GO:0031593|GO:0031625|GO:0032435|GO:0034098|GO:0043025|GO:0043130|GO:0043161|GO:0051117|GO:0071796	UBX domain-containing protein 1	237.49	107.162	7.86336	6.71183	273.292	255.79	253.131	167.747	129.994	128.889	76.5171	93.2481	7.7828	7.93402	7.93286	7.80374	6.82433	6.74237	6.56996	6.71065
ASHGA5P007859	3.07501e-06	2.1818e-05	3.03287	up	protein_coding	NM_003913	CCDS4488.1	PRPF4B	RefSeq	7482	chr6	+	4021568	4065217		CGCTACGGGAGCAGCCAGAGATGGAAGATGCTAATTCTGAAAAGAGTATAAATGAAGAAA	8899	Hs.159014	GO:0000398|GO:0004672|GO:0004674|GO:0005515|GO:0005524|GO:0005634|GO:0005694|GO:0005730|GO:0006468|GO:0008380|GO:0071013	serine/threonine-protein kinase PRP4 homolog	237.593	78.6994	7.87566	6.27498	256.716	261.623	247.013	185.019	96.955	97.0742	61.3875	59.3809	7.68811	7.96604	7.90118	7.94732	6.41026	6.3468	6.26595	6.0769
ASHGA5P007938	7.31821e-08	1.891e-06	7.43154	up	protein_coding	ENST00000338458	CCDS46854.1	ARHGEF3	GENCODE	3639	chr3	-	56761445	57113336		AATGGAAGAAAACAAGGAAAGGCCTAAACGGCAGCGGCAAAACAACTTTCCCATGTTTCC	50650	Hs.476402	GO:0006915|GO:0007264|GO:0051056|GO:0035023|GO:0007266|GO:0008624|GO:0048011|GO:0005622|GO:0005829|GO:0005515|GO:0005543|GO:0005089	Rho guanine nucleotide exchange factor (GEF) 3 [Source:HGNC Symbol;Acc:683]	237.666	31.4066	7.87763	4.98397	261.402	228.478	268.184	192.599	36.1258	38.8543	26.2014	24.4451	7.71683	7.77539	8.01693	8.00138	4.98789	5.04593	5.06664	4.83543
ASHGA5P051653	5.58208e-07	6.667e-06	2.48376	up	protein_coding	NM_001040653	CCDS43146.1	ZXDC	RefSeq	12600	chr3	-	126169958	126194762		CTTCTATTTGGTATGAAGCACTCTATTCAGTCACCACCATATAGGTCACTTCTCTCATAC	79364	Hs.440049	GO:0003676|GO:0003700|GO:0005515|GO:0005575|GO:0005634|GO:0006351|GO:0008270|GO:0030275|GO:0045893|GO:0045893|GO:0070742	zinc finger protein ZXDC isoform 2	237.786	94.4439	7.86603	6.5535	289.659	243.705	245.77	172.008	94.8008	116.788	77.7281	88.4585	7.86234	7.86842	7.89282	7.84054	6.38008	6.60722	6.5941	6.63261
ASHGA5P013540	1.79817e-07	3.209e-06	35.8729	up	protein_coding	NM_001163125	CCDS54108.1	RDM1	RefSeq	545	chr17	-	34249481	34257303	NR_027996, NR_027997, NR_028000	GATCATCAAGGACCATTATCATTCCTTATGAAAAGGAAGACAGCCCAGAAGCTTGCTATT	201299	Hs.194411	GO:0000166|GO:0003677|GO:0003723|GO:0005730|GO:0005737|GO:0006281|GO:0006310|GO:0015030|GO:0016605	RAD52 motif-containing protein 1 isoform 7	238.234	6.7174	7.88799	2.72317	263.489	231.498	250.648	207.303	6.35647	9.05319	6.45994	5	7.73017	7.79363	7.9204	8.10776	2.50842	2.95097	3.08116	2.35212
ASHGA5P013235	4.34912e-07	5.648e-06	2.39104	up	protein_coding	NM_198318	CCDS42592.1	PRMT1	RefSeq	1396	chr19	+	50180408	50191707	NM_001207042	CATCATGGAGGTGTCCTGTGGCCAGGCGGAAAGCAGTGAGAAGCCCAACGCTGAGGACAT	3276	Hs.20521	GO:0005515|GO:0005634|GO:0005737|GO:0005829|GO:0006479|GO:0007166|GO:0008168|GO:0008170|GO:0008170|GO:0016571|GO:0018216|GO:0031175|GO:0042054|GO:0043985|GO:0044020|GO:0045653	protein arginine N-methyltransferase 1 isoform 3	238.348	98.3721	7.85785	6.60021	293.732	255.149	246.444	158.066	117.666	115.677	75.4437	84.7019	7.87977	7.93081	7.89706	7.72376	6.68442	6.59389	6.55178	6.57077
ASHGA5P010811	2.5973e-06	1.9291e-05	2.34493	up	protein_coding	NM_001168236	CCDS53436.1	ABL2	RefSeq	12181	chr1	-	179068461	179198819	ENST00000392043, NM_001168238	TTCAATATCTTCACCCAGCATGAAGCTTTGCATCGTCCCTATGGTTGTGATGTTGAACCC	27	Hs.159472	GO:0000287|GO:0003785|GO:0004672|GO:0004713|GO:0004715|GO:0005515|GO:0005524|GO:0005829|GO:0006464|GO:0007155|GO:0007165|GO:0007411|GO:0010506|GO:0010976|GO:0015629|GO:0018108|GO:0030100|GO:0030145|GO:0030155|GO:0051015|GO:0051017|GO:0051353|GO:0071300|GO:2000145|GO:2000249	Abelson tyrosine-protein kinase 2 isoform f	239.078	100.709	7.87461	6.64507	299.023	238.781	241.42	177.089	104.331	122.479	91.6024	84.4228	7.90647	7.83612	7.86842	7.88744	6.51194	6.67018	6.83223	6.56591
ASHGA5P010568	5.86212e-06	3.5182e-05	2.02614	up	protein_coding	NM_152233	CCDS41942.1	SNX6	RefSeq	2975	chr14	-	35030617	35099366		GCAGCCATGATGGAAGGCCTGGACGACGGCCCGGACTTCCTCTCAGAAGAGGACCGCGGA	58533	Hs.356647	GO:0005515|GO:0005622|GO:0005634|GO:0005737|GO:0006886|GO:0006886|GO:0007154|GO:0007175|GO:0030512|GO:0030659|GO:0031901|GO:0035091|GO:0042147|GO:0042803|GO:0043231|GO:0045892	sorting nexin-6 isoform b	239.23	118.775	7.87993	6.8612	280.726	238.211	261.529	176.452	150.777	136.373	88.3923	99.5587	7.82371	7.8328	7.98109	7.88212	7.03428	6.8264	6.78449	6.79963
ASHGA5P001571	1.11468e-06	1.0582e-05	2.28769	up	protein_coding	NM_198920	CCDS34491.1	UBE3D	RefSeq	1849	chr6	-	83602185	83775545		TGCATCAAAAGCAGGAATGAAAAACTTGTCAGCTTGTGGGAAAGTGACATCAGCGTCCAC	90025	Hs.148609	GO:0005737|GO:0016567|GO:0016874	E3 ubiquitin-protein ligase E3D	239.293	103.657	7.86678	6.67289	296.318	267.174	228.895	164.785	118.753	126.484	76.642	92.7476	7.89381	7.99797	7.79648	7.77887	6.69814	6.7163	6.57277	6.70436
ASHGA5P000869	8.8962e-06	4.7848e-05	2.10211	up	protein_coding	NM_014458	CCDS1310.1	KLHL20	RefSeq	3505	chr1	+	173684079	173755840		CTTTCAAGAGGTAATGGAGAGTGAAGAGTTCATGTTGCTTCCAGCCAATCAACTCATTGA	27252	Hs.495035	GO:0003779|GO:0004842|GO:0005515|GO:0005634|GO:0005730|GO:0005737|GO:0005794|GO:0007010|GO:0009986|GO:0015629|GO:0016567|GO:0016605|GO:0019964|GO:0031463|GO:0035455|GO:0043066|GO:0043161|GO:0044444|GO:0048471	kelch-like protein 20	239.547	113.831	7.8825	6.81066	290.796	214.602	259.393	193.396	132.937	136.768	91.2584	94.3607	7.86551	7.68645	7.96959	8.00844	6.85837	6.83117	6.82596	6.72712
ASHGA5P009387	1.21506e-07	2.555e-06	2.94326	up	protein_coding	NM_024989	CCDS2318.1	PGAP1	RefSeq	11113	chr2	-	197697727	197791454		TTCTGTTGGGGTATAAATGGTTTAAAGAATTGTGGGATGTATTATTGTTACCAGAATTAG	80055	Hs.229988	GO:0004518|GO:0005783|GO:0005789|GO:0006501|GO:0006886|GO:0007605|GO:0009880|GO:0009948|GO:0015798|GO:0016021|GO:0016255|GO:0021871|GO:0031227|GO:0042578|GO:0043687|GO:0044267|GO:0060322|GO:0090305	GPI inositol-deacylase	239.577	80.7452	7.87485	6.31743	286.318	265.3	236.852	169.837	96.6424	97.9685	59.7813	68.5887	7.84686	7.98598	7.84398	7.82257	6.40593	6.35785	6.23015	6.27579
ASHGA5P004012	2.79792e-06	2.0358e-05	2.17856	up	protein_coding	NM_001195044	CCDS53699.1	YAP1	RefSeq	5348	chr11	+	101981191	102104154	ENST00000282441, NM_001195045	CCTCGTTTTGCCATGAACCAGAGAATCAGTCAGAGTGCTCCAGTGAAACAGCCACCACCC	10413	Hs.503692	GO:0001076|GO:0001570|GO:0003143|GO:0003682|GO:0003713|GO:0003714|GO:0005515|GO:0005634|GO:0005654|GO:0005667|GO:0005737|GO:0005829|GO:0006367|GO:0006974|GO:0008283|GO:0008284|GO:0010467|GO:0010837|GO:0030216|GO:0030857|GO:0030903|GO:0035019|GO:0035329|GO:0043066|GO:0044212|GO:0045944|GO:0046622|GO:0048339|GO:0048368|GO:0060242|GO:0070064|GO:0071480|GO:0072091|GO:0090263	yorkie homolog isoform 3	239.916	110.095	7.88941	6.76603	265.616	260.819	248.348	184.882	123.065	129.377	82.4091	105.528	7.74254	7.96152	7.90751	7.94605	6.74775	6.74835	6.67966	6.88836
ASHGA5P007428	4.24266e-08	1.376e-06	3.52161	up	protein_coding	NM_021097	CCDS1806.1	SLC8A1	RefSeq	6053	chr2	-	40339285	40657444	NM_001252624	AATACCTGTTTGGCCAACCTGTCTTCAGGAAGGTTCATGCTAGAGAACATCCGATTCTCT	6546	Hs.468274	GO:0001666|GO:0002026|GO:0002026|GO:0002027|GO:0002028|GO:0005432|GO:0005516|GO:0005739|GO:0005874|GO:0005886|GO:0005887|GO:0006811|GO:0006936|GO:0007584|GO:0007596|GO:0008092|GO:0009749|GO:0010881|GO:0014704|GO:0014829|GO:0021537|GO:0030018|GO:0030315|GO:0030506|GO:0030506|GO:0031072|GO:0033198|GO:0034614|GO:0042383|GO:0042493|GO:0042542|GO:0043197|GO:0044325|GO:0044557|GO:0046872|GO:0051481|GO:…	sodium/calcium exchanger 1 isoform A precursor	239.964	66.3232	7.87242	6.05618	300.62	259.819	230.475	168.941	71.9771	77.042	56.6027	59.6709	7.91393	7.9565	7.80497	7.81427	5.97763	6.01381	6.14874	6.08454
ASHGA5P041712	3.63e-11	2.6e-08	46.892	up	protein_coding	ENST00000305910	CCDS4602.1	HIST1H3G	GENCODE	467	chr6	-	26271145	26271612		GTAGAGGTTTCCGGGCAGTAATTCTATCCAACTTAAAAAGGCTCTTTTAAGAGCCGCCTA	8355	Hs.247813	GO:0006334|GO:0007596|GO:0060968|GO:0051320|GO:0005634|GO:0005576|GO:0000786|GO:0005654|GO:0003677|GO:0005515	histone cluster 1, H3g [Source:HGNC Symbol;Acc:4772]	240.452	5	7.89142	2.34015	266.477	252.948	258.739	183.645	5	5	5	5	7.74726	7.91679	7.96568	7.93593	2.32306	2.32394	2.36146	2.35212
ASHGA5P028023	4.02961e-06	2.6529e-05	2.91084	up	protein_coding	NM_018372	CCDS30800.1	LRIF1	RefSeq	3349	chr1	-	111489811	111506566		TCTGTTGATGCAACAACTGTTACTTCACAACAGTGTGTTTTCAGAGACCAAGAACCAAAG	55791	Hs.25245	GO:0005515|GO:0005634|GO:0006351|GO:0006355|GO:0016363|GO:0042974	ligand-dependent nuclear receptor-interacting factor 1 isoform 1	240.579	83.6129	7.89952	6.35809	266.798	237.974	259.743	197.799	95.1838	105.861	56.7764	76.63	7.74844	7.83136	7.9717	8.04659	6.38513	6.46621	6.15285	6.42817
ASHGA5P019468	9.68988e-06	5.0828e-05	2.71169	up	protein_coding	NM_052920	CCDS54335.1	KLHL29	RefSeq	5084	chr2	+	23608297	23931483		GCGGCGCAAGGTCCGGGCTCTGTTTCCCTGTGAGAAGCCGCCTCGGCCCACCGAGATGTC	114818	Hs.130593		kelch-like protein 29	241.456	89.9837	7.89079	6.4516	274.977	243.059	273.436	174.351	114.833	109.399	59.2211	76.4825	7.79101	7.86571	8.04548	7.86097	6.64677	6.51778	6.21655	6.42528
ASHGA5P013734	1.57018e-07	2.979e-06	2.55922	up	protein_coding	NM_005020	CCDS5437.1	PDE1C	RefSeq	2748	chr7	-	31829246	32111045		TCTTGTTGAGCTATGGAGTCGCCAACCAAGGAGATTGAAGAATTTGAGAGCAACTCTCTG	5137	Hs.728862	GO:0004117|GO:0005516|GO:0005829|GO:0007165|GO:0007173|GO:0007202|GO:0008543|GO:0046872|GO:0048011	calcium/calmodulin-dependent 3',5'-cyclic nucleotide phosphodiesterase 1C isoform 1	242.249	93.3773	7.88139	6.52569	303.141	253.043	248.923	163.889	102.589	118.218	71.6019	81.1003	7.92588	7.91762	7.91007	7.77197	6.49198	6.62438	6.47994	6.50644
ASHGA5P008896	2.51897e-07	3.968e-06	2.77552	up	protein_coding	NM_018387	CCDS6851.1	STRBP	RefSeq	6426	chr9	-	125883907	126030843	NM_001171137	AAGGATGGAGAAAATGTTTCGATGAAAGATCCTCCGGACTTATTGGACAGGCAGAAATGC	55342	Hs.694157	GO:0003677|GO:0003725|GO:0003727|GO:0005634|GO:0005737|GO:0006928|GO:0007275|GO:0007286|GO:0007638|GO:0015630	spermatid perinuclear RNA-binding protein isoform 1	242.441	86.5135	7.89355	6.42079	291.266	239.528	263.081	175.887	107.832	96.3456	67.8967	73.98	7.86815	7.84188	7.98821	7.87596	6.55787	6.33376	6.41164	6.3799
ASHGA5P003055	2.35261e-06	1.8006e-05	3.49861	up	protein_coding	NM_020977	CCDS43261.1	ANK2	RefSeq	7988	chr4	+	113970784	114304896	NM_001148	AGAAGTTCAACGGCAGTAGTCAGAGGAGAAAAAGACCCAAGAAGTCTGACAGCAATGCAA	287	Hs.620557	GO:0002027|GO:0003283|GO:0005515|GO:0005622|GO:0005829|GO:0005856|GO:0005886|GO:0006874|GO:0007411|GO:0010628|GO:0010881|GO:0010881|GO:0010882|GO:0014704|GO:0016323|GO:0016324|GO:0019899|GO:0019901|GO:0030018|GO:0030315|GO:0030507|GO:0030674|GO:0031430|GO:0031647|GO:0031672|GO:0033292|GO:0033365|GO:0034394|GO:0034613|GO:0042383|GO:0043034|GO:0043268|GO:0044325|GO:0044325|GO:0050821|GO:0051117|GO:…	ankyrin-2 isoform 2	243.257	68.4644	7.9006	6.09382	268.201	268.5	262.496	173.833	86.5587	70.5498	59.7838	56.9652	7.75561	8.00486	7.98525	7.85669	6.24201	5.88773	6.23022	6.01531
ASHGA5P011928	1.81765e-06	1.507e-05	2.22132	up	protein_coding	NM_001191006	CCDS53283.1	SRSF10	RefSeq	2224	chr1	-	24292936	24306953		TTCCGACAATGATAGCCAAGTAAGCAAGAAGAAAAATGAGAGATAATGCTTCAGTGAGAG	10772	Hs.3530	GO:0000166|GO:0000244|GO:0000375|GO:0000398|GO:0003723|GO:0005515|GO:0005634|GO:0005654|GO:0005737|GO:0006355|GO:0006376|GO:0006406|GO:0016482|GO:0016607|GO:0048025|GO:0050733|GO:0051082	serine/arginine-rich splicing factor 10 isoform 4	243.591	108.926	7.90685	6.75543	272.769	266.069	254.506	181.021	125.688	124.609	94.2731	91.1354	7.78038	7.99153	7.94169	7.91379	6.77514	6.69612	6.87354	6.67693
ASHGA5P052737	1.13466e-08	6.5e-07	4.69526	up	protein_coding	NM_001171624	CCDS55009.1	VEGFA	RefSeq	3626	chr6	+	43737945	43754223	NM_001025366, NM_001204384	TTCGAGGAAAGGGAAAGGGGCAAAAACGAAAGCGCAAGAAATCCCGGTATAAGTCCTGGA	7422	Hs.73793	GO:0000122|GO:0001525|GO:0001541|GO:0001569|GO:0001570|GO:0001666|GO:0001701|GO:0001822|GO:0001934|GO:0001938|GO:0001938|GO:0001968|GO:0002042|GO:0002052|GO:0002053|GO:0002092|GO:0002575|GO:0002576|GO:0002687|GO:0003007|GO:0003151|GO:0003169|GO:0005125|GO:0005125|GO:0005161|GO:0005172|GO:0005515|GO:0005576|GO:0005578|GO:0005615|GO:0005615|GO:0005737|GO:0006357|GO:0007399|GO:0007498|GO:0007595|GO:…	vascular endothelial growth factor A isoform j precursor	243.68	51.2658	7.91058	5.67938	275.099	256.456	256.835	186.33	57.9209	59.7483	43.7862	43.6079	7.79304	7.93798	7.95609	7.95522	5.65618	5.64304	5.78264	5.63566
ASHGA5P000947	1.57163e-08	7.82e-07	2.38972	up	protein_coding	ENST00000216297	CCDS9569.1	SUPT16H	GENCODE	4684	chr14	-	21819630	21852425		TCAAGGAAATTACATACCGAGCATCAAATATTAAGGCACCCGGAGAACAGACAGTACCAG	11198	Hs.213724	GO:0006281|GO:0016032|GO:0010467|GO:0006260|GO:0006366|GO:0009987|GO:0006368|GO:0032786|GO:0050434|GO:0006337|GO:0005694|GO:0005654|GO:0005525	suppressor of Ty 16 homolog (S. cerevisiae) [Source:HGNC Symbol;Acc:11465]	244.009	101.478	7.90562	6.64877	296.578	238.595	257.681	183.179	114.24	122.773	82.0481	86.8517	7.89462	7.83526	7.96072	7.93187	6.63939	6.67464	6.67224	6.60882
ASHGA5P005871	1.92597e-07	3.343e-06	3.57665	up	protein_coding	ENST00000310864	CCDS33837.1	IQCB1	GENCODE	2594	chr3	-	121488609	121553926	NM_001023571	TGGTTGGACTACAATTTCCCAGCTTACACAGATATTAAGCCATTGCTGTGTGGGCTTGGA	9657	Hs.604110	GO:0045494|GO:0042384|GO:0048496|GO:0001750|GO:0005813|GO:0032391|GO:0005515|GO:0005488|GO:0005516	IQ motif containing B1 [Source:HGNC Symbol;Acc:28949]	245.248	68.0321	7.92481	6.0862	286.57	256.975	235.051	202.397	81.4477	74.4473	55.1329	61.1004	7.84895	7.93984	7.83295	8.0775	6.15365	5.96661	6.10881	6.11573
ASHGA5P007873	1.97976e-05	8.7038e-05	2.23357	up	protein_coding	NM_024586	CCDS41332.2	OSBPL9	RefSeq	3895	chr1	+	52082545	52254891	NM_148908, NM_148909	TTAGACTCAGAGGAGCTGTGATTGGTATAGACGATGAGGACGACAGCACCTTCACAATAA	114883	Hs.21938	GO:0005543|GO:0006869	oxysterol-binding protein-related protein 9 isoform e	245.267	111.137	7.91193	6.75258	291.482	242.004	267.42	180.159	143.069	133.937	85.1215	82.4222	7.86996	7.85708	8.01284	7.90782	6.95991	6.79811	6.72369	6.5286
ASHGA5P003026	1.01234e-07	2.311e-06	3.40088	up	protein_coding	NM_032143	CCDS46419.1	ZRANB3	RefSeq	3717	chr2	-	135957573	136288806		CTGACTCGAGGATCATCATGCCTAGGGTTCATAACATAAAAAAGTCTCTTACACCTCACA	84083	Hs.658422	GO:0000733|GO:0003677|GO:0003678|GO:0004520|GO:0005515|GO:0005524|GO:0006281|GO:0006974|GO:0008270|GO:0009411|GO:0031297|GO:0036292|GO:0036310|GO:0043596|GO:0045910|GO:0048478|GO:0070530	zinc finger Ran-binding domain-containing protein 3	245.579	71.6761	7.9218	6.1559	268.234	258.847	266.32	188.917	83.8855	85.1239	57.3058	60.3895	7.75587	7.95132	8.00651	7.97351	6.1969	6.15973	6.16617	6.10078
ASHGA5P034337	4.95439e-06	3.0862e-05	4.35465	up	protein_coding	NM_030634	CCDS233.1	ZNF436	RefSeq	4315	chr1	-	23685940	23694879	NM_001077195	AAGCTTTGGTGAAAGGTCAGATCTAATTAAACATCAGAGAACCCACACAGGGGAGAAGCC	80818	Hs.293798	GO:0003677|GO:0005634|GO:0005730|GO:0005737|GO:0006351|GO:0006355|GO:0008270	zinc finger protein 436	245.653	56.2046	7.93636	5.8138	252.548	236.233	260.47	233.36	61.1749	64.7512	45.4377	53.4546	7.66464	7.82075	7.97654	8.28351	5.73537	5.7598	5.83377	5.92627
ASHGA5P008766	6.132e-08	1.708e-06	4.24665	up	protein_coding	ENST00000346832	CCDS53501.1	ABI1	GENCODE	3689	chr10	-	27035524	27150016		CTGGCCTCAGGCTACAGACAAGAGAAAAGCTTTAGAGGAGACCAAAGCCTATACAACCCA	10006	Hs.508148	GO:0005737|GO:0005515	abl-interactor 1 [Source:HGNC Symbol;Acc:11320]	245.749	56.8948	7.92087	5.83454	285.773	257.527	250.15	189.545	58.6819	67.3751	48.978	52.544	7.84452	7.94246	7.91754	7.97896	5.67604	5.81897	5.9396	5.90356
ASHGA5P010436	8.53031e-06	4.6482e-05	2.1895	up	protein_coding	NM_017641	CCDS31773.1	KIF21A	RefSeq	6614	chr12	-	39687029	39837192	NM_001173464	TCCTCCAGAAGGGGCATAATCAACCCATTTCCTGCTTCAAAAGGAATCAGAGCTTTTCCA	55605	Hs.374201	GO:0003777|GO:0005515|GO:0005524|GO:0005737|GO:0005874|GO:0007018	kinesin-like protein KIF21A isoform 2	246.516	111.782	7.92067	6.79007	284.63	274.962	244.296	182.174	132.456	125.521	99.6319	89.5172	7.83964	8.03595	7.8828	7.92429	6.85186	6.70502	6.95406	6.64933
ASHGA5P013495	2.28163e-05	9.7285e-05	2.10791	up	protein_coding	NM_000313	CCDS2923.1	PROS1	RefSeq	3595	chr3	-	93591880	93692934		GAGGCAAACTTTTTGTCAAAGCAACAGGCTTCACAAGTCCTGGTTAGGAAGCGTCGTGCA	5627	Hs.64016	GO:0000139|GO:0002576|GO:0004866|GO:0005509|GO:0005576|GO:0005576|GO:0005789|GO:0005796|GO:0006508|GO:0007596|GO:0010951|GO:0017187|GO:0030168|GO:0030449|GO:0031093|GO:0042730|GO:0043687|GO:0044267|GO:0045087|GO:0050900	vitamin K-dependent protein S preproprotein	247.593	118.28	7.92551	6.84969	275.046	283.481	254.936	176.91	145.574	145.922	90.8872	90.7365	7.79231	8.07985	7.94407	7.88582	6.98458	6.92393	6.82051	6.66977
ASHGA5P008958	1.08881e-05	5.5595e-05	3.06341	up	protein_coding	NM_031371	CCDS31060.1	ARID4B	RefSeq	5809	chr1	-	235330209	235491532	ENST00000264183, NM_001206794	CCCTCAACATAAAGGTAGAAGCTGAGGAAGAAAAAGCAAAATCTGGATACGATGAATGGA	51742	Hs.575782	GO:0003674|GO:0003677|GO:0005515|GO:0005575|GO:0005634|GO:0005737|GO:0006351|GO:0006355|GO:0008150	AT-rich interactive domain-containing protein 4B isoform 2	247.879	80.516	7.93628	6.32114	250.61	271.072	274.44	195.395	103.947	83.9021	64.9055	69.3099	7.65441	8.0165	8.04913	8.02507	6.5078	6.14075	6.34542	6.2906
ASHGA5P009017	7.35541e-07	7.963e-06	2.16514	up	protein_coding	NM_139352	CCDS1532.1	TAF1A	RefSeq	1796	chr1	-	222731243	222763275	NM_001201536, NM_005681	TATCTTAATGGGAAACCACCTTGCGTGGGTTCAAGAAGAGTGGAACTCCAGGAAAAACTG	9015	Hs.153088	GO:0000120|GO:0003677|GO:0005654|GO:0006355|GO:0006360|GO:0006361|GO:0006362|GO:0006363|GO:0006366|GO:0010467	TATA box-binding protein-associated factor RNA polymerase I subunit A isoform 2	248.337	114.347	7.93769	6.82323	280.145	252.777	269.571	190.856	132.657	131.504	94.9566	98.269	7.82075	7.9162	8.02524	7.98858	6.85508	6.77159	6.88393	6.78231
ASHGA5P048667	2.50315e-05	0.000104772	2.21798	up	protein_coding	NM_006990	CCDS304.1	WASF2	RefSeq	5676	chr1	-	27730733	27816678	NM_001201404	TCAGAAGATGACTCCTCTGAATTTGATGAGGACGACTGGTCCGATTAACTCTTTCTGCCT	10163	Hs.469244	GO:0001525|GO:0001667|GO:0001726|GO:0003779|GO:0005515|GO:0005622|GO:0005769|GO:0006897|GO:0007188|GO:0015629|GO:0016601|GO:0030027|GO:0030032|GO:0030036|GO:0030048	wiskott-Aldrich syndrome protein family member 2 isoform 1	248.94	111.808	7.9166	6.76735	293.443	271.274	272.286	158.757	137.019	134.182	76.706	99.3244	7.87879	8.01803	8.03924	7.73032	6.89949	6.8012	6.57372	6.79499
ASHGA5P001466	3.28158e-06	2.29e-05	2.50096	up	protein_coding	NM_000373	CCDS3029.1	UMPS	RefSeq	6738	chr3	+	124449212	124468119		TCTGAGTCAGGTTGCAGATATTTTATTCCAAACTGCCCAAAATGCAGGCATCAGTTTTGA	7372	Hs.2057	GO:0004588|GO:0004588|GO:0004590|GO:0004590|GO:0005634|GO:0005737|GO:0005829|GO:0006206|GO:0006207|GO:0006222|GO:0044205|GO:0044281|GO:0046134|GO:0055086	uridine 5'-monophosphate synthase	249.099	99.0994	7.91896	6.59648	315.373	254.779	259.955	166.29	126.006	117.816	72.0536	80.5225	7.9832	7.92809	7.97369	7.79086	6.77833	6.61891	6.48998	6.49869
ASHGA5P001769	1.40672e-06	1.2514e-05	2.28136	up	protein_coding	NM_016588	CCDS4495.1	NRN1	RefSeq	2072	chr6	-	5998232	6007633		TAAGTTGAACGGCAGATATATTTCACTGATCCTCGCGGTGCAAATAGCGTATCTGGTGCA	51299	Hs.103291	GO:0005886|GO:0007399|GO:0031225	neuritin precursor	249.218	108.222	7.92118	6.73129	314.754	248.394	264.654	169.069	133.232	126.898	80.1304	92.6252	7.97962	7.89153	7.99831	7.81526	6.86109	6.72109	6.64089	6.70209
ASHGA5P040921	1.1458e-09	1.74e-07	2.44204	up	protein_coding	NM_005110	CCDS43411.1	GFPT2	RefSeq	3011	chr5	-	179727699	179780315		TGATTGACAAGCAGATGCCCGTCATCATGGTCATTATGAAGGATCCTTGCTTCGCCAAAT	9945	Hs.696497	GO:0004360|GO:0005829|GO:0006002|GO:0006048|GO:0006048|GO:0006112|GO:0006488|GO:0006541|GO:0016051|GO:0018279|GO:0030246|GO:0043687|GO:0044267	glucosamine--fructose-6-phosphate aminotransferase [isomerizing] 2	250.051	101.29	7.93853	6.65044	303.086	262.746	250.773	183.597	117.364	117.258	82.3194	88.2199	7.92542	7.97223	7.92104	7.93544	6.68125	6.61289	6.67747	6.63016
ASHGA5P043782	2.5353e-07	3.986e-06	3.08686	up	protein_coding	NM_021167	CCDS5625.1	GATAD1	RefSeq	4597	chr7	+	92076761	92089381	NR_052016	CGGCTGCTGAAAAGAAAGTCTCCACCAAAGGAAAAGGGAGAAGACATATATTTAAATTGA	57798	Hs.21145	GO:0003700|GO:0005634|GO:0005678|GO:0008270|GO:0043565	GATA zinc finger domain-containing protein 1	250.348	81.1931	7.95453	6.32839	277.941	265.995	258.978	198.478	93.2732	100.833	64.92	65.7463	7.80902	7.99054	7.96759	8.05098	6.35609	6.39427	6.34604	6.21717
ASHGA5P008097	1.62258e-07	3.029e-06	6.31139	up	protein_coding	NM_017944	CCDS41619.1	USP47	RefSeq	7777	chr11	+	11862969	11980872		CCCGAAAGAGGCACCACTGGATCATACCAGTGACAAGTCACTTCTCGACGCTAATTTTGA	55031	Hs.577256	GO:0004221|GO:0004843|GO:0005515|GO:0005737|GO:0006284|GO:0006511|GO:0006974|GO:0010972|GO:0019005|GO:0030307|GO:0034644|GO:0035520|GO:0042493|GO:0043066|GO:0043154|GO:0045892|GO:0071987	ubiquitin carboxyl-terminal hydrolase 47	250.852	39.3105	7.95333	5.29537	286.652	238.657	277.541	200.559	51.9974	42.7131	30.5819	31.9495	7.8494	7.83561	8.06373	8.06457	5.50722	5.18588	5.28317	5.20521
ASHGA5P003372	2.79361e-05	0.000114071	2.59226	up	protein_coding	ENST00000267176	CCDS9246.1	SBNO1	GENCODE	10978	chr12	-	123773655	123834988	ENST00000420886	AGTACACCAGCTAACAGTAACACCAACAGTAACAGTAGCCTTATAACAAGTCAGGATGCT	55206	Hs.7012	GO:0008150|GO:0055114|GO:0005575|GO:0003674|GO:0003677|GO:0005524|GO:0016491|GO:0003824|GO:0016787	strawberry notch homolog 1 (Drosophila) [Source:HGNC Symbol;Acc:22973]	251.215	97.1183	7.96645	6.59225	270.95	259.577	251.833	222.499	116.698	105.867	87.8829	78.0252	7.77006	7.95551	7.92588	8.21437	6.67146	6.46661	6.77484	6.45608
ASHGA5P052072	9.15764e-07	9.284e-06	4.0059	up	protein_coding	NM_024900	CCDS47134.1	PHF17	RefSeq	4190	chr4	+	129730778	129785787		CCTGGAGAGGGTAATGATTGACACTGACACCTTATAGTGACTTAGAGAAGAAGATGCAAA	79960	Hs.12420	GO:0000123|GO:0005515|GO:0005634|GO:0005737|GO:0005739|GO:0006351|GO:0006355|GO:0006915|GO:0006950|GO:0008270|GO:0030308|GO:0043966|GO:0043981|GO:0043982|GO:0043983|GO:0043984	protein Jade-1 short isoform	252.781	62.6944	7.95274	5.95061	280.485	281.475	273.806	175.356	82.612	69.1903	46.3926	52.5828	7.82257	8.07065	8.04733	7.8704	6.17679	5.86095	5.859	5.90571
ASHGA5P015517	6.13086e-06	3.6405e-05	2.4204	up	protein_coding	NM_001082969	CCDS8356.2	C11orf57	RefSeq	3199	chr11	+	111944967	111955874		GCGGCGCACGATTGAAGAATGTCCCGGATTCCACTGGGGAAGGTCCTCCTGAGGAATGTC	55216	Hs.195060		uncharacterized protein C11orf57 isoform a	253.114	104.854	7.94893	6.67368	310.791	268.373	258.932	174.362	130.12	130.144	81.2886	77.8654	7.96322	8.00431	7.96695	7.86124	6.82498	6.75694	6.65942	6.45339
ASHGA5P010263	0.000110522	0.000339677	2.51127	up	protein_coding	NM_001941	CCDS32810.1	DSC3	RefSeq	6935	chr18	-	28570051	28622781		AGTTTTACTCAACCCCGTCTCGGTGAAAAATTGCATCGATGTAATCAGAATGAAGACCGC	1825	Hs.41690	GO:0001701|GO:0005509|GO:0005576|GO:0005737|GO:0005886|GO:0005911|GO:0007155|GO:0007156|GO:0016020|GO:0016021|GO:0030057|GO:0045295|GO:0050821	desmocollin-3 isoform Dsc3a preproprotein	253.392	99.9248	7.94042	6.612	257.503	314.728	275.83	165.508	133.131	109.792	76.1653	80.6112	7.69341	8.22795	8.05632	7.78399	6.86051	6.52356	6.56367	6.50026
ASHGA5P006310	2.45575e-06	1.8569e-05	3.27667	up	protein_coding	ENST00000316985	CCDS6105.1	WHSC1L1	GENCODE	3995	chr8	-	38173934	38239790		TTACAGAAAGGGTCGGCGGACCGGGGAGTGCAGGGCTCTGTCAGATTCAGTGACAGCTCC	54904	Hs.608111	GO:0006351|GO:0030154|GO:0006355|GO:0016049|GO:0016571|GO:0034968|GO:0005634|GO:0005694|GO:0008270|GO:0018024	Wolf-Hirschhorn syndrome candidate 1-like 1 [Source:HGNC Symbol;Acc:12767]	253.683	76.264	7.9423	6.23007	335.029	220.474	279.762	179.466	90.7873	96.1715	56.4596	61.6378	8.06925	7.72236	8.07535	7.90222	6.31394	6.33204	6.14543	6.12886
ASHGA5P036368	6.96008e-06	3.9957e-05	2.85653	up	protein_coding	NM_177538	CCDS2357.1	CYP20A1	RefSeq	10943	chr2	+	204103163	204170563		TCGTGGTTAGTTTGGGCACTGTTGATGTACTGAAGCAGCATATCAATCCCAATAAGACAT	57404	Hs.446065	GO:0004497|GO:0005506|GO:0009055|GO:0016021|GO:0016705|GO:0020037	cytochrome P450 20A1	253.696	87.851	7.94425	6.42999	309.497	257.443	281.137	166.709	116.548	98.0855	68.7181	68.0525	7.95626	7.94217	8.08394	7.79464	6.66996	6.35908	6.42711	6.26381
ASHGA5P049293	1.69784e-05	7.7086e-05	2.12368	up	protein_coding	ENST00000307892	CCDS10880.2	CYB5B	GENCODE	4286	chr16	+	69458497	69500167		AATCTCAGTTAGCGGTGGAGAGGCAGTATGTCCGGTTCAATGGCGACTGCGGAAGCTAGC	80777	Hs.461131	GO:0006810|GO:0022900|GO:0043085|GO:0016021|GO:0005741|GO:0005743|GO:0005792|GO:0005739|GO:0020037|GO:0008047	cytochrome b5 type B (outer mitochondrial membrane) [Source:HGNC Symbol;Acc:24374]	253.91	118.627	7.93979	6.85322	323.032	267.412	262.586	162.61	148.86	142.831	85.9309	96.8846	8.01316	7.99973	7.98545	7.76081	7.01546	6.89563	6.73794	6.76385
ASHGA5P008439	5.23292e-07	6.377e-06	2.8279	up	protein_coding	NM_001144923	CCDS55173.1	TTC26	RefSeq	2058	chr7	+	138818489	138874550	NM_024926	CTGCTACAAGATGGGCCAGTTTTACTATTCTGCCAAAGCTTTTGATGTCCTTGAGAGGCT	79989	Hs.644553	GO:0042384|GO:0072372	tetratricopeptide repeat protein 26 isoform 3	253.95	89.3194	7.96132	6.46159	296.429	267.518	269.554	182.298	96.7627	112.195	63.6906	84.6292	7.89428	8.00049	8.02507	7.92542	6.40748	6.54987	6.31942	6.56959
ASHGA5P008981	4.68859e-05	0.000171469	2.06429	up	protein_coding	NM_198195	CCDS2910.1	UBA3	RefSeq	2094	chr3	-	69103880	69129524		ATGGCGAGGAGCCAATGGCTGTTGATGGTGGGTGTGGGGACACTGGAGACTGGGAAGGTC	9039	Hs.154320	GO:0005515|GO:0005524|GO:0005634|GO:0006464|GO:0006508|GO:0007113|GO:0016881|GO:0019781|GO:0045116|GO:0045892|GO:0046982|GO:0051726	NEDD8-activating enzyme E1 catalytic subunit isoform 2	254.033	121.253	7.93506	6.88941	338.008	254.281	263.628	160.214	155.034	141.137	94.4024	94.4403	8.08105	7.92452	7.99212	7.74254	7.07376	6.8787	6.87653	6.72867
ASHGA5P038132	1.7505e-05	7.8914e-05	26.5465	up	protein_coding	NM_001012409	CCDS46773.1	SGOL1	RefSeq	3999	chr3	-	20209935	20227698	NM_001012410, NM_001199251, NM_001199252	GAGCACTGAAATACACAGATGAAAAAGAGACGGAGGGTTCTAAGCCAACAAAAACTCCTA	151648	Hs.105153	GO:0000087|GO:0000236|GO:0000278|GO:0000775|GO:0000776|GO:0000776|GO:0000777|GO:0000779|GO:0000780|GO:0000922|GO:0005515|GO:0005813|GO:0005829|GO:0007059|GO:0008608|GO:0010457|GO:0030892|GO:0045132|GO:0051301	shugoshin-like 1 isoform A1	254.459	9.66696	7.95783	3.22738	319.793	264.736	251.125	182.182	16.5503	5	11.279	5.83866	8.00184	7.98247	7.92247	7.92452	3.85719	2.32394	3.87232	2.85605
ASHGA5P004576	1.98132e-06	1.6046e-05	3.31847	up	protein_coding	NM_144978	CCDS2080.1	CCDC138	RefSeq	2196	chr2	+	109403218	109492847		GTGGAATCTAAATCCTTGCAGCCTTTCCTGGAAGCCTGTAGCAACTCTTTATTTTTTCGT	165055	Hs.731709		coiled-coil domain-containing protein 138	254.637	76.0851	7.96139	6.23087	282.815	284.409	275.494	175.829	99.7293	84.7306	57.7085	62.1722	7.8325	8.08394	8.05406	7.87506	6.45051	6.15444	6.17753	6.141
ASHGA5P052069	4.39793e-06	2.8343e-05	2.365	up	protein_coding	ENST00000432347	CCDS47133.1	LARP1B	GENCODE	2707	chr4	+	128982502	129030056		TCACATACAGGTAACATCTTTTCTTCTAGAGCAAACGATGTAACAGTGGGTTATTTGGTC	55132	Hs.657067	GO:0030529|GO:0003676	La ribonucleoprotein domain family, member 1B [Source:HGNC Symbol;Acc:24704]	254.835	108.537	7.97325	6.73141	295.394	252.013	275.281	196.653	128.437	135.446	87.7875	82.4783	7.8903	7.9125	8.05349	8.03669	6.80626	6.81635	6.77286	6.53016
ASHGA5P003803	9.10699e-07	9.262e-06	3.77725	up	protein_coding	NM_032171	CCDS47985.1	CEP78	RefSeq	2719	chr9	+	80850990	80881983		CCGAAGCAGAATGCCCTAGGGCAAATGCAAAATATCCAGTTTCAGAAAATTACAGGTGAT	84131	Hs.374421	GO:0000086|GO:0000278|GO:0005813|GO:0005829	centrosomal protein of 78 kDa isoform b	254.859	66.589	7.97773	6.0604	273.412	275.568	272.083	198.374	77.1722	73.5825	60.4986	55.1027	7.78328	8.03924	8.03871	8.0497	6.07932	5.94878	6.24593	5.96756
ASHGA5P015251	4.231e-10	9.7e-08	2.14398	up	protein_coding	ENST00000418425	CCDS44883.1	LETMD1	GENCODE	2123	chr12	+	51442120	51454196		TCATGGTGAGTTCCGCCAAGACGTCACCAAGTGTCTTTTCCTAGGTATTATTTCCATTCC	25875	Hs.655272	GO:0005739	LETM1 domain containing 1 [Source:HGNC Symbol;Acc:24241]	255.389	118.218	7.97142	6.87113	311.305	257.69	259.432	193.128	132.581	141.274	95.2287	103.787	7.96618	7.94387	7.97003	8.00562	6.85417	6.87985	6.88801	6.8625
ASHGA5P052800	3.49489e-07	4.911e-06	17.9077	up	protein_coding	NM_080743	CCDS47459.1	SRSF12	RefSeq	3628	chr6	-	89805677	89827800		AGAACTCCAAGAAGGAATTTTGGCTCTAGAGGACGGTCAAGGTCCAAGTCCTTACAAAAG	135295	Hs.254414	GO:0000166|GO:0000244|GO:0000381|GO:0000395|GO:0003723|GO:0005654|GO:0016482|GO:0048025|GO:0050733|GO:0051082	serine/arginine-rich splicing factor 12	255.987	13.7978	7.97088	3.80837	297.663	263.048	279.45	183.786	13.198	17.8704	14.4131	9.70994	7.89883	7.97405	8.0731	7.93756	3.5135	3.95185	4.22115	3.54701
ASHGA5P001347	9.06678e-08	2.153e-06	9.87459	up	protein_coding	NM_006479	CCDS8529.1	RAD51AP1	RefSeq	2218	chr12	+	4647949	4669213	NM_001130862	AGCTGAAAGCAAGAAACCTAAATGGGTCCCACCAGCGGCATCTGGAGGTAGCAGAAGTAG	10635	Hs.730696	GO:0000724|GO:0003690|GO:0003697|GO:0003723|GO:0005515|GO:0005634|GO:0006281	RAD51-associated protein 1 isoform b	256.516	25.6456	7.97898	4.67526	299.083	268.696	267.033	191.25	34.8106	29.6902	20.0875	17.994	7.90664	8.00651	8.01064	7.99212	4.9335	4.66478	4.69401	4.40873
ASHGA5P008767	2.96489e-07	4.429e-06	2.71116	up	protein_coding	NM_001178120	CCDS53499.1	ABI1	RefSeq	3554	chr10	-	27035524	27150016	ENST00000346832, NM_001012750, NM_001012751, NM_001178119, NM_001178122, NM_001178123, NM_005470	TAAAAGCCAAGCATGGAAATAACCAGCCTGCAAGAACTGGCACACTGTCGAGAACAAATC	10006	Hs.508148	GO:0001756|GO:0005515|GO:0005622|GO:0005634|GO:0005783|GO:0005829|GO:0005856|GO:0006928|GO:0007169|GO:0008092|GO:0008154|GO:0008285|GO:0018108|GO:0030027|GO:0030054|GO:0030175|GO:0030296|GO:0030426|GO:0045202	abl interactor 1 isoform g	256.562	94.1771	7.97535	6.53644	299.952	277.055	262.801	186.44	116.816	108.024	74.9854	76.8832	7.91072	8.04805	7.98636	7.95626	6.67338	6.49574	6.54333	6.43331
ASHGA5P013207	9.29912e-06	4.9402e-05	4.56803	up	protein_coding	NM_032943	CCDS31649.1	SYTL2	RefSeq	4280	chr11	-	85405264	85522178	NM_001162952	TCTCCAAGATGAGGTGAGTGGCAGTGTGATGAGTGTTTATAGTGGAGACTTTGGCAATCT	54843	Hs.369520	GO:0001786|GO:0005515|GO:0005546|GO:0005634|GO:0005737|GO:0005794|GO:0005886|GO:0006886|GO:0006887|GO:0006904|GO:0010923|GO:0016020|GO:0016192|GO:0017137|GO:0019897|GO:0019902|GO:0042043|GO:0042470|GO:0070382	synaptotagmin-like protein 2 isoform a	256.945	56.2235	7.9617	5.77013	314.169	267.948	278.26	167.402	83.2068	58.0839	43.6144	39.989	7.97792	8.00245	8.06641	7.80001	6.18645	5.60248	5.77726	5.51431
ASHGA5P007171	1.73651e-07	3.138e-06	2.05811	up	protein_coding	NM_001037165	CCDS34591.1	FOXK1	RefSeq	11191	chr7	+	4721929	4811074		AAGGCTGGCAGAATTCTATCCGGCACAACCTCTCTTTGAACCGTTACTTTATCAAAGTCC	221937	Hs.487393	GO:0000287|GO:0003690|GO:0003705|GO:0005634|GO:0005667|GO:0005730|GO:0005730|GO:0007389|GO:0007517|GO:0008134|GO:0008301|GO:0009790|GO:0009888|GO:0030154|GO:0030308|GO:0043565|GO:0045892|GO:0045893|GO:0051090	forkhead box protein K1	257.093	123.748	7.97309	6.93177	311.575	279.848	257.224	179.724	144.788	146.532	98.8385	104.832	7.96759	8.06255	7.9581	7.90411	6.97572	6.92936	6.94372	6.87827
ASHGA5P029431	2.1787e-08	9.58e-07	45.0851	up	protein_coding	NM_002935	CCDS9560.1	RNASE3	RefSeq	716	chr14	+	21359561	21360507		TTCAAACTGCACGTATGCAGACAGACCAGGAAGGAGGTTCTATGTAGTTGCATGTGACAA	6037	Hs.73839	GO:0003676|GO:0004522|GO:0004540|GO:0005576|GO:0006401|GO:0042742	eosinophil cationic protein precursor	257.54	5.24518	7.96882	2.47425	319.091	270.77	267.481	172.82	5	5	5	5.98071	7.99853	8.01516	8.01355	7.84807	2.32306	2.32394	2.36146	2.88853
ASHGA5P036891	9.64427e-07	9.601e-06	2.1816	up	protein_coding	NM_001958	CCDS13522.1	EEF1A2	RefSeq	2022	chr20	-	62119364	62130668		ACCTCATCTACAAATGCGGAGGTATTGACAAAAGGACCATTGAGAAGTTCGAGAAGGAGG	1917	Hs.433839	GO:0003746|GO:0003924|GO:0005525|GO:0005634|GO:0005853|GO:0008135|GO:0010035|GO:0043025	elongation factor 1-alpha 2	258.861	118.119	7.99289	6.8675	306.257	269.302	264.807	195.078	145.626	127.536	95.3057	104.009	7.94137	8.00944	7.99869	8.02206	6.98503	6.72885	6.88992	6.86621
ASHGA5P008612	6.17712e-06	3.6597e-05	2.15497	up	protein_coding	NM_006609	CCDS46404.1	MAP3K2	RefSeq	10870	chr2	-	128056244	128100805		AAGCAGACATCTGGAGTGTTGCATGTACTGTGGTAGAAATGCTAACTGAAAAGCCGCCTT	10746	Hs.740551	GO:0000187|GO:0004672|GO:0004674|GO:0004709|GO:0005524|GO:0005634|GO:0005829|GO:0006468|GO:0007257|GO:0019901|GO:0045893|GO:0046872|GO:0071260	mitogen-activated protein kinase kinase kinase 2	259.503	120.485	7.98948	6.88181	288.548	285.648	281.689	182.125	138.251	151.845	86.852	104.991	7.8576	8.09	8.08696	7.92335	6.91298	6.9786	6.75437	6.88127
ASHGA5P054692	1.40216e-06	1.2479e-05	2.58452	up	protein_coding	NM_033092	CCDS31394.1	TRIM5	RefSeq	3659	chr11	-	5684424	5706339		CGCTACTGGGGTAAGGAGAAGTCACATTATCATAAGCCACCCTGCGGCTTATCATTATTA	85363	Hs.370515	GO:0000932|GO:0000932|GO:0005515|GO:0005634|GO:0005730|GO:0005737|GO:0005794|GO:0008270|GO:0009615|GO:0016567|GO:0016874|GO:0019048|GO:0042802|GO:0042803|GO:0070206	tripartite motif-containing protein 5 isoform gamma	259.968	100.147	7.99524	6.62535	289.491	293.801	270.076	186.504	109.084	123.779	74.2847	93.4396	7.86124	8.13336	8.02987	7.9565	6.57289	6.68454	6.53033	6.71362
ASHGA5P014208	1.6878e-07	3.1e-06	3.57385	up	protein_coding	NM_152385	CCDS33201.1	CLHC1	RefSeq	5360	chr2	-	55399686	55459449		TTTTGATAAGGTAATAGAGCATATCACTGCATACAAATCCATTCTTACTTCAATCAAAAA	130162	Hs.347014		uncharacterized protein C2orf63 isoform 1	259.971	71.7458	8.0048	6.16732	292.528	275.933	265.053	206.369	76.1287	83.6656	58.0196	69.1691	7.87427	8.04188	8.00031	8.10274	6.0605	6.13582	6.18455	6.28841
ASHGA5P033198	0.000232205	0.000627459	2.09336	up	protein_coding	NM_002507	CCDS11549.1	NGFR	RefSeq	3420	chr17	+	47572654	47592382		GCAGGTGCCACCGGCCGCGCCATGGACGGGCCGCGCCTGCTGCTGTTGCTGCTTCTGGGG	4804	Hs.415768	GO:0004871|GO:0004872|GO:0004888|GO:0005035|GO:0005515|GO:0005576|GO:0005654|GO:0005768|GO:0005829|GO:0005886|GO:0005887|GO:0006915|GO:0007411|GO:0007417|GO:0008624|GO:0009611|GO:0009986|GO:0010468|GO:0016048|GO:0021675|GO:0031069|GO:0031293|GO:0031625|GO:0040037|GO:0042488|GO:0043588|GO:0045786|GO:0048011|GO:0048146|GO:0048406|GO:0048635|GO:0050770|GO:0050771|GO:0050772|GO:0051799	tumor necrosis factor receptor superfamily member 16 precursor	260.612	124.793	7.97005	6.90423	358.73	249.584	266.011	168.123	161.809	159.645	85.6635	92.0542	8.1709	7.89681	8.00486	7.80764	7.13491	7.05583	6.73371	6.69248
ASHGA5P021035	3.4184e-07	4.834e-06	3.12086	up	protein_coding	NM_001164616	CCDS55268.1	FZD6	RefSeq	3691	chr8	+	104311058	104345094		AAGCCATGTGATGTATGAAAATGGCCTACAACATGACGTTTTTCCCTAATCTGATGGGTC	8323	Hs.591863	GO:0001525|GO:0001736|GO:0001843|GO:0001942|GO:0004930|GO:0005515|GO:0005737|GO:0005886|GO:0005887|GO:0007199|GO:0007409|GO:0008406|GO:0016327|GO:0017147|GO:0017147|GO:0030165|GO:0030168|GO:0031625|GO:0032589|GO:0033278|GO:0035567|GO:0042472|GO:0042813|GO:0043433|GO:0045177|GO:0060071|GO:0090090	frizzled-6 isoform b	260.618	82.165	7.98194	6.34	328.061	278.38	263.393	172.636	88.9316	105.489	60.2072	74.0321	8.03629	8.05466	7.98985	7.84696	6.27987	6.45946	6.24	6.38066
ASHGA5P010778	1.63934e-05	7.5147e-05	3.06623	up	protein_coding	NM_130782	CCDS1374.1	RGS18	RefSeq	2158	chr1	+	192127591	192154945		CCCAAAAGAGGTTAACCTTGATTTTCACACAAAAGAAGTCATTACAAACAGCATCACTCA	64407	Hs.440890	GO:0005096|GO:0005737|GO:0005886|GO:0007186|GO:0038032	regulator of G-protein signaling 18	260.916	85.3057	8.02158	6.40512	260.392	266.042	281.893	235.335	88.4822	106.553	69.7779	76.4102	7.71006	7.9913	8.08787	8.29711	6.2748	6.4754	6.44626	6.42401
ASHGA5P001475	1.43057e-05	6.7928e-05	2.25766	up	protein_coding	NM_018959	CCDS12065.1	DAZAP1	RefSeq	2185	chr19	+	1407583	1435682		TATGGTCAGTATGCAGGTTACGGGCAGGACTTGAGTGGCTTCGGACAGGGCTTCTCAGAC	26528	Hs.222510	GO:0000166|GO:0003723|GO:0005634|GO:0005730|GO:0005737|GO:0007275|GO:0007283|GO:0030154	DAZ-associated protein 1 isoform b	261.011	117.214	8.00202	6.82719	308.618	268.26	274.972	192.193	154.049	139.574	85.0419	90.1919	7.9525	8.00403	8.05233	7.99921	7.06495	6.86236	6.72179	6.65966
ASHGA5P042256	2.35244e-07	3.827e-06	3.22072	up	protein_coding	NM_002114	CCDS43426.1	HIVEP1	RefSeq	8891	chr6	+	12012723	12165232		CACAGTAGTTGAATTCAGCAATAAAGATGCCTCTGAAATTAACAGTGAGCAAGATAAAGA	3096	Hs.567284	GO:0000122|GO:0003677|GO:0005515|GO:0005634|GO:0005737|GO:0006351|GO:0008270	zinc finger protein 40	261.045	80.6368	7.99703	6.30964	306.35	267.225	286.442	184.162	95.8957	101.637	59.7839	65.2308	7.94169	7.99831	8.10882	7.93927	6.3958	6.40515	6.23043	6.20718
ASHGA5P001007	3.06863e-07	4.521e-06	2.15389	up	protein_coding	NM_003098	CCDS13220.1	SNTA1	RefSeq	2345	chr20	-	31995762	32031698		ACAGCTGGGAGCCAGGACATCAAGCAGATTGGCTGGCTAACTGAGCAGCTGCCCAGTGGG	6640	Hs.31121	GO:0003779|GO:0005515|GO:0005516|GO:0005543|GO:0005622|GO:0005737|GO:0005856|GO:0006936|GO:0007528|GO:0030054|GO:0030165|GO:0042383|GO:0045211	alpha-1-syntrophin	261.071	120.473	7.99934	6.89239	308.906	267.707	279.301	188.371	143.801	140.688	97.9415	99.4598	7.9541	8.00096	8.0727	7.96959	6.96832	6.8745	6.92851	6.79823
ASHGA5P039800	0.000334153	0.000844709	4.12616	up	protein_coding	NM_005980	CCDS3391.1	S100P	RefSeq	510	chr4	+	6695565	6698897		AGACAGCCATGGGCATGATCATAGACGTCTTTTCCCGATATTCGGGCAGCGAGGGCAGCA	6286	Hs.2962	GO:0000287|GO:0005509|GO:0005515|GO:0005634|GO:0005737|GO:0005737|GO:0010033|GO:0043542|GO:0048306	protein S100-P	261.348	63.7273	7.99368	5.94888	205.144	273.919	343.751	222.579	89.4077	70.3521	55.142	40.0074	7.35407	8.02987	8.37542	8.21538	6.28805	5.88381	6.10896	5.51472
ASHGA5P050413	1.56504e-08	7.81e-07	7.69638	up	protein_coding	NM_198715	CCDS658.1	PTGER3	RefSeq	7759	chr1	-	71471536	71513491		GACAGAAGCATGAAAGAAAACACTTAACTTGCATGTGCACAGCTTTTGGTAACAAATATC	5733	Hs.445000	GO:0004879|GO:0004957|GO:0005635|GO:0005886|GO:0005887|GO:0006351|GO:0007186|GO:0008219|GO:0016021|GO:0030522|GO:0031622	prostaglandin E2 receptor EP3 subtype isoform 5	261.585	33.3054	8.00747	5.06329	295.683	280.44	276.152	194.065	42.7763	36.4485	24.6835	29.313	7.89153	8.06641	8.05767	8.01429	5.22568	4.95849	4.98152	5.08748
ASHGA5P055545	5.14183e-07	6.292e-06	2.12908	up	protein_coding	NM_024685	CCDS9014.2	BBS10	RefSeq	3583	chr12	-	76738265	76742222		GAGCTCTTTAGAGTTGCTCTTAGAAGCATACTTTTGTGGAAGAGTGGGAAGAAATAATCA	79738	Hs.96322	GO:0001895|GO:0005515|GO:0005524|GO:0005929|GO:0035058|GO:0044267|GO:0045494|GO:0050896|GO:0051131	Bardet-Biedl syndrome 10 protein	261.955	121.18	7.99867	6.90844	319.765	279.988	265.435	182.63	143.396	136.03	101.685	103.609	8.00138	8.06336	8.00184	7.92809	6.96429	6.82245	6.98756	6.85946
ASHGA5P004383	3.84084e-07	5.204e-06	3.04765	up	protein_coding	ENST00000291439	CCDS12342.1	AP1M1	GENCODE	2355	chr19	+	16308664	16346156		TGTTCTTGGACGTCATCGAGTCTGTCAACCTCTTGGTCAGCGCCAACGGCAATGTCCTGC	8907	Hs.71040	GO:0006810|GO:0016032|GO:0016044|GO:0006886|GO:0016192|GO:0006892|GO:0032438|GO:0044419|GO:0050690|GO:0035646|GO:0005829|GO:0000139|GO:0030659|GO:0030131|GO:0005765|GO:0030665|GO:0005515	adaptor-related protein complex 1, mu 1 subunit [Source:HGNC Symbol;Acc:13667]	262.481	85.6057	8.00393	6.39624	305.658	282.276	279.175	182.814	106.016	102.868	64.5418	68.9969	7.93964	8.07469	8.07227	7.92912	6.53805	6.42288	6.3392	6.28482
ASHGA5P007578	6.14483e-07	7.089e-06	2.42327	up	protein_coding	NM_030808	CCDS11143.1	NDEL1	RefSeq	2407	chr17	+	8339169	8371495		AAAGTTCTCTCGATCAGGGCATACATCTTTCTTCGACAAAGGGGCAGTAAACGGCTTTGA	81565	Hs.372123	GO:0000087|GO:0000236|GO:0000278|GO:0000776|GO:0000777|GO:0005515|GO:0005815|GO:0005819|GO:0005829|GO:0005874|GO:0006810|GO:0007059|GO:0007399|GO:0030154	nuclear distribution protein nudE-like 1 isoform B	263.376	106.967	8.00601	6.72906	318.759	284.656	267.049	183.042	126.688	119.492	91.9762	89.7104	7.99691	8.08534	8.01098	7.93081	6.78493	6.63904	6.83953	6.65274
ASHGA5P012832	1.31919e-07	2.683e-06	2.89836	up	protein_coding	ENST00000381031	CCDS43030.1	TTC38	GENCODE	2610	chr22	+	46663860	46689905		TTGTCATAACTATTGGCACTGGGCTTTATATCTGATTGAGAAGGGCGAATATGAGGCCGC	55020	Hs.435832		tetratricopeptide repeat domain 38 [Source:HGNC Symbol;Acc:26082]	263.887	90.629	8.01466	6.47942	318.358	275.573	269.77	191.847	114.051	103.195	69.9104	75.3598	7.99498	8.03941	8.02733	7.99691	6.63722	6.42645	6.44849	6.40554
ASHGA5P018687	2.33809e-08	9.8e-07	7.76651	up	protein_coding	NM_033143	CCDS3586.1	FGF5	RefSeq	5295	chr4	+	81187741	81212171		AATATGTTAAGCCAAGTTCACAGATGACTGCAAGTTCAGGGAGCGTTTTCAAGAAAATAG	2250	Hs.37055	GO:0005104|GO:0005576|GO:0005615|GO:0007267|GO:0007399|GO:0008083|GO:0008283|GO:0008284|GO:0008284|GO:0008286|GO:0008543|GO:0008543|GO:0008543|GO:0010001|GO:0023019|GO:0051781	fibroblast growth factor 5 isoform 2 precursor	264.284	33.1084	8.02042	5.06316	315.301	291.516	251.895	198.426	41.5152	35.9045	28.2455	26.7686	7.98228	8.12283	7.92614	8.05044	5.18504	4.93673	5.16886	4.962
ASHGA5P013852	5.57683e-07	6.664e-06	3.29117	up	protein_coding	NM_001160408	CCDS53737.1	TULP3	RefSeq	2001	chr12	+	3000032	3050306		TTTCTAGCTTTGACAAATGTATCCAAACCTTGAGAATGCAGGAGCTCTGTGAGCTCCACC	7289	Hs.655333	GO:0005515|GO:0005546|GO:0005576|GO:0005634|GO:0005737|GO:0005886|GO:0005929|GO:0006355|GO:0007186|GO:0007275	tubby-related protein 3 isoform 2	264.586	79.5	8.03316	6.31455	288.136	270.1	283.904	216.204	86.1519	91.2956	66.5536	73.9989	7.85547	8.01272	8.09708	8.16734	6.23487	6.26001	6.38325	6.38008
ASHGA5P011147	2.6585e-07	4.123e-06	8.34878	up	protein_coding	NM_004419	CCDS7566.1	DUSP5	RefSeq	2545	chr10	+	112257624	112271302		TTCCTCAAAGGGGGATATGAGACTTTCTACTCGGAATATCCTGAGTGTTGCGTGGATGTA	1847	Hs.2128	GO:0000188|GO:0001706|GO:0004725|GO:0005654|GO:0006470|GO:0017017|GO:0035335|GO:0045892	dual specificity protein phosphatase 5	264.985	30.9984	8.00268	4.94112	329.009	270.862	289.05	171.02	42.5513	34.4052	20.3498	26.6873	8.04081	8.01566	8.12192	7.83234	5.21833	4.87879	4.71031	4.95704
ASHGA5P008731	9.3353e-06	4.9491e-05	2.59571	up	protein_coding	NM_020468	CCDS5003.1	SNX14	RefSeq	3346	chr6	-	86215214	86303629		GGTTGATGCATCTCTCTCAGAGGTGGATATTCCATCTATTATAACCAAGAAACTATTAAA	57231	Hs.485871	GO:0007154|GO:0015031|GO:0016021|GO:0035091|GO:0038032	sorting nexin-14 isoform b	265.035	102.494	8.04117	6.66504	272.329	288.491	272.096	227.225	113.08	122.249	80.5141	94.1315	7.77705	8.10431	8.03884	8.24449	6.62138	6.66803	6.64692	6.72384
ASHGA5P011228	2.14981e-05	9.3023e-05	2.23348	up	protein_coding	NM_000644	CCDS759.1	AGL	RefSeq	7109	chr1	+	100316044	100389579		CTAATCTCTTAAGCCAAAATGGGACACAGTAAACAGATTCGAATTTTACTTCTGAACGAA	178	Hs.904	GO:0004133|GO:0004134|GO:0004135|GO:0005515|GO:0005634|GO:0005730|GO:0005737|GO:0005829|GO:0005975|GO:0005978|GO:0005980|GO:0005980|GO:0006006|GO:0007584|GO:0016234|GO:0016529|GO:0030247|GO:0031593|GO:0043033|GO:0043169|GO:0044281|GO:0051384	glycogen debranching enzyme isoform 1	265.193	118.261	8.0313	6.87201	293.268	258.047	297.409	212.049	145.397	125.646	101.403	100.598	7.87809	7.94588	8.1635	8.13773	6.98168	6.70621	6.9824	6.81773
ASHGA5P005638	1.40919e-06	1.2531e-05	9.13084	up	protein_coding	NM_057749	CCDS6264.1	CCNE2	RefSeq	2739	chr8	-	95892452	95907482		GGCTATGCTGGAGGAAGTAAATTACATAAACACCTTCAGAAAAGGGGGACAGTTGTCACC	9134	Hs.521693	GO:0000075|GO:0000079|GO:0000082|GO:0000278|GO:0005515|GO:0005654|GO:0005829|GO:0006270|GO:0016538|GO:0019901|GO:0051301	G1/S-specific cyclin-E2	265.822	29.215	8.03059	4.83984	294.307	302.233	269.858	196.888	33.5716	38.057	16.1555	29.0757	7.8818	8.17258	8.02858	8.03941	4.88433	5.01885	4.38172	5.07448
ASHGA5P009899	1.14776e-06	1.0815e-05	2.54662	up	protein_coding	NM_001142725	CCDS45436.1	ERI2	RefSeq	3529	chr16	-	20807661	20817795		GTTGAACAAGGTTCCCACTAAGAAGAATTTCAGCATTCTGGCCAGAAATTTGAATACAAT	112479	Hs.248437	GO:0003676|GO:0004527|GO:0005622|GO:0008270	ERI1 exoribonuclease 2 isoform 1	265.908	104.003	8.0237	6.67512	313.502	280.696	280.691	188.744	133.11	116.964	79.9012	86.0372	7.97449	8.06785	8.08033	7.97215	6.86038	6.60894	6.63633	6.59483
ASHGA5P012320	1.57654e-05	7.2929e-05	2.92343	up	protein_coding	ENST00000377191	CCDS13144.1	XRN2	GENCODE	3435	chr20	+	21283941	21370463		GGAAGAGAAGCCAAAAGAATGCAATGGTGTAAAGATTCCAGTTGATGCCAGTAAACCTAA	22803	Hs.255932	GO:0007283|GO:0006355|GO:0016070|GO:0006397|GO:0006396|GO:0016049|GO:0006139|GO:0006401|GO:0090305|GO:0006353|GO:0000738|GO:0005634|GO:0005622|GO:0005730|GO:0008270|GO:0003676|GO:0004527|GO:0004518|GO:0004534|GO:0008409	5'-3' exoribonuclease 2 [Source:HGNC Symbol;Acc:12836]	265.917	90.7303	8.0476	6.49994	282.196	265.731	284.616	231.126	106.176	97.2958	84.4836	74.9659	7.82913	7.98985	8.10102	8.27039	6.53956	6.35136	6.71218	6.39665
ASHGA5P001048	3.87303e-05	0.000146974	2.37141	up	protein_coding	NM_005796	CCDS10848.1	NUTF2	RefSeq	894	chr16	+	67880818	67905219		AGCCCCTCGGGTCTCCGTGAGGCCGGGTGACGCTCCAGAATGGGAGACAAGCCAATTTGG	10204	Hs.732255	GO:0005215|GO:0005515|GO:0005643|GO:0005829|GO:0006611|GO:0015630	nuclear transport factor 2	265.985	110.414	7.99463	6.74888	343.226	284.485	278.832	157.396	140.489	131.74	79.3579	90.0699	8.10562	8.08456	8.07019	7.71815	6.93675	6.77441	6.62611	6.65826
ASHGA5P012664	7.49971e-08	1.916e-06	11.7239	up	protein_coding	NM_001164691	CCDS53798.1	AMHR2	RefSeq	1578	chr12	+	53817638	53825318		TGCCATCATGGAAGACCCTGATGGGCTGAGGGAGCTCCTAGAAGACTGTTGGGATGCAGA	269	Hs.659889	GO:0001880|GO:0004872|GO:0005024|GO:0005524|GO:0007165|GO:0007548|GO:0007548|GO:0016021|GO:0042562|GO:0046872	anti-Muellerian hormone type-2 receptor isoform 3 precursor	266.437	21.8497	8.02281	4.47142	340.862	265.712	268.383	190.791	27.9144	21.6696	15.7297	22.0853	8.0952	7.98967	8.01817	7.98821	4.62379	4.22436	4.34368	4.69387
ASHGA5P011552	3.21428e-07	4.642e-06	2.03695	up	protein_coding	NM_012204	CCDS6953.1	GTF3C4	RefSeq	3866	chr9	+	135545727	135565470		AACTGCACGGGTGCTGATTGGACATATCTCAAAGAAGATGAACAAACAGACTTTCCCTGA	9329	Hs.656646	GO:0000127|GO:0003677|GO:0004402|GO:0005515|GO:0005654|GO:0006351|GO:0006383|GO:0006383|GO:0006384|GO:0008047|GO:0010467|GO:0016573|GO:0042791|GO:0042797|GO:0043085	general transcription factor 3C polypeptide 4	266.874	130.424	8.03643	7.01002	307.448	293.779	268.494	197.776	150.978	154.567	104.991	111.161	7.94679	8.13324	8.01941	8.0463	7.03679	7.00565	7.03542	6.96223
ASHGA5P008584	4.42718e-07	5.705e-06	4.29643	up	protein_coding	NM_002542	CCDS2581.1	OGG1	RefSeq	1652	chr3	+	9791627	9799089		ACTTTTTCCGGAGCCTGTGGGGACCTTATGCTGGCTGGGCCCAAGCGGTGCTGTTCAGTG	4968	Hs.380271	GO:0003684|GO:0004519|GO:0005515|GO:0005634|GO:0005654|GO:0005654|GO:0005730|GO:0005739|GO:0006281|GO:0006284|GO:0006285|GO:0006289|GO:0006355|GO:0006979|GO:0008534|GO:0009314|GO:0016363|GO:0016607|GO:0033158|GO:0045007	N-glycosylase/DNA lyase isoform 1a	267.509	61.8257	8.02652	5.92338	321.795	281.636	284.269	182.336	78.6765	74.9783	47.9014	45.7467	8.00862	8.07201	8.09956	7.92588	6.10336	5.97656	5.90701	5.70659
ASHGA5P018748	1.96057e-05	8.6395e-05	2.22471	up	protein_coding	NM_001145134	CCDS46734.1	CPT1B	RefSeq	2595	chr22	-	51007289	51017096		GATCTGGGCTTACCTAGAGTCTGTGCGCCCCTTGTTGGATGATGAGGAATATTACCGCAT	1375	Hs.439777	GO:0004095|GO:0005739|GO:0005741|GO:0006635|GO:0006853|GO:0016021|GO:0044255|GO:0044281|GO:0046320	carnitine O-palmitoyltransferase 1, muscle isoform isoform c	268.289	119.978	8.03205	6.87843	331.714	291.954	260.588	188.9	153.199	134.724	101.614	90.3772	8.05296	8.12453	7.9774	7.97332	7.05613	6.80749	6.98604	6.66407
ASHGA5P012866	6.40324e-07	7.297e-06	7.13604	up	protein_coding	NM_032495	CCDS47062.1	HOPX	RefSeq	1552	chr4	-	57514153	57547872	NM_001145460	TGCTCATTTTCCTGGGCTGTTACAGAAGAAGACTGGAAGAGCGCGCAGGGACCATGTCGG	84525	Hs.619396	GO:0000122|GO:0001829|GO:0003700|GO:0005634|GO:0006351|GO:0007507|GO:0008016|GO:0016575|GO:0043415|GO:0043565|GO:0045596|GO:0048286|GO:0051155	homeodomain-only protein isoform a	268.59	37.581	8.03752	5.20239	300.328	300.684	285.376	187.971	45.688	49.0793	22.5489	33.0077	7.91238	8.16578	8.10431	7.96759	5.32517	5.37249	4.85832	5.25359
ASHGA5P030663	1.59817e-05	7.3672e-05	2.27356	up	protein_coding	NM_173469	CCDS10286.1	UBE2Q2	RefSeq	3109	chr15	+	76135621	76193388		TTCCTGGCGTCCATCTTCGACAAGAACCACGAGCGATTCCGCATCGTCAGTTGGAAGCTG	92912	Hs.740413	GO:0004842|GO:0005524|GO:0005737|GO:0070936	ubiquitin-conjugating enzyme E2 Q2 isoform 1	268.676	119.31	8.04093	6.85597	309.603	284.88	286.779	193.442	132.174	160.691	79.8699	104.505	7.95675	8.08684	8.11131	8.0088	6.84843	7.06506	6.6359	6.8745
ASHGA5P005433	3.95403e-06	2.6176e-05	2.01393	up	protein_coding	NM_001100165	CCDS47494.1	PHACTR2	RefSeq	9402	chr6	+	143999101	144152322	NM_001100166	AACACCACCTCTGGAGGAACAGGCAGAAGATAAGAAAGCTGGCTCCTCTCATTCAAAAAA	9749	Hs.102471	GO:0003779|GO:0004864|GO:0005515	phosphatase and actin regulator 2 isoform 2	269.042	132.599	8.04903	7.03902	301.344	303.872	267.49	203.46	142.679	159.1	110.543	118.074	7.91762	8.18077	8.01378	8.08394	6.95614	7.04953	7.1056	7.04479
ASHGA5P003133	5.09347e-06	3.1515e-05	2.52524	up	protein_coding	NM_024616	CCDS46887.1	C3orf52	RefSeq	2296	chr3	+	111805181	111837044		TAGTGGACTTCAGTGGTGAAAATGCCACAGTAACGTATGACCTGCAATTTGGGGTTCCAT	79669	Hs.434247	GO:0005789|GO:0016021	TPA-induced transmembrane protein isoform 2	269.043	105.934	8.04214	6.70572	298.642	302.569	283.283	191.679	132.814	119.013	87.439	84.4715	7.90375	8.17486	8.09442	7.99552	6.8563	6.63346	6.76651	6.5666
ASHGA5P001866	7.54933e-08	1.924e-06	6.68305	up	protein_coding	NM_031426	CCDS6939.1	AIF1L	RefSeq	3455	chr9	+	133971862	133998539	ENST00000372309, NR_033701	AACATGATGCTGGGGAAACGGTCGGCTGTCCTCAAGTTAGTCATGATGTTTGAAGGAAAA	83543	Hs.4944	GO:0005509|GO:0005737|GO:0005884|GO:0005925|GO:0015629|GO:0032587|GO:0051015	allograft inflammatory factor 1-like isoform 1	269.17	39.9597	8.03938	5.29887	327.233	277.235	280.297	191.913	49.8501	51.1567	29.6666	29.1652	8.03327	8.0494	8.07706	7.99777	5.4469	5.42935	5.24039	5.07884
ASHGA5P001084	3.86735e-08	1.289e-06	4.41131	up	protein_coding	ENST00000380877	CCDS32239.1	GABPB1	GENCODE	3016	chr15	-	50569388	50647605	NM_005254	CAGAAATAGAAGAGAGAGAAGCTCTTCAGAAACAGCTGGATGAAGCAAATCGAGAAGCAC	2553	Hs.654350	GO:0006351|GO:0045944|GO:0006357|GO:0005634|GO:0003700|GO:0005515|GO:0046982|GO:0044212	GA binding protein transcription factor, beta subunit 1 [Source:HGNC Symbol;Acc:4074]	269.171	60.2355	8.05001	5.9088	319.754	272.69	273.551	210.69	67.7041	72.6824	52.5887	47.9667	8.0012	8.02364	8.04601	8.12919	5.88748	5.93283	6.04067	5.77423
ASHGA5P033874	4.1542e-08	1.361e-06	2.79976	up	protein_coding	NM_001123366	CCDS42441.1	HMSD	RefSeq	640	chr18	+	61616587	61627645		ATAAAAAGGAGTCCTTTTTTCTCTAAACAACTATGCAAACATTAAAACCTTTCTTTGGAA	284293	Hs.721604	GO:0004867|GO:0005576	serpin-like protein HMSD	269.366	95.2167	8.04764	6.56234	313.545	292.049	275.078	196.795	110.659	108.104	79.6904	82.4142	7.97487	8.12471	8.05275	8.03823	6.5908	6.49684	6.63321	6.52849
ASHGA5P015903	4.97784e-05	0.000179691	2.61231	up	protein_coding	NM_001024662	CCDS9162.1	RPL6	RefSeq	1148	chr12	-	112842993	112847443		TTGTTGTTTGGGTTTGCGGCAGGGCACAAAGAGGATGGCGGGTGAAAAAGTTGAGAAGCC	6128	Hs.546283	GO:0000184|GO:0003677|GO:0003723|GO:0003735|GO:0005829|GO:0006355|GO:0006412|GO:0006412|GO:0006413|GO:0006414|GO:0006415|GO:0006614|GO:0010467|GO:0016032|GO:0016070|GO:0016071|GO:0019058|GO:0019083|GO:0022625|GO:0044267	60S ribosomal protein L6	269.456	102.896	8.02051	6.63519	323.76	302.942	286.702	164.419	135.661	125.5	74.461	75.9607	8.01817	8.17728	8.11034	7.77627	6.88632	6.70459	6.53336	6.41647
ASHGA5P052198	3.57304e-06	2.4344e-05	2.17161	up	protein_coding	NM_138348	CCDS43302.1	FAM105B	RefSeq	7896	chr5	+	14664782	14699842		AATGACCCAGGACAGCTTCTGAGGAACCACCTCAACCAGGTGGGACACACTGGTGGTCTT	90268	Hs.406335		protein FAM105B	269.488	123.905	8.05769	6.93892	297.911	287.063	274.64	218.338	146.912	141.77	102.802	104.135	7.90038	8.09671	8.05044	8.18323	6.99687	6.8852	7.00461	6.86901
ASHGA5P009305	5.61235e-08	1.614e-06	3.00982	up	protein_coding	NM_014829	CCDS34240.1	DDX46	RefSeq	5695	chr5	+	134094460	134166812		CCAGTCCTGGAAATAAAAGCAAGAAAACTGAGAATAGATCTAGGTCCAAAGAGAAAACTG	9879	Hs.406549	GO:0003723|GO:0005524|GO:0005634|GO:0005730|GO:0006397|GO:0008026|GO:0008380|GO:0015030|GO:0016607	probable ATP-dependent RNA helicase DDX46	269.934	88.8349	8.05106	6.46138	310.47	301.309	270.923	197.035	103.544	102.236	69.1101	80.4493	7.96152	8.1692	8.03363	8.03987	6.50375	6.41149	6.43399	6.49629
ASHGA5P011719	4.67633e-07	5.896e-06	2.88543	up	protein_coding	NM_057162	CCDS14456.1	KLHL4	RefSeq	2547	chrX	+	86772714	86924596		ATGGAAAGAGAGCATGCAAGAACTTCTACAAAACTTCTATACCACACAGAAGCTGAAAGA	56062	Hs.49075	GO:0003674|GO:0003779|GO:0005634|GO:0005730|GO:0005730|GO:0005737|GO:0005737|GO:0008150|GO:0015630|GO:0043231	kelch-like protein 4 isoform 2	270.719	93.0659	8.0647	6.53591	310.432	264.9	285.261	222.282	99.6623	109.796	78.3848	84.4207	7.96072	7.98314	8.10389	8.21104	6.44832	6.52377	6.60575	6.5658
ASHGA5P009114	1.14495e-05	5.7653e-05	2.20662	up	protein_coding	NM_199443	CCDS2794.1	USP4	RefSeq	3979	chr3	-	49314576	49377536		TTGCAGTCAAATGGATCTGGCTTTTCTGCTTCGTATAATTGTCAGGAGCCACCATCCTCT	7375	Hs.77500	GO:0004221|GO:0004843|GO:0005515|GO:0005634|GO:0005737|GO:0005764|GO:0006511|GO:0016579|GO:0031397|GO:0031647|GO:0031685|GO:0034394|GO:0046872	ubiquitin carboxyl-terminal hydrolase 4 isoform b	270.726	122.953	8.05804	6.9162	313.841	279.109	284.11	205.846	123.688	159.635	89.3625	119.128	7.97632	8.05898	8.09869	8.09817	6.75402	7.05551	6.79864	7.05664
ASHGA5P052639	8.73751e-06	4.7244e-05	4.02524	up	protein_coding	NM_001025091	CCDS34380.1	ABCF1	RefSeq	3474	chr6	+	30539169	30559309		AAGGCAGATGATCCCTATGCTCATCTTAGCAAAAAGGAGAAGAAAAAGCTGAAAAAACAG	23	Hs.655285	GO:0005515|GO:0005524|GO:0005524|GO:0005635|GO:0005635|GO:0005654|GO:0005654|GO:0005737|GO:0005840|GO:0006412|GO:0006413|GO:0006954|GO:0008135|GO:0008494|GO:0016887|GO:0042254|GO:0042788|GO:0043022|GO:0045727	ATP-binding cassette sub-family F member 1 isoform a	271.483	67.8819	8.06452	6.05545	279.226	290.846	308.143	207.716	94.3635	73.1857	53.7566	50.2216	7.81621	8.11739	8.21342	8.11107	6.37376	5.94134	6.07105	5.83564
ASHGA5P052115	3.52585e-05	0.000137043	2.16807	up	protein_coding	NM_016613	CCDS3798.1	FAM198B	RefSeq	4854	chr4	-	159045731	159093718	NM_001128424	TTCTGTTAAGCTCACCTGGGGAACTTATCAGCAGTTGCTGAAACAGAAATGCTGGCAGAA	51313	Hs.567498	GO:0000139|GO:0005794|GO:0016021	protein FAM198B isoform 2	271.542	125.881	8.04997	6.93356	315.015	292.944	293.345	184.866	165.311	148.384	94.4428	95.387	7.98109	8.12972	8.14319	7.94588	7.16798	6.94741	6.8771	6.74174
ASHGA5P009907	7.04292e-08	1.853e-06	3.54905	up	protein_coding	ENST00000358004	CCDS34261.1	PRELID2	GENCODE	2104	chr5	-	145138581	145214867	NM_138492	CGTGGTTCCAGAAATTTTAAGGAAGGTGAGCATTTTGAAAGTACCTAATATCCAATTAGA	153768	Hs.314261		PRELI domain containing 2 [Source:HGNC Symbol;Acc:28306]	272.145	76.1523	8.06879	6.24136	313.839	292.458	268.013	214.27	86.4507	88.2886	57.3418	72.5282	7.97618	8.12713	8.01584	8.15601	6.24053	6.20744	6.1673	6.35016
ASHGA5P052080	5.81923e-08	1.657e-06	2.52926	up	protein_coding	NM_006874	CCDS3745.1	ELF2	RefSeq	3171	chr4	-	139978870	140005647	ENST00000265495	TCAACTCCAGAATTCATCCATGCTGCTATGAGGCCAGATGTCATTACAGAAACTGTAGTG	1998	Hs.634040	GO:0003700|GO:0003700|GO:0005515|GO:0005634|GO:0005634|GO:0005730|GO:0005737|GO:0006351|GO:0006357|GO:0043565|GO:0043565|GO:0045892|GO:0045893	ETS-related transcription factor Elf-2 isoform 2	272.266	106.293	8.06326	6.72454	329.914	270.315	281.083	207.752	119.244	119.556	86.4487	99.9218	8.04423	8.01355	8.08363	8.11161	6.70502	6.63939	6.74625	6.80749
ASHGA5P007380	2.86541e-05	0.000116417	2.87401	up	protein_coding	NM_005243	CCDS13851.1	EWSR1	RefSeq	2679	chr22	+	29663997	29696515	NM_001163285, NM_001163286, NM_013986	AGCGAGGTGGCTTCAATAAGCCTGGTGGACCCATGGATGAAGGACCAGATCTTGATCTAG	2130	Hs.374477	GO:0000166|GO:0003723|GO:0005515|GO:0005516|GO:0005634|GO:0005737|GO:0005886|GO:0006351|GO:0006355|GO:0008270	RNA-binding protein EWS isoform 2	272.44	96.8058	8.08162	6.55855	297.425	260.844	283.295	248.195	127.197	113.718	70.4968	75.8121	7.8982	7.96168	8.09471	8.37189	6.79176	6.56959	6.45865	6.41421
ASHGA5P001901	6.5469e-09	4.94e-07	4.87146	up	protein_coding	NM_023940	CCDS3490.1	RASL11B	RefSeq	1979	chr4	+	53728494	53733002		AGAAATGCAGGTAATCTCTATACTAGACAAGTTCAGATAGAAGGTGAAACCCTGGCTCTT	65997	Hs.8035	GO:0003924|GO:0005525|GO:0007264|GO:0016020	ras-like protein family member 11B	272.804	55.2024	8.06997	5.78561	310.751	295.012	274.519	210.934	64.6473	62.5287	45.2936	48.3402	7.96253	8.1371	8.04982	8.13041	5.81827	5.70972	5.82927	5.78519
ASHGA5P018618	2.68279e-06	1.9756e-05	2.94507	up	protein_coding	NM_181493	CCDS46576.1	ITPA	RefSeq	1023	chr20	+	3190133	3204516		GGCCTCATTGGTCGTTCAGATTCTAGGAGATAAGTTTCCATGCACTTTGGTGGCACAGAA	3704	Hs.415299	GO:0000166|GO:0005737|GO:0006193|GO:0035870|GO:0046872|GO:0051276	inosine triphosphate pyrophosphatase isoform b	273.366	91.772	8.04904	6.49074	340.766	309.691	265.116	177.891	113.718	110.855	64.4956	78.0191	8.09471	8.20871	8.00075	7.89197	6.63261	6.53627	6.33826	6.45581
ASHGA5P029122	2.39874e-07	3.872e-06	10.3547	up	protein_coding	NM_002863	CCDS32080.1	PYGL	RefSeq	2859	chr14	-	51371934	51411248		ATTACAGAACACCATGATCAACCTCGGTCTGCAAAATGCCTGTGATGAGGCCATTTACCA	5836	Hs.282417	GO:0002060|GO:0005524|GO:0005536|GO:0005737|GO:0005829|GO:0005886|GO:0005975|GO:0005977|GO:0005980|GO:0006006|GO:0006015|GO:0008144|GO:0008184|GO:0008184|GO:0016208|GO:0019842|GO:0030170|GO:0032052|GO:0042593|GO:0042803|GO:0044281	glycogen phosphorylase, liver form isoform 1	273.59	25.4026	8.08007	4.70786	296.927	297.642	279.053	220.736	28.1739	25.9991	25.3739	22.0636	7.89578	8.15121	8.07201	8.20129	4.63745	4.4794	5.02212	4.69247
ASHGA5P005173	1.20652e-08	6.79e-07	3.46763	up	protein_coding	NM_016820	CCDS2580.1	OGG1	RefSeq	1669	chr3	+	9791627	9799089		AAACTTTTTCCGGAGCCTGTGGGGACCTTATGCTGGCTGGGCCCAAGCGACTCCACCCTC	4968	Hs.380271	GO:0003684|GO:0004519|GO:0005515|GO:0005634|GO:0005654|GO:0005654|GO:0005730|GO:0005739|GO:0006281|GO:0006284|GO:0006285|GO:0006289|GO:0006355|GO:0006979|GO:0008534|GO:0009314|GO:0016363|GO:0016607|GO:0033158|GO:0045007	N-glycosylase/DNA lyase isoform 1c	273.94	77.212	8.06378	6.26983	337.945	286.713	275.762	195.338	89.5958	86.809	65.9251	66.518	8.08033	8.09442	8.05574	8.02464	6.29215	6.18476	6.36942	6.23299
ASHGA5P048626	3.55462e-08	1.237e-06	6.12945	up	protein_coding	NM_170674	CCDS45218.1	MEIS2	RefSeq	3352	chr15	-	37183221	37392341	NM_001220482, NM_170675, NM_170676, NM_170677, NR_051953	GGATATTAAATATACGACACATCCAGGAGTTTATTGGAGCGCAGACTGATGGCGCAAAGG	4212	Hs.510989	GO:0000122|GO:0001654|GO:0003700|GO:0003714|GO:0005634|GO:0006366|GO:0009612|GO:0031016|GO:0043565|GO:0043565|GO:0045944	homeobox protein Meis2 isoform b	273.942	44.2863	8.08276	5.467	318.291	272.381	275.04	230.054	49.0987	54.9704	37.0751	36.001	7.99431	8.02221	8.05256	8.26197	5.42162	5.52791	5.54918	5.36929
ASHGA5P005072	5.26155e-05	0.000187614	2.01646	up	protein_coding	NM_030928	CCDS32510.1	CDT1	RefSeq	2742	chr16	+	88870185	88875666		TTGTACTATCATGAGCCCTGGGGAAATGGAGAAGCACCTGCTGCTCCTCTCCGAGCTGCT	81620	Hs.122908	GO:0000076|GO:0000082|GO:0000083|GO:0000084|GO:0000216|GO:0000278|GO:0003677|GO:0005515|GO:0005634|GO:0005654|GO:0005829|GO:0006260|GO:0030174	DNA replication factor Cdt1	274.418	135.162	8.06729	7.05547	354.176	267.901	274.914	200.682	176.172	141.944	115.901	106.628	8.14987	8.00201	8.0521	8.06519	7.26149	6.88736	7.17076	6.90226
ASHGA5P017285	6.48016e-07	7.353e-06	4.83846	up	protein_coding	NM_031300	CCDS4416.1	MXD3	RefSeq	1483	chr5	-	176734205	176739292		AGACTCAGACCAAGAGGAGCTGGAGGTGGATGTGGAGAGCCTGGTGTTTGGGGGTGAGGC	83463	Hs.740484	GO:0003677|GO:0005634|GO:0006351|GO:0006355|GO:0046983	max dimerization protein 3 isoform a	274.545	55.0345	8.05521	5.78066	320.405	329.929	269.858	177.989	65.038	61.418	48.8523	44.8298	8.00403	8.29586	8.0283	7.89266	5.82638	5.68345	5.93465	5.67818
ASHGA5P005395	1.32643e-05	6.4433e-05	2.27314	up	protein_coding	ENST00000304992	CCDS11010.1	PRPF8	GENCODE	7295	chr17	-	1553922	1588176		TATTCACAAGACCTTTGAAGGGAACTTGACAACCAAGCCCATCAACGGAGCCATCTTCAT	10594	Hs.181368	GO:0010467|GO:0006397|GO:0008380|GO:0000398|GO:0000375|GO:0005654|GO:0005681|GO:0016607|GO:0071013|GO:0005682|GO:0003723|GO:0003677|GO:0005515	PRP8 pre-mRNA processing factor 8 homolog (S. cerevisiae) [Source:HGNC Symbol;Acc:17340]	275.79	120.709	8.09344	6.90875	310.742	283.683	278.839	229.895	142.515	125.798	103.064	111.46	7.9623	8.08105	8.0703	8.26009	6.95362	6.70807	7.00792	6.9654
ASHGA5P005432	1.32015e-07	2.683e-06	3.85781	up	protein_coding	NM_001100166	CCDS43512.1	PHACTR2	RefSeq	9300	chr6	+	143929316	144152322	ENST00000427704	GACAACGCCGTTGACGGACTGGACAAAGCTTCTATAGCAAACTCAGATGGCCCCACAGCA	9749	Hs.102471	GO:0003779|GO:0004864|GO:0005515	phosphatase and actin regulator 2 isoform 4	276.576	69.6734	8.07287	6.12509	357.506	291.637	263.105	194.056	75.1749	79.0929	55.6993	68.7267	8.16578	8.12319	7.98838	8.01415	6.0421	6.05354	6.12616	6.27856
ASHGA5P051429	1.28023e-07	2.649e-06	3.48106	up	protein_coding	NM_000965	CCDS2642.1	RARB	RefSeq	3142	chr3	+	25469833	25639422		GAGGATAAGCACTTTTGCAGACATTCAGTGCAAGGGAGATCATGTTTGACTGTATGGATG	5915	Hs.654490	GO:0000122|GO:0001657|GO:0003417|GO:0003677|GO:0003707|GO:0003708|GO:0005634|GO:0005654|GO:0005737|GO:0006367|GO:0007165|GO:0008270|GO:0008285|GO:0010467|GO:0021756|GO:0022008|GO:0032331|GO:0035116|GO:0035264|GO:0043065|GO:0043565|GO:0045944|GO:0048048|GO:0048566|GO:0055012|GO:0061037	retinoic acid receptor beta isoform 1	277.101	77.8494	8.0705	6.27097	366.804	284.899	267.402	189.301	95.0785	89.6588	59.0824	67.5779	8.20528	8.08696	8.01272	7.97702	6.38412	6.23355	6.21271	6.25351
ASHGA5P037049	9.5614e-09	5.9e-07	41.3175	up	protein_coding	ENST00000217429	CCDS42872.1	FAM83D	GENCODE	2429	chr20	+	37554954	37581703		AAGATTATTGGGAAGGTTCACGAAAAGTTCACGTTGATTGATGGCATCCGCGTGGCAACA	81610	Hs.726442	GO:0007067|GO:0051301|GO:0005737|GO:0000922	family with sequence similarity 83, member D [Source:HGNC Symbol;Acc:16122]	277.195	6.79118	8.07823	2.70954	341.855	292.373	282.982	191.571	8.44893	8.3855	5.33032	5	8.09956	8.12605	8.09277	7.99453	2.8371	2.83848	2.81047	2.35212
ASHGA5P012018	1.28166e-07	2.649e-06	2.25563	up	protein_coding	NM_007367	CCDS13229.1	RALY	RefSeq	4742	chr20	+	32581457	32670991		ACAGACCCAAGGGGCTAAAGAGAGCAGCATCTGCCATATACAGGCTCTTCGACTACCGGG	22913	Hs.136947	GO:0000166|GO:0000398|GO:0003723|GO:0005634|GO:0071013	RNA-binding protein Raly isoform 2	277.739	122.649	8.09083	6.9173	320.121	299.884	287.811	203.139	145.844	143.94	94.4605	106.352	8.00271	8.16239	8.11633	8.08189	6.98737	6.90577	6.87738	6.89868
ASHGA5P002843	9.89633e-08	2.28e-06	43.9036	up	protein_coding	NM_020808	CCDS41474.1	SIPA1L2	RefSeq	6501	chr1	-	232533711	232651243		AAGCTTGATGAACAAGGGCTGAGCTTTCAGCACAAGATCGGGATCCTTTATTGCAAAGCA	57568	Hs.740550	GO:0005096|GO:0005622|GO:0051056	signal-induced proliferation-associated 1-like protein 2	278.003	6.18046	8.0968	2.64053	318.216	276.331	302.995	214.469	5	8.48963	6.2322	5	7.99399	8.04423	8.19201	8.15696	2.32306	2.85759	3.02935	2.35212
ASHGA5P020808	1.71842e-08	8.27e-07	2.33697	up	protein_coding	NM_080805	CCDS44428.2	COL13A1	RefSeq	2816	chr10	+	71561643	71718904		ACCCGGGGACAAGGGAAACCGGGGCGAAGATGGCTTACCAGTCCAAGGCTGCTGGAACAA	1305	Hs.695934	GO:0001763|GO:0001958|GO:0005201|GO:0005515|GO:0005576|GO:0005600|GO:0005788|GO:0005886|GO:0005911|GO:0007160|GO:0008201|GO:0016021|GO:0016337|GO:0030154|GO:0030198	collagen alpha-1(XIII) chain isoform 19	278.156	117.993	8.08687	6.86223	338.858	295.791	281.437	196.539	138.555	140.859	92.0888	100.47	8.08573	8.14134	8.08512	8.03529	6.91652	6.87653	6.84035	6.81552
ASHGA5P014927	1.66965e-05	7.6248e-05	2.39697	up	protein_coding	NM_012062	CCDS8729.1	DNM1L	RefSeq	4612	chr12	+	32832136	32898584		GCTGCTTCTGCTGAGGCTGATGGCAAGTTAATTCAGGACAGCAGAAGAGAAACTAAAAAT	10059	Hs.556296	GO:0003374|GO:0003924|GO:0005515|GO:0005525|GO:0005737|GO:0005741|GO:0005741|GO:0005777|GO:0005794|GO:0005829|GO:0005874|GO:0006915|GO:0006921|GO:0010821|GO:0012505|GO:0016559|GO:0016559|GO:0031625|GO:0042802|GO:0043234|GO:0043653|GO:0048471|GO:0050714|GO:0051289|GO:0070584|GO:0090141|GO:0090149|GO:0090200|GO:1900063|GO:2001244	dynamin-1-like protein isoform 1	278.909	116.638	8.10012	6.83891	308.881	292.485	305.996	208.275	153.142	124.515	96.2813	92.6133	7.95388	8.12738	8.20427	8.11496	7.05512	6.6944	6.90431	6.70182
ASHGA5P012640	3.02139e-06	2.158e-05	2.4555	up	protein_coding	NM_001040440	CCDS34213.1	CCDC112	RefSeq	2506	chr5	-	114602884	114632458		GCCTCAACAGAGTGATGGCTGTTTTAGTACTTCAGGTGGAATTCGTCCTTTTCATCTTCA	153733	Hs.436121		coiled-coil domain-containing protein 112 isoform 1 precursor	279.771	114.966	8.10117	6.80515	324.408	299.867	288.819	205.992	144.989	140.336	83.1722	91.3671	8.0224	8.16215	8.12058	8.09956	6.97791	6.87078	6.69131	6.68062
ASHGA5P015329	4.12227e-07	5.454e-06	11.6123	up	protein_coding	NM_006408	CCDS5364.1	AGR2	RefSeq	996	chr7	-	16832263	16844738		ACAGCTCTGTTGCTTGACAACATGAAGAAAGCTCTCAAGTTGCTGAAGACTGAATTGTAA	10551	Hs.530009	GO:0002162|GO:0005515|GO:0005576|GO:0005739|GO:0005783|GO:0070254	anterior gradient protein 2 homolog precursor	280.823	23.7738	8.10666	4.56908	268.555	337.621	304.027	213.087	27.4665	32.5794	17.5623	17.4869	7.75703	8.32792	8.19692	8.14478	4.60001	4.79861	4.50519	4.37251
ASHGA5P005335	1.10687e-06	1.0532e-05	4.4088	up	protein_coding	NM_001130158	CCDS46477.1	MYO1B	RefSeq	5113	chr2	+	192110106	192290115	NM_001161819	TGCAGTTATTTGGGCTTACTGGCTTGGATCTAAGGCTCGAAGGGAATTGAAACGCTTGAA	4430	Hs.439620	GO:0000146|GO:0003779|GO:0005516|GO:0005524|GO:0005546|GO:0005547|GO:0005737|GO:0005886|GO:0005903|GO:0016459|GO:0030048|GO:0030175|GO:0051017|GO:0071944	unconventional myosin-Ib isoform 1	281.397	63.1183	8.0967	5.95631	323.902	316.752	295.706	189.227	81.9359	73.4355	50.7284	46.3734	8.01918	8.23633	8.15601	7.97526	6.16453	5.9456	5.98947	5.72563
ASHGA5P014430	1.53961e-05	7.1758e-05	2.34693	up	protein_coding	NM_001193361	CCDS53902.1	EXD2	RefSeq	4948	chr14	+	69658193	69710737		GAGACAGCAGATTGTGGGATTAGTGATATGCTTTTCTAAAGAGTAGAAAAGTCGAAGATG	55218	Hs.533878	GO:0003676|GO:0005622|GO:0008408	exonuclease 3'-5' domain-containing protein 2 isoform 1	281.734	120.281	8.123	6.89223	294.909	285.114	317.153	229.759	146.386	133.592	97.72	103.426	7.88768	8.08863	8.2568	8.25891	6.99204	6.79448	6.92503	6.85736
ASHGA5P012819	3.06721e-06	2.1808e-05	3.04839	up	protein_coding	ENST00000559471	CCDS53942.1	SECISBP2L	GENCODE	7176	chr15	-	49280834	49338760		TAATTCACAGGTTGGATTCAGATGCCGAGGACACAGTACTTCCTCAGAAAGAAGACAGAA	9728	Hs.9997		SECIS binding protein 2-like [Source:HGNC Symbol;Acc:28997]	281.979	92.2345	8.11845	6.5104	310.005	300.182	302.31	215.417	118.471	97.9675	77.8107	74.6891	7.95906	8.16399	8.18771	8.16304	6.69528	6.35772	6.59571	6.39291
ASHGA5P049859	2.21988e-08	9.65e-07	5.77878	up	protein_coding	NM_003016	CCDS11749.1	SRSF2	RefSeq	3003	chr17	-	74730196	74733493		TAAGAAAATGGTAATGTCTGGGAATCCGAGACACATAACCCTAATTCATAAATGGGATTT	6427	Hs.584801	GO:0000166|GO:0000398|GO:0003714|GO:0003723|GO:0005515|GO:0005634|GO:0005654|GO:0005681|GO:0006366|GO:0006369|GO:0006397|GO:0006406|GO:0008380|GO:0010467|GO:0016605|GO:0016607|GO:0031124	serine/arginine-rich splicing factor 2	282.06	48.614	8.11054	5.57977	341.364	279.743	300.832	206.302	60.8918	59.0212	34.3777	40.1655	8.09794	8.06231	8.18077	8.10112	5.72802	5.6257	5.44527	5.5201
ASHGA5P034754	8.60947e-08	2.085e-06	2.27667	up	protein_coding	ENST00000391785	CCDS33092.1	ZNF701	GENCODE	5244	chr19	+	53073525	53090427	ENST00000540331	GTTGTAGTTTGAACTTTAAAGGATTCCAGTCCTCCGAAAAACAGGATTAGACTCAAATCA	55762	Hs.235167	GO:0006351|GO:0006355|GO:0005634|GO:0005622|GO:0003677|GO:0008270|GO:0003676	zinc finger protein 701 [Source:HGNC Symbol;Acc:25597]	282.189	123.495	8.11979	6.93287	325.55	298.456	284.042	220.707	142.378	144.422	99.3404	107.84	8.02636	8.15392	8.09794	8.20095	6.9524	6.90973	6.95136	6.91799
ASHGA5P030727	8.59759e-08	2.085e-06	14.2926	up	protein_coding	NM_001113378	CCDS45346.1	FANCI	RefSeq	4749	chr15	+	89787193	89860362		ATGTGAGTGGCCCTGATGGCCAAAACCCAGAAAAGATCTTTCAGAACCTCTGTGACATAA	55215	Hs.513126	GO:0003677|GO:0005515|GO:0005634|GO:0005654|GO:0005886|GO:0006281|GO:0007049|GO:0031398	Fanconi anemia group I protein isoform 1	283.175	18.8153	8.12224	4.28505	329.49	295.683	288.365	219.161	20.9256	19.3009	19.2357	15.7989	8.04188	8.13998	8.11849	8.18862	4.20558	4.06193	4.63579	4.2369
ASHGA5P032150	2.69013e-07	4.163e-06	3.03681	up	protein_coding	ENST00000331336	CCDS11141.1	KRBA2	GENCODE	1964	chr17	-	8271972	8274858		AGAAGGCTCTCAAAAGGATTGCTACAGAGACACAATGCTGGACAGTTATGAGAACACGGT	124751	Hs.304604	GO:0006355|GO:0015074|GO:0005622|GO:0003676	KRAB-A domain containing 2 [Source:HGNC Symbol;Acc:26989]	283.2	91.92	8.11079	6.50824	338.037	308.136	290.887	195.741	110.649	102.588	78.3912	76.0515	8.0817	8.20256	8.13188	8.02704	6.59041	6.41888	6.60612	6.41754
ASHGA5P002514	4.51755e-08	1.423e-06	2.63219	up	protein_coding	NM_017691	CCDS32282.1	LRRC49	RefSeq	2868	chr15	+	71184927	71342436	NM_001199017	AGTAGGCAAGGTGATCATATTAATTTGGTGAGCTCATCATTGTCATCATTTCCTATTCTT	54839	Hs.12692	GO:0005737|GO:0005874	leucine-rich repeat-containing protein 49 isoform 2	283.214	107.062	8.11821	6.72195	342.535	298.094	279.253	212.975	129.769	121.794	81.8748	94.8119	8.10352	8.15285	8.07248	8.144	6.82212	6.66287	6.66963	6.73317
ASHGA5P002542	1.9701e-06	1.5992e-05	20.2846	up	protein_coding	NM_016195	CCDS7407.1	KIF20B	RefSeq	6319	chr10	+	91461366	91534700		GACATTTGTGCCACAAAAGTTGAAACTGAAGAAGCTACTGCTTGTTTAGAACTAAAGTTT	9585	Hs.240	GO:0000087|GO:0003777|GO:0005524|GO:0005654|GO:0005730|GO:0005813|GO:0005819|GO:0005874|GO:0006200|GO:0007018|GO:0007050|GO:0007067|GO:0007088|GO:0016887|GO:0050699|GO:0051301	kinesin-like protein KIF20B	283.47	13.8462	8.13254	3.79023	307.06	308.203	288.417	230.201	20.7403	11.0246	13.7473	9.87258	7.9449	8.20317	8.11875	8.26334	4.19236	3.23711	4.15859	3.57286
ASHGA5P010418	5.37907e-05	0.000190925	2.60078	up	protein_coding	NM_014947	CCDS30689.1	FOXJ3	RefSeq	5246	chr1	-	42642209	42800903	NM_001198852	GCAGCCTGAGATTCTCTTTGTGGCCAGATGGGTTTGTATGGACAGGCTTGTCCATCTGTA	22887	Hs.26023	GO:0003690|GO:0003705|GO:0005667|GO:0007389|GO:0008134|GO:0008301|GO:0009790|GO:0009888|GO:0019904|GO:0043565|GO:0045893|GO:0048513|GO:0051090	forkhead box protein J3 isoform 1	283.601	108.703	8.08872	6.70977	375.222	316.782	266.248	176.154	141.217	136.117	76.189	81.2894	8.23429	8.23652	8.00596	7.87809	6.94185	6.8235	6.56427	6.50946
ASHGA5P005064	1.35279e-08	7.27e-07	3.68157	up	protein_coding	ENST00000300873	CCDS12687.1	GNG8	GENCODE	213	chr19	-	47137332	47137939		ATCGACCGCATGAAGGTGTCGCAGGCAGCAGCGGAACTCCTGGCTTTCTGCGAGACGCAT	94235	Hs.283961	GO:0044281|GO:0007186|GO:0007399|GO:0007268|GO:0006184|GO:0071377|GO:0006112|GO:0005886|GO:0005576|GO:0005834|GO:0004871|GO:0003924	guanine nucleotide binding protein (G protein), gamma 8 [Source:HGNC Symbol;Acc:19664]	284.381	76.9004	8.12387	6.24355	340.521	297.016	288.323	211.666	88.9065	95.6725	55.5141	67.5087	8.09424	8.14823	8.11831	8.1347	6.27909	6.3241	6.11919	6.25182
ASHGA5P028637	1.25029e-07	2.603e-06	2.56634	up	protein_coding	NM_020121	CCDS9480.1	UGGT2	RefSeq	4947	chr13	-	96453835	96705736		TTCTGTCAAGATGTACTTAAATTACGTCCTGGAGAAATGGGTATTGTCAGCAATGGGAGA	55757	Hs.193226	GO:0003980|GO:0005788|GO:0005788|GO:0005793|GO:0006457|GO:0018279|GO:0043687|GO:0044267|GO:0097359	UDP-glucose:glycoprotein glucosyltransferase 2 precursor	285.258	110.813	8.12403	6.76432	357.733	277.866	298.984	206.448	130.434	134.636	81.0954	97.0867	8.16734	8.05296	8.17258	8.10323	6.82839	6.80688	6.65575	6.76625
ASHGA5P006004	7.23047e-07	7.88e-06	6.73747	up	protein_coding	NM_004464	CCDS34021.1	FGF5	RefSeq	5399	chr4	+	81187741	81212171		CCATGCAAGTGCCAAGTTCACAGATGACTGCAAGTTCAGGGAGCGTTTTCAAGAAAATAG	2250	Hs.37055	GO:0005104|GO:0005576|GO:0005615|GO:0007267|GO:0007399|GO:0008083|GO:0008283|GO:0008284|GO:0008284|GO:0008286|GO:0008543|GO:0008543|GO:0008543|GO:0010001|GO:0023019|GO:0051781	fibroblast growth factor 5 isoform 1 precursor	285.9	42.5325	8.12974	5.37754	313.39	325.897	299.969	204.344	46.6008	58.6059	26.5349	38.3883	7.97429	8.27842	8.17802	8.08826	5.35205	5.61547	5.08084	5.46179
ASHGA5P005977	3.03393e-07	4.493e-06	2.01477	up	protein_coding	NM_018002	CCDS47909.1	OXR1	RefSeq	4635	chr8	+	107282405	107764921	NM_181354	AGAATGGGAGATTACTACAAGGGAAGACATAAATTCAAAGCAGGTTGCTACAGTGAAAGC	55074	Hs.740427	GO:0003674|GO:0005575|GO:0005739|GO:0006979|GO:0016998	oxidation resistance protein 1 isoform 1	286.039	140.063	8.13207	7.12145	334.542	299.758	301.006	208.85	156.022	159.429	118.044	126.757	8.06641	8.16149	8.18189	8.11849	7.08529	7.05323	7.19764	7.14964
ASHGA5P013186	9.16437e-06	4.8929e-05	2.35867	up	protein_coding	ENST00000389709	CCDS43145.1	ZXDC	GENCODE	3405	chr3	-	126156443	126194762		CTTCTATTTGGAAAGTGGGGGCTCAGCAAGAACTGATTACCGAGCCATTCAACTAGCCAA	79364	Hs.440049	GO:0006351|GO:0045893|GO:0005634|GO:0005575|GO:0005622|GO:0003700|GO:0008270|GO:0005515|GO:0003676|GO:0030275|GO:0070742	ZXD family zinc finger C [Source:HGNC Symbol;Acc:28160]	286.29	120.324	8.14432	6.90634	341.295	288.913	278.996	235.957	131.451	128.607	101.236	119.999	8.09761	8.10627	8.07189	8.3015	6.83953	6.73908	6.98023	7.06653
ASHGA5P053033	6.82574e-06	3.9416e-05	2.37658	up	protein_coding	NM_198098	CCDS5431.1	AQP1	RefSeq	2807	chr7	+	30951414	30965131		TGTCTTCATCAGCATCGGTTCTGCCCTGGGCTTCAAATACCCGGTGGGGAACAACCAGAC	358	Hs.76152	GO:0003097|GO:0005223|GO:0005267|GO:0005372|GO:0005515|GO:0005634|GO:0005737|GO:0005886|GO:0005886|GO:0005886|GO:0005887|GO:0005903|GO:0006182|GO:0006813|GO:0006833|GO:0006833|GO:0006833|GO:0006884|GO:0009925|GO:0015079|GO:0015168|GO:0015250|GO:0015250|GO:0015250|GO:0015670|GO:0015696|GO:0015701|GO:0015793|GO:0016323|GO:0016324|GO:0019725|GO:0020003|GO:0020005|GO:0021670|GO:0022857|GO:0030157|GO:…	aquaporin-1 isoform 1	286.645	120.445	8.14892	6.90003	313.256	277.022	318.133	238.17	138.089	140.545	100.759	102.385	7.97383	8.04775	8.26134	8.31276	6.91167	6.87261	6.97116	6.84469
ASHGA5P001088	4.49944e-06	2.8776e-05	2.52868	up	protein_coding	NM_018163	CCDS10065.1	DNAJC17	RefSeq	1031	chr15	-	41060066	41099676		ACTGTCAAAGGGCTCAGTGCTGTCAGAGAGGGACTACGAGAGCCTCGTCATGATGCGCAT	55192	Hs.511069	GO:0000166|GO:0003723|GO:0006457|GO:0031072|GO:0051082	dnaJ homolog subfamily C member 17	286.774	113.974	8.13012	6.79173	331.277	311.212	306.99	197.615	134.928	148.136	79.9119	92.9186	8.05044	8.21511	8.20958	8.04534	6.87842	6.94444	6.63679	6.70728
ASHGA5P034399	2.45299e-05	0.000103203	2.01393	up	protein_coding	NM_003775	CCDS12105.1	S1PR4	RefSeq	1612	chr19	+	3178735	3180330		AGGCTGCAAGGGGTGGACTGTGGGATGCATGCCCTGGCAACATTGAAGTTCGATCATGGT	8698	Hs.662006	GO:0004930|GO:0005886|GO:0005887|GO:0006955|GO:0007186|GO:0007189|GO:0007202|GO:0007204|GO:0008289|GO:0038036	sphingosine 1-phosphate receptor 4 precursor	287.558	143.076	8.12836	7.11835	359.042	315.316	278.713	197.163	180.741	174.965	101.204	115.392	8.17258	8.23141	8.06925	8.04022	7.29897	7.18135	6.9786	7.01447
ASHGA5P005699	3.09112e-07	4.541e-06	47.3937	up	protein_coding	NM_019013	CCDS32541.1	FAM64A	RefSeq	1563	chr17	+	6347734	6354385		TATGGCGGAAGAGAGTGGTGACATCGTCTCTCTCATTCATGACTGAGGAAGTGCCTGCAG	54478	Hs.592116	GO:0005515|GO:0005730	protein FAM64A isoform 1	287.755	6.51001	8.13591	2.56929	333.64	317.679	298.175	201.525	5	11.0401	5	5	8.06388	8.24009	8.16902	8.07065	2.32306	3.24051	2.36146	2.35212
ASHGA5P047456	0.000533107	0.00123849	2.70427	up	protein_coding	NM_001130161	CCDS41535.1	STOX1	RefSeq	3306	chr10	+	70587293	70655209	NM_001130162	AGTCACTTGGAAGGGACAGAAAATCACAGCATGGCAGGAGATAGTGGAATAGATTCTCCA	219736	Hs.37636	GO:0003677|GO:0005634|GO:0005730|GO:0005737	storkhead-box protein 1 isoform a	288.493	107.51	8.15807	6.72283	267.691	254.473	312.895	318.913	127.291	129.403	83.9134	89.4331	7.75264	7.92588	8.23594	8.7178	6.79251	6.74893	6.70294	6.64692
ASHGA5P004482	3.06384e-08	1.133e-06	27.0063	up	protein_coding	NM_145654	CCDS11301.1	RDM1	RefSeq	1166	chr17	-	34245084	34257780	NM_001034836, NM_001163130	GTGGAGGAAGGACCATTATCATTCCTTATGAAAAGGAAGACAGCCCAGAAGCTTGCTATT	201299	Hs.194411	GO:0000166|GO:0003677|GO:0003723|GO:0005730|GO:0005737|GO:0006281|GO:0006310|GO:0015030|GO:0016605	RAD52 motif-containing protein 1 isoform 1	288.661	10.2036	8.15028	3.39505	314.926	312.241	309.301	218.175	11.9268	9.86869	9.37534	9.64372	7.98063	8.21789	8.22049	8.18209	3.35976	3.07464	3.61114	3.53465
ASHGA5P018372	5.52035e-07	6.621e-06	2.96103	up	protein_coding	NM_001024649	CCDS4447.1	CANX	RefSeq	4900	chr5	+	179125929	179158639		GCGGGGCAAGATCATGGAAGGGAAGTGGTTGCTGTGTATGTTACTGGTGCTTGGAACTGC	821	Hs.567968	GO:0002474|GO:0005509|GO:0005515|GO:0005783|GO:0005788|GO:0005789|GO:0006457|GO:0009306|GO:0018279|GO:0019886|GO:0030246|GO:0042470|GO:0043687|GO:0044267|GO:0048488|GO:0051082|GO:0071556|GO:0072583	calnexin precursor	289.322	96.9464	8.13546	6.56936	365.449	287.039	309.14	195.661	117.249	120.014	72.1973	78.3251	8.19924	8.09641	8.21984	8.02636	6.67977	6.64368	6.49345	6.46055
ASHGA5P015858	2.97311e-05	0.000119789	2.03337	up	protein_coding	NM_001135644	CCDS47311.1	DCTN4	RefSeq	4105	chr5	-	150088308	150138082		GGATTAAAAGGTGGACTCCCATTATTGTCCCAGTTGTTTAGAAAATATGCCATCGGCTGA	51164	Hs.675564	GO:0005634|GO:0005737|GO:0005813|GO:0005829|GO:0019886|GO:0047485	dynactin subunit 4 isoform c	289.555	142.594	8.16412	7.14025	303.225	301.831	317.155	236.007	169.517	160.351	118.022	122.488	7.92652	8.1709	8.25707	8.30197	7.20542	7.06187	7.19717	7.09653
ASHGA5P052668	3.6311e-07	5.036e-06	2.65739	up	protein_coding	NM_032454	CCDS4733.1	STK19	RefSeq	1632	chr6	+	31939645	31949223		TCGACTTGGATGCCCATGGAATTATCTTCACTGAGGACTACAGGACCAGAGTATGTGACT	8859	Hs.654371	GO:0004674|GO:0005524|GO:0005634|GO:0006468	serine/threonine-protein kinase 19 isoform 2	290.308	108.511	8.16327	6.75326	326.62	295.885	307.798	230.93	119.315	127.554	92.1521	95.0215	8.03103	8.14182	8.21252	8.26771	6.70586	6.72902	6.84156	6.7366
ASHGA5P051985	2.75421e-07	4.233e-06	4.34127	up	protein_coding	NM_001166133	CCDS54772.1	FRAS1	RefSeq	7245	chr4	+	78978723	79367787		CACCATTGAGGTAAAGACTTTGGAAGTTGGAAAGGTTGAGCCCTTGACCACAATATTTCA	80144	Hs.369448	GO:0005886|GO:0007154|GO:0016021|GO:0031012|GO:0046872	extracellular matrix protein FRAS1 isoform 2 precursor	291.173	65.6681	8.15915	6.04104	333.374	322.612	291.118	217.589	75.7154	72.6648	60.5349	53.7572	8.06247	8.2627	8.13417	8.17728	6.05195	5.93261	6.24648	5.9331
ASHGA5P003003	2.74668e-06	2.0097e-05	3.09767	up	protein_coding	NM_006565	CCDS10841.1	CTCF	RefSeq	3946	chr16	+	67596309	67673088		TAAAAAGAAAGGTGTAAAGAAGACATTCCAGTGTGAGCTTTGCAGTTACACGTGTCCACG	10664	Hs.368367	GO:0000775|GO:0000793|GO:0003700|GO:0003714|GO:0005515|GO:0005634|GO:0005654|GO:0005730|GO:0006349|GO:0006351|GO:0007059|GO:0008270|GO:0010216|GO:0010628|GO:0016568|GO:0016584|GO:0031060|GO:0035065|GO:0040029|GO:0040030|GO:0043035|GO:0043565|GO:0044212|GO:0045892|GO:0045893|GO:0045893|GO:0070602	transcriptional repressor CTCF isoform 1	291.76	92.8824	8.15309	6.52191	369.986	296.466	293.08	207.51	111.797	102.505	86.1134	71.1137	8.21624	8.1453	8.1415	8.10932	6.6066	6.4177	6.74085	6.32248
ASHGA5P011698	1.36206e-07	2.741e-06	3.01388	up	protein_coding	NM_016004	CCDS33470.1	IFT52	RefSeq	1675	chr20	+	42219578	42275862		TGGGCCTCAGGTAACCATGGAGAAAGAGCTGCGGAGCACCATTCTTTTCAATGCCTACAA	51098	Hs.444332	GO:0001841|GO:0001947|GO:0007224|GO:0008022|GO:0009434|GO:0009953|GO:0030992|GO:0032391|GO:0042733|GO:0044292|GO:0045862	intraflagellar transport protein 52 homolog	292.009	96.013	8.1688	6.57718	340.887	307.27	295.182	224.699	112.645	105.066	82.6518	83.6894	8.09545	8.19789	8.15285	8.22903	6.61705	6.45434	6.68363	6.55371
ASHGA5P055450	1.6436e-09	2.15e-07	7.5472	up	protein_coding	NM_001136023	CCDS8876.1	NFE2	RefSeq	1698	chr12	-	54685890	54694821	NM_001261461, NM_006163	ATGAATCAGGCAACAGCTACTCTCCTGAAGAGTACGCGCTGCAACAGGCTGCCGATGGGA	4778	Hs.75643	GO:0003700|GO:0003713|GO:0005634|GO:0005654|GO:0005730|GO:0005737|GO:0006337|GO:0006351|GO:0006357|GO:0007267|GO:0007275|GO:0007596|GO:0007599|GO:0008015|GO:0015629|GO:0016605|GO:0030502|GO:0043565|GO:0045893|GO:0046983|GO:0047485|GO:0050699|GO:0050699	transcription factor NF-E2 45 kDa subunit	292.423	37.6902	8.15291	5.23697	369.385	299.436	302.855	198.018	44.2259	46.0101	27.6714	32.8534	8.21342	8.15936	8.19142	8.04745	5.27725	5.28466	5.14033	5.24564
ASHGA5P009066	3.42652e-06	2.3611e-05	2.47926	up	protein_coding	NM_145686		MAP4K4	RefSeq	7658	chr2	+	102314164	102511152		CGTCCGCCAGAGTACAGTTGACCAAAAGCGTGCCAGCCATCATGAGAGCAATGGCTTTGC	9448	Hs.431550	GO:0004674|GO:0005083|GO:0005515|GO:0005524|GO:0005737|GO:0006468|GO:0006950|GO:0007243|GO:0046328	mitogen-activated protein kinase kinase kinase kinase 4 isoform 2	292.642	116.763	8.15851	6.8486	370.18	298.054	291.89	210.444	147.076	124.397	100.459	95.1219	8.21647	8.15263	8.13665	8.12831	6.99888	6.6919	6.9654	6.73823
ASHGA5P049512	3.40456e-06	2.3515e-05	2.71379	up	protein_coding	NM_004278	CCDS11176.1	PIGL	RefSeq	1163	chr17	+	16120508	16229573		CTGAAGCCTTGAAGGGTTTTCAGATCCAAGGAACAAAGGGGAAAATAGACAAAGGAGTGC	9487	Hs.499793	GO:0000225|GO:0005783|GO:0005789|GO:0006501|GO:0006506|GO:0016021|GO:0016254|GO:0043687|GO:0044267	N-acetylglucosaminyl-phosphatidylinositol de-N-acetylase precursor	292.768	108.064	8.1679	6.72759	334.116	302.45	317.013	217.494	136.902	123.261	89.5594	82.5342	8.06536	8.174	8.25572	8.17652	6.89848	6.67917	6.80127	6.53143
ASHGA5P004737	2.19388e-07	3.634e-06	2.08411	up	protein_coding	NM_018241	CCDS3770.1	TMEM184C	RefSeq	2986	chr4	+	148538538	148556672		GTTTCTTTTTGGCAAGCAGTAGTTATTGCTTTGTTGGTAAAAGTTGGCGTTATTTCTGAA	55751	Hs.203896	GO:0016021	transmembrane protein 184C	293.331	140.167	8.16857	7.10914	359.89	304.11	290.746	218.576	164.065	164.576	102.683	129.345	8.17632	8.18189	8.13102	8.18505	7.15445	7.09967	7.00346	7.17898
ASHGA5P002218	2.5971e-08	1.025e-06	21.7032	up	protein_coding	NM_003914	CCDS9357.1	CCNA1	RefSeq	1965	chr13	+	37006408	37017019	ENST00000418263, ENST00000449823, NM_001111046	TCAGTACCTTAGGGAAGCTGAAATAAGGCACAGACCCAAAGCACACTACATGAAGAAGCA	8900	Hs.417050	GO:0000079|GO:0000082|GO:0000083|GO:0000086|GO:0000278|GO:0005515|GO:0005654|GO:0005829|GO:0007067|GO:0007141|GO:0007283|GO:0015630|GO:0019901|GO:0051301	cyclin-A1 isoform a	293.444	12.9974	8.18046	3.74062	326.256	295.866	315.134	236.521	16.1705	13.0827	12.1484	10.5878	8.03013	8.1415	8.24654	8.30365	3.81952	3.49551	3.98014	3.66732
ASHGA5P011726	4.7241e-07	5.931e-06	2.50347	up	protein_coding	NM_032107	CCDS46602.1	L3MBTL1	RefSeq	3376	chr20	+	42136319	42170535	NM_015478	TCTTCAAAGACGAGGCAAGAATAGTCAGAGTGACCCATGTATCTGGGAAGACTCTAGTCT	26013	Hs.709356	GO:0000785|GO:0000793|GO:0003682|GO:0003700|GO:0005515|GO:0005634|GO:0005654|GO:0005730|GO:0006351|GO:0007088|GO:0008270|GO:0016568|GO:0030097|GO:0031491|GO:0031493|GO:0032093|GO:0035064|GO:0035064|GO:0042393|GO:0042802|GO:0045652|GO:0045892|GO:0045892|GO:0051726	lethal(3)malignant brain tumor-like protein 1 isoform II	293.498	115.789	8.17485	6.85092	352.242	298.831	294.633	228.285	121.325	134.489	100.202	107.14	8.14305	8.15549	8.15017	8.25069	6.72765	6.80531	6.9614	6.90933
ASHGA5P010966	3.0401e-08	1.13e-06	4.4977	up	protein_coding	NM_005907	CCDS5122.1	MAN1A1	RefSeq	5044	chr6	-	119498365	119670931		TGCTGTTCAGGCTATCGAGACTCATTTGATCCGCAAGTCTAGCAGCGGACTAACTTATAT	4121	Hs.102788	GO:0000139|GO:0004571|GO:0005509|GO:0005783|GO:0005793|GO:0015923|GO:0016020|GO:0016021|GO:0018279|GO:0043687|GO:0044267	mannosyl-oligosaccharide 1,2-alpha-mannosidase IA	293.836	64.8266	8.1717	6.00251	333.341	314.682	310.204	217.116	74.7009	82.3984	49.8304	52.3764	8.06231	8.22748	8.22395	8.17308	6.03249	6.11468	5.96356	5.89932
ASHGA5P013883	3.893e-07	5.236e-06	2.43884	up	protein_coding	NM_001166269	CCDS9580.1	HAUS4	RefSeq	1657	chr14	-	23415436	23426351		GGGTGTGCAGATTAGAATCCCAAGAAAATCAAATGGCATCCGGGGATTTCTGCTCACCTG	54930	Hs.442782	GO:0003674|GO:0005813|GO:0005819|GO:0005874|GO:0007067|GO:0051225|GO:0051297|GO:0051301|GO:0070652	HAUS augmin-like complex subunit 4 isoform 1	294.297	119.977	8.17267	6.88648	349.174	296.5	315.076	216.439	143.38	141.262	99.2147	96.0529	8.13021	8.14552	8.24621	8.16875	6.96389	6.87969	6.94976	6.75257
ASHGA5P008043	2.24811e-06	1.7446e-05	2.23274	up	protein_coding	NM_003427	CCDS4801.1	ZNF76	RefSeq	2671	chr6	+	35227509	35263760		ACATTGCAGTGCAGCTGGAGGAACAGCAGACCTTAGAGGAGGCCATCAATGTGGCCACTG	7629	Hs.388024	GO:0003677|GO:0005634|GO:0006351|GO:0006357|GO:0006359|GO:0008270	zinc finger protein 76	294.638	131.851	8.17461	7.01579	356.151	301.868	303.655	216.879	167.572	150.691	104.544	104.596	8.16003	8.17128	8.1955	8.17162	7.18877	6.96832	7.03056	6.87552
ASHGA5P009050	4.40809e-08	1.409e-06	3.51156	up	protein_coding	NM_001184785	CCDS53515.1	PARD3	RefSeq	6004	chr10	-	34398487	35104253	ENST00000545260, ENST00000545693, NM_001184788, NM_019619	AGCAGGAGAGGATTCAAGCCAAAACTCGAGAATTTAGGGAACGACAAGCTCGAGAGCGTG	56288	Hs.131489	GO:0000226|GO:0003383|GO:0005080|GO:0005515|GO:0005546|GO:0005547|GO:0005819|GO:0005829|GO:0005886|GO:0005911|GO:0005911|GO:0005913|GO:0005923|GO:0005923|GO:0005938|GO:0006461|GO:0006612|GO:0007049|GO:0007163|GO:0007179|GO:0007205|GO:0007409|GO:0008356|GO:0012505|GO:0030054|GO:0032266|GO:0032970|GO:0034329|GO:0043234|GO:0044319|GO:0045177|GO:0045216|GO:0051642|GO:0070830|GO:0070830|GO:0090162	partitioning defective 3 homolog isoform 2	295.081	83.5534	8.1824	6.37028	329.908	314.614	310.369	225.435	98.6994	99.8113	65.439	70.2636	8.04392	8.22693	8.22464	8.2341	6.43619	6.38079	6.3581	6.30606
ASHGA5P013905	1.27569e-08	7.02e-07	4.34727	up	protein_coding	NM_172316	CCDS45220.1	MEIS2	RefSeq	3139	chr15	-	37183221	37391597		AACGACGCCTTGAAGCGGGACAAGGACGCGATCTATGGCTCTGGTCTTTGAGAAGTGCGA	4212	Hs.510989	GO:0000122|GO:0001654|GO:0003700|GO:0003714|GO:0005634|GO:0006366|GO:0009612|GO:0031016|GO:0043565|GO:0043565|GO:0045944	homeobox protein Meis2 isoform h	295.295	66.4878	8.16458	6.04447	371.56	313.913	298.24	197.469	75.6091	82.3715	50.2432	57.7273	8.21946	8.22501	8.17005	8.04379	6.05023	6.11437	5.97514	6.03813
ASHGA5P051974	5.02e-11	2.8e-08	7.22351	up	protein_coding	NM_000477	CCDS3555.1	ALB	RefSeq	2264	chr4	+	74269971	74287129		CAACTCTTCGTGAAACCTATGGTGAAATGGCTGACTGCTGTGCAAAACAAGAACCTGAGA	213	Hs.418167	GO:0002576|GO:0003677|GO:0005504|GO:0005504|GO:0005507|GO:0005515|GO:0005576|GO:0005576|GO:0005615|GO:0006629|GO:0006810|GO:0007596|GO:0008144|GO:0008144|GO:0008206|GO:0009267|GO:0015643|GO:0015721|GO:0016209|GO:0019825|GO:0019836|GO:0030168|GO:0030170|GO:0031093|GO:0042157|GO:0043066|GO:0043069|GO:0043234|GO:0043252|GO:0044281|GO:0051087|GO:0051659|GO:0055085	serum albumin preproprotein	296.668	40.0645	8.18584	5.33314	366.019	307.799	290.592	222.262	47.2875	46.7525	32.2435	33.9744	8.20187	8.20053	8.13049	8.21048	5.37325	5.30571	5.36046	5.29313
ASHGA5P007518	3.23792e-06	2.2673e-05	3.86841	up	protein_coding	NM_181869	CCDS9071.1	APAF1	RefSeq	4559	chr12	+	99039077	99129211		AGAATGTAAAGTGGTGGAACGTTGTCACTGGGGAATCCTCACAGACCTTCTACACAAATG	317	Hs.552567	GO:0000166|GO:0005515|GO:0005524|GO:0005634|GO:0005730|GO:0005737|GO:0005794|GO:0005829|GO:0006915|GO:0006919|GO:0006952|GO:0007399|GO:0008635|GO:0008635|GO:0008656|GO:0042981|GO:0043293|GO:0043531|GO:0097193	apoptotic protease-activating factor 1 isoform e	296.851	77.6969	8.18818	6.23644	355.645	306.644	303.541	221.575	79.4256	109.008	50.3445	72.0093	8.15762	8.19451	8.19478	8.20581	6.11704	6.51194	5.97721	6.33956
ASHGA5P002939	3.45552e-07	4.87e-06	3.62023	up	protein_coding	NM_018084	CCDS33203.1	CCDC88A	RefSeq	9746	chr2	-	55514977	55647057		TTCAAACTCTTTAGAAGATGGCCAGACCTTGGGGACCAAGAAAAGCAGCACCATGAATGA	55704	Hs.292925	GO:0000226|GO:0001932|GO:0003779|GO:0005783|GO:0005794|GO:0005829|GO:0005886|GO:0006260|GO:0006275|GO:0008017|GO:0010975|GO:0016020|GO:0016023|GO:0016044|GO:0016477|GO:0030027|GO:0030032|GO:0031410|GO:0031929|GO:0032148|GO:0032956|GO:0035091|GO:0042127|GO:0042803|GO:0043422	girdin isoform 2	297.486	81.0874	8.19157	6.33549	330.399	321.66	315.059	222.826	99.8747	89.8449	68.427	66.2032	8.0463	8.25707	8.24601	8.21691	6.45434	6.23732	6.42241	6.22788
ASHGA5P004329	1.86033e-05	8.2784e-05	2.19636	up	protein_coding	NM_013329	CCDS33541.1	GCFC1	RefSeq	2836	chr21	-	34113649	34144169	ENST00000331923, NR_027873	CAGTGAAAAGGTGCCACTGATTAATGAACTTGAATCAGCAATACATCAGCTGTACAAACA	94104	Hs.644004	GO:0003677|GO:0003700|GO:0005634|GO:0005829|GO:0006351|GO:0006355	GC-rich sequence DNA-binding factor 1 isoform 2	298.209	135.602	8.18293	7.04781	364.113	312.447	312.112	204.165	182.13	148.274	102.141	109.862	8.19379	8.21891	8.23165	8.08735	7.30703	6.94584	6.99466	6.94372
ASHGA5P050460	1.30599e-05	6.3729e-05	4.36306	up	protein_coding	ENST00000409895	CCDS46272.1	PPM1B	GENCODE	1497	chr2	+	44395999	44436571		CGGGTTGAAGGTAAGACAAATGCTTTTTAAAAATATAGACAGGCCAGGCACGGTAGCTCA	5495	Hs.416769	GO:0006470|GO:0019221|GO:0035970|GO:0005829|GO:0008287|GO:0005515|GO:0004721|GO:0000287|GO:0003824|GO:0004722|GO:0030145	protein phosphatase, Mg2+/Mn2+ dependent, 1B [Source:HGNC Symbol;Acc:9276]	298.457	69.068	8.1965	6.07116	332.408	304.059	336.328	221.033	97.5991	74.7777	58.3081	45.587	8.05677	8.1815	8.34389	8.20382	6.41898	5.97223	6.19169	5.70172
ASHGA5P040663	1.99787e-07	3.419e-06	2.42111	up	protein_coding	ENST00000509018	CCDS34225.1	RAPGEF6	GENCODE	8357	chr5	-	130759613	130970929	NM_001164386	ATTTGCAGCCATTCCATCCTAAACTAGGAGATGTGACTGATGCAGATAGCGAAGCAGATG	51735	Hs.483329	GO:0007264|GO:0051056|GO:0007165|GO:0043087|GO:0007265|GO:0005634|GO:0005737|GO:0005886|GO:0005622|GO:0005515|GO:0005085|GO:0017016|GO:0030742	Rap guanine nucleotide exchange factor (GEF) 6 [Source:HGNC Symbol;Acc:20655]	298.922	122.83	8.2015	6.92583	338.659	315.422	312.501	229.105	131.63	149.995	100.232	109.461	8.08474	8.23214	8.23309	8.25602	6.84244	6.96244	6.96183	6.93661
ASHGA5P002321	3.3483e-06	2.3238e-05	2.6059	up	protein_coding	NM_025009	CCDS33986.1	CEP135	RefSeq	5760	chr4	+	56814973	56899529		AAAGCAAATTAACTAGTCAAAGCCGGGAAAACACCATGCTTCGAGCTAAAGTGGCACAGT	9662	Hs.518767	GO:0000086|GO:0000278|GO:0005813|GO:0005814|GO:0005829|GO:0007099|GO:0008022|GO:0010457	centrosomal protein of 135 kDa	299.338	115.505	8.20131	6.81953	346.936	313.024	313.018	224.375	142.18	140.017	94.2799	85.5432	8.12122	8.22211	8.23674	8.22519	6.95076	6.86787	6.87377	6.58572
ASHGA5P005991	2.13012e-07	3.582e-06	2.38769	up	protein_coding	NM_016287	CCDS30621.1	HP1BP3	RefSeq	3938	chr1	-	21069170	21113181		GACATTCCAGCTGAAGAAATCAGGGGAGAAACCCCTGCTTGGTGGAAGCCTGATGGAATA	50809	Hs.142442	GO:0000786|GO:0003677|GO:0005634|GO:0006334	heterochromatin protein 1-binding protein 3	300.156	124.673	8.20359	6.94797	364.655	294.304	318.175	223.492	146.197	143.44	105.267	103.787	8.19534	8.13526	8.26164	8.22211	6.9908	6.9005	7.03809	6.8625
ASHGA5P003367	1.99336e-07	3.414e-06	2.51226	up	protein_coding	NM_021640	CCDS31810.1	C12orf10	RefSeq	1215	chr12	+	53693469	53700965		TCTATGACAAGATGTATGAGAACTTTGTGGAGGAGGTGGATGCTGTGGACAATGGGATCT	60314	Hs.655988	GO:0003674|GO:0005575|GO:0005634|GO:0005739|GO:0043473	UPF0160 protein MYG1, mitochondrial precursor	300.316	118.413	8.1939	6.86492	365.128	321.054	306.878	208.206	143.271	139.194	94.5355	96.6519	8.19733	8.25431	8.20935	8.11462	6.96203	6.85775	6.87879	6.7611
ASHGA5P008935	2.06163e-08	9.4e-07	2.95733	up	protein_coding	NM_031203	CCDS12204.1	HNRNPM	RefSeq	2430	chr19	+	8509802	8554002		GTGAACATGCCAGGAGAGCAATGCAAAAGGCTGGAAGACTTGGAAGCACAGTATTTGTAG	4670	Hs.465808	GO:0000166|GO:0000380|GO:0000398|GO:0000398|GO:0003723|GO:0005515|GO:0005634|GO:0005654|GO:0005654|GO:0005681|GO:0005730|GO:0005887|GO:0008380|GO:0010467|GO:0016363|GO:0019904|GO:0042382|GO:0071013	heterogeneous nuclear ribonucleoprotein M isoform b	300.523	101.414	8.20486	6.64056	358.656	324.251	294.069	225.115	112.924	125.771	76.543	90.4169	8.17061	8.26983	8.14759	8.23141	6.61952	6.70778	6.57036	6.66459
ASHGA5P042733	1.67679e-06	1.4233e-05	2.08607	up	protein_coding	NM_007045	CCDS5296.1	FGFR1OP	RefSeq	1902	chr6	+	167412815	167454066		ATACCAAGGTATAAAGGACAAGGTAAGAAGAAGACAAGCGGGCAGAAGGCTGGTGACAAG	11116	Hs.487175	GO:0000086|GO:0000278|GO:0004713|GO:0005515|GO:0005634|GO:0005813|GO:0005829|GO:0006469|GO:0008284|GO:0019901|GO:0030292|GO:0030307|GO:0030335|GO:0034453|GO:0042803|GO:0048471|GO:0061099	FGFR1 oncogene partner isoform a	301.392	143.516	8.20392	7.14314	357.576	309.062	325.46	213.471	178.483	159.803	111.361	124.415	8.1668	8.20615	8.29302	8.14974	7.28105	7.05721	7.11597	7.11832
ASHGA5P017970	2.04661e-05	8.947e-05	3.92293	up	protein_coding	NM_001178033	CCDS55432.1	ZC4H2	RefSeq	2649	chrX	-	64135681	64196413		TTTCCTTGGAGCCTGCTTGTCATGTCACCAGCAAATTCACCGGAATGCACCTATATGCCC	55906	Hs.28249	GO:0046872	zinc finger C4H2 domain-containing protein isoform 3	301.462	77.0331	8.20879	6.23685	354.586	335.769	287.902	227.593	65.4222	103.329	56.3618	83.0196	8.15183	8.32043	8.11711	8.24577	5.83469	6.42804	6.14373	6.54095
ASHGA5P050920	5.88875e-08	1.672e-06	2.68383	up	protein_coding	NM_017714	CCDS13116.1	TASP1	RefSeq	2368	chr20	-	13370035	13619583		AGTCTGTGGCAATCGAAGGTGGGGTGTGCCGCCTGGAGAGCCCAGTGAACTGACCCTTCA	55617	Hs.348297	GO:0004298|GO:0006508|GO:0045893	threonine aspartase 1 precursor	301.757	112.666	8.21421	6.78992	360.312	299.527	316.363	230.827	134.452	136.006	85.8114	94.3966	8.17769	8.16022	8.25178	8.26716	6.87405	6.82212	6.73586	6.72765
ASHGA5P014465	1.38362e-08	7.31e-07	4.73046	up	protein_coding	NM_001010982	CCDS32750.2	AFMID	RefSeq	1755	chr17	+	76183397	76203782		GTTTTACCAGACCCTGTGTCAAGGAGAGTGGAAAGCCTCATTTGAAGAGCTCCACGATGT	125061	Hs.558614	GO:0004061|GO:0005634|GO:0005829|GO:0006569|GO:0019441|GO:0034641|GO:0044281	probable arylformamidase isoform 2	302.051	62.6636	8.20998	5.968	381.555	301.111	296.453	229.085	70.4764	71.6821	47.7917	60.7041	8.25622	8.16812	8.15986	8.25572	5.9483	5.91211	5.90379	6.1078
ASHGA5P005804	5.27638e-06	3.2421e-05	2.15571	up	protein_coding	NM_002896	CCDS41676.1	RBM4	RefSeq	1714	chr11	+	66406087	66413944		ACAGAGTTTCAAGGCAAACGAATGCACGTGCAGTTGTCCACCAGCCGGCTTAGGACTGCG	5936	Hs.523822	GO:0000166|GO:0000381|GO:0002190|GO:0002192|GO:0003723|GO:0003729|GO:0003730|GO:0005515|GO:0005634|GO:0005654|GO:0005730|GO:0005737|GO:0006396|GO:0006397|GO:0008270|GO:0008380|GO:0010494|GO:0016607|GO:0017148|GO:0030154|GO:0032055|GO:0033554|GO:0035198|GO:0035278|GO:0043153|GO:0045947|GO:0046822|GO:0051149|GO:0051403|GO:0097157|GO:0097158|GO:0097167	RNA-binding protein 4 isoform 1	302.225	139.7	8.21389	7.10573	349.07	307.584	329.972	222.272	172.925	154.404	117.584	113.887	8.12956	8.19939	8.31574	8.21086	7.23332	7.00399	7.19225	6.99334
ASHGA5P049604	1.90009e-07	3.315e-06	4.58434	up	protein_coding	NM_015986	CCDS32607.1	CRLF3	RefSeq	2954	chr17	-	29109701	29151778		ATGACTGCCAGAAGCTCATAGAACACGGAGTCAACACTGCAGAGGACTTAGTCCGAGAAG	51379	Hs.649372	GO:0005737|GO:0030308|GO:0045749|GO:0045893|GO:0045944|GO:0046427|GO:0071158	cytokine receptor-like factor 3	302.234	65.5043	8.20808	6.01136	345.052	321.468	327.04	215.377	75.6432	83.0378	44.4949	58.8412	8.11286	8.25602	8.30052	8.1629	6.05086	6.1252	5.80403	6.06536
ASHGA5P007894	2.13338e-07	3.584e-06	2.12859	up	protein_coding	NM_001130926	CCDS53978.1	MEF2A	RefSeq	5481	chr15	+	100106132	100256629	NM_001171894	TATTGTTGAGACTTTAAGAAAGAAAGGCCTTAATGGTTGTGAGAGCCCTGATGCTGACGA	4205	Hs.268675	GO:0000002|GO:0000122|GO:0000165|GO:0000790|GO:0000977|GO:0000981|GO:0001077|GO:0001085|GO:0001105|GO:0002224|GO:0002755|GO:0002756|GO:0003682|GO:0003700|GO:0003705|GO:0005515|GO:0005515|GO:0005634|GO:0005654|GO:0006351|GO:0006366|GO:0006915|GO:0007507|GO:0007517|GO:0008063|GO:0019901|GO:0033613|GO:0034130|GO:0034134|GO:0034138|GO:0034142|GO:0035035|GO:0035666|GO:0042692|GO:0042826|GO:0043565|GO:…	myocyte-specific enhancer factor 2A isoform 2	302.532	141.485	8.20695	7.11705	373.076	318.637	301.908	216.507	164.281	174.892	111.687	115.079	8.22795	8.24434	8.18599	8.16952	7.15718	7.18063	7.12163	7.00876
ASHGA5P006260	7.71903e-06	4.3218e-05	2.03065	up	protein_coding	ENST00000316409	CCDS8105.1	FAM89B	GENCODE	1409	chr11	+	65339819	65341669		CAAGGAGATGCTGTGGGGCCTGTACGAGTCAATCCAGGACTACAAACACCTGTGCCAAGA	23625	Hs.731854		family with sequence similarity 89, member B [Source:HGNC Symbol;Acc:16708]	303.336	148.017	8.20719	7.18525	349.976	335.055	322.647	205.664	181.411	169.209	108.847	132.601	8.13395	8.31764	8.28047	8.09671	7.30303	7.13722	7.08455	7.2162
ASHGA5P008159	1.69097e-05	7.6943e-05	2.14077	up	protein_coding	NM_025231	CCDS4644.1	ZSCAN16	RefSeq	1290	chr6	+	28092386	28097856		CTGGGAAACCACAAAGGAATGGTGATAAAACTAGGACTAAGAATGAAGAGTTGTTCCAGA	80345	Hs.656641	GO:0003677|GO:0003700|GO:0005634|GO:0006351|GO:0008270|GO:0016032	zinc finger and SCAN domain-containing protein 16	303.343	142.021	8.21382	7.11569	332.004	337.675	326.566	217.129	176.719	172.519	105.813	113.032	8.05555	8.32842	8.29809	8.1732	7.26839	7.16254	7.04736	6.98447
ASHGA5P014333	1.53533e-07	2.947e-06	3.66615	up	protein_coding	NM_001135652	CCDS46259.1	EIF2AK2	RefSeq	3697	chr2	-	37332283	37374965		TGGACAAGAGGAAGGCGGAGCGTGAAGTAAAAGCATTGGCAAAACTTGATCATGTAAATA	5610	Hs.131431	GO:0003725|GO:0004674|GO:0004694|GO:0004715|GO:0005515|GO:0005524|GO:0005829|GO:0006468|GO:0008285|GO:0008601|GO:0009615|GO:0019048|GO:0019054|GO:0019058|GO:0030683|GO:0033689|GO:0046777	interferon-induced, double-stranded RNA-activated protein kinase isoform b	303.696	82.0334	8.22	6.34573	345.421	321.01	323.952	224.4	100.265	95.9223	67.3888	64.5573	8.11462	8.25387	8.28581	8.2257	6.46035	6.32785	6.40001	6.19472
ASHGA5P050280	5.70989e-07	6.768e-06	8.00851	up	protein_coding	NM_199249	CCDS12803.1	C19orf48	RefSeq	1692	chr19	-	51300960	51307974	NM_199250	TCCTGGTTTGAGCTGCATTCAGGAAGTGCGGGACATGGTAGGGGAGGCAAAAAGCCTTGG	84798	Hs.256301		uncharacterized protein C19orf48	303.993	37.7906	8.20182	5.20029	376.633	314.774	328.313	196.252	45.3362	52.4483	23.1226	30.2551	8.23954	8.22846	8.30623	8.03305	5.31454	5.46327	4.89382	5.12953
ASHGA5P011859	2.63895e-07	4.108e-06	2.37069	up	protein_coding	NM_018719	CCDS5374.1	CDCA7L	RefSeq	2922	chr7	-	21940516	21985542	NM_001127370, NM_001127371	TCGCTACCAGATCCCTAAAGAAGTGGCTGACATCTTTAACGCCCCCAGTGATGATGAAGA	55536	Hs.726788	GO:0005634|GO:0005730|GO:0005737|GO:0006351|GO:0006355|GO:0008284	cell division cycle-associated 7-like protein isoform 1	304.263	126.46	8.21155	6.96624	367.425	329.676	311.552	208.398	148.399	147.416	104.556	105.47	8.2077	8.29448	8.22831	8.11571	7.01016	6.93697	7.03072	6.88712
ASHGA5P010833	8.65543e-07	8.962e-06	2.68453	up	protein_coding	NM_152281	CCDS1289.1	GORAB	RefSeq	2583	chr1	+	170501262	170522974	NM_001146039, NR_027397	AAGTGGAATTGCAAGAAAAATCTCGTTGGGAAGTCCTCCAACAAGAACAACGGCTAATGG	92344	Hs.183702	GO:0005515|GO:0005634|GO:0005730|GO:0005730|GO:0005737|GO:0005737|GO:0005794	RAB6-interacting golgin isoform a precursor	304.36	112.665	8.22334	6.79867	342.513	333.807	318.782	222.338	138.601	124.687	93.3057	94.0663	8.10323	8.31375	8.26411	8.21227	6.91726	6.69786	6.85667	6.7229
ASHGA5P008006	3.02005e-06	2.158e-05	2.23804	up	protein_coding	NM_002659	CCDS12628.1	PLAUR	RefSeq	1570	chr19	-	44152722	44174498	NM_001005376	CTGCAACACCACCAAATGCAACGAGGGCCCAATCCTGGAGCTTGAAAATCTGCCGCAGAA	5329	Hs.466871	GO:0004872|GO:0005515|GO:0005576|GO:0005788|GO:0005789|GO:0005886|GO:0005887|GO:0006501|GO:0006928|GO:0006935|GO:0007165|GO:0007596|GO:0007596|GO:0009986|GO:0010628|GO:0010629|GO:0016021|GO:0016255|GO:0019898|GO:0019899|GO:0030162|GO:0030377|GO:0031225|GO:0042730|GO:0043066|GO:0043403|GO:0043687|GO:0044267|GO:0048762|GO:0060742	urokinase plasminogen activator surface receptor isoform 1 precursor	305.389	135.151	8.23506	7.07282	348.42	308.35	330.053	234.735	150.772	147.476	116.373	125.985	8.12588	8.20394	8.31648	8.29393	7.03413	6.93757	7.17898	7.1406
ASHGA5P009935	4.58e-11	2.8e-08	59.7306	up	protein_coding	NM_001031809	CCDS31568.1	MS4A3	RefSeq	1527	chr11	+	59824100	59838588		AGTTCTTGGGTTCTGTAGTTCAGGAACCTTGTCTGTTGTAGCAGGGATAAAACCCACAAG	932	Hs.99960	GO:0005515|GO:0012505|GO:0016021|GO:0048471	membrane-spanning 4-domains subfamily A member 3 isoform b	305.989	5	8.24054	2.34015	341.237	311.135	329.979	241.605	5	5	5	5	8.09742	8.21472	8.31595	8.33408	2.32306	2.32394	2.36146	2.35212
ASHGA5P003461	8.77885e-06	4.7417e-05	2.38756	up	protein_coding	NM_002767	CCDS11200.1	PRPSAP2	RefSeq	2021	chr17	+	18761380	18834599	NM_001243940	TCGAATTCATCATGTATGGAGCTATCAAAGAAAATTGCAGAGCGGCTAGGGGTGGAGATG	5636	Hs.632236	GO:0000287|GO:0004749|GO:0004857|GO:0006139|GO:0009165|GO:0043086|GO:0043234	phosphoribosyl pyrophosphate synthase-associated protein 2 isoform 1	307.057	129.152	8.24207	6.98654	344.522	316.632	329.687	237.388	164.848	145.277	106.367	100.117	8.11034	8.23607	8.3141	8.30777	7.16295	6.91754	7.05512	6.81054
ASHGA5P002361	5.51446e-05	0.000194983	2.61908	up	protein_coding	NM_005480	CCDS8784.1	TROAP	RefSeq	2618	chr12	+	49716970	49725514		TATCTGCTCACTCCAGTCTTTGAGACCCCCAGCAGGCCAGGCAGGCCTCAGCAATCTGGC	10024	Hs.524399	GO:0005515|GO:0005737|GO:0007155	tastin isoform 1	307.748	116.001	8.24704	6.85798	371.918	293.444	308.717	256.914	105.963	133.044	106.479	118.518	8.22246	8.13188	8.21667	8.41717	6.53759	6.78783	7.05646	7.05005
ASHGA5P001781	3.14667e-05	0.000125038	2.64128	up	protein_coding	NM_021033	CCDS9485.1	RAP2A	RefSeq	4358	chr13	+	98086474	98120252		GCGTGAAGCGGTATGAGAAAGTGCCAGTCATCTTGGTTGGGAACAAAGTGGACCTGGAAA	5911	Hs.508480	GO:0003924|GO:0005515|GO:0005525|GO:0005829|GO:0030336|GO:0031532|GO:0031954|GO:0032486|GO:0034613|GO:0045184|GO:0046328|GO:0048814|GO:0055037|GO:0055038	ras-related protein Rap-2a precursor	308.157	115.671	8.21078	6.80954	393.944	323.963	324.3	190.42	157.731	127.786	79.9618	97.2057	8.3002	8.26863	8.2881	7.98618	7.10155	6.731	6.63785	6.76775
ASHGA5P002841	2.90243e-07	4.375e-06	2.3515	up	protein_coding	NM_016656	CCDS14372.1	RRAGB	RefSeq	2227	chrX	+	55744109	55785207		GGCGCAACAATACTAGACCGTATACATAGTCTTCAAATTAATAGCAGTTTGAGCACCTAC	10325	Hs.50282	GO:0005515|GO:0005525|GO:0005634|GO:0005737|GO:0005764|GO:0005794|GO:0007165|GO:0032008|GO:0034613|GO:0043231|GO:0071230	ras-related GTP-binding protein B long isoform	309.153	130.272	8.24913	7.01555	355.474	331.248	314.694	235.197	144.379	148.298	104.432	123.979	8.15625	8.30078	8.24364	8.29586	6.97293	6.94635	7.02915	7.11378
ASHGA5P042450	8.51778e-06	4.6448e-05	2.75202	up	protein_coding	NM_001253	CCDS4912.1	CDC5L	RefSeq	6432	chr6	+	44355250	44418161		AGTGGTCTAGGATTGCCTCATTGCTGCATAGAAAATCAGCAAAGCAGTGCAAAGCCAGAT	988	Hs.485471	GO:0000398|GO:0000974|GO:0003677|GO:0003682|GO:0003723|GO:0005515|GO:0005634|GO:0005634|GO:0005730|GO:0005730|GO:0005737|GO:0006351|GO:0006355|GO:0007049|GO:0016607|GO:0071013|GO:0071987	cell division cycle 5-like protein	309.21	112.49	8.23725	6.77676	356.092	330.711	337.536	212.501	138.061	139.468	91.2896	81.1426	8.15957	8.29917	8.34934	8.14092	6.91108	6.86153	6.82677	6.50766
ASHGA5P001474	6.02374e-07	6.993e-06	3.35168	up	protein_coding	NM_001135651	CCDS1786.1	EIF2AK2	RefSeq	4127	chr2	-	37332283	37384190	NM_002759	TATAATAACGAGAAGGCGGAGCGTGAAGTAAAAGCATTGGCAAAACTTGATCATGTAAAT	5610	Hs.131431	GO:0003725|GO:0004674|GO:0004694|GO:0004715|GO:0005515|GO:0005524|GO:0005829|GO:0006468|GO:0008285|GO:0008601|GO:0009615|GO:0019048|GO:0019054|GO:0019058|GO:0030683|GO:0033689|GO:0046777	interferon-induced, double-stranded RNA-activated protein kinase isoform a	309.487	92.6001	8.25567	6.51079	348.322	334.547	306.747	248.331	116.826	105.498	72.6518	75.4254	8.12548	8.3163	8.20814	8.37277	6.67377	6.45997	6.50257	6.40684
ASHGA5P007695	5.29614e-07	6.435e-06	2.14755	up	protein_coding	ENST00000335783	CCDS4925.1	CENPQ	GENCODE	1728	chr6	+	49431095	49460820		AGAATCAGTGCACTGTGTTTAGATCAAGATGTCTGGTAAAGCAAATGCTTCCAAGAAAAA	55166	Hs.88663	GO:0000278|GO:0006334|GO:0000087|GO:0000236|GO:0034080|GO:0005829|GO:0000775|GO:0005654	centromere protein Q [Source:HGNC Symbol;Acc:21347]	309.502	143.5	8.25243	7.14974	348.055	325.488	329.097	235.37	156.372	172.784	113.332	131.513	8.12482	8.27598	8.31117	8.29777	7.0881	7.16508	7.14249	7.20329
ASHGA5P003739	2.80138e-08	1.069e-06	4.37379	up	protein_coding	NM_052831	CCDS5163.1	SLC18B1	RefSeq	2440	chr6	-	133090506	133119747		AGGCTTTTCCAAATAACGTGGCTACGGTATTGGGAAGTCTTGAGACTTTTTCTGGACTGG	116843	Hs.347144	GO:0016021|GO:0055085	MFS-type transporter SLC18B1	310.818	70.1873	8.24746	6.11858	358.315	348.593	316.774	219.592	78.7287	88.8831	54.9439	58.1935	8.1692	8.37454	8.25408	8.19201	6.1042	6.21851	6.10302	6.04858
ASHGA5P012762	1.37934e-08	7.31e-07	2.97136	up	protein_coding	NM_005969	CCDS41599.1	NAP1L4	RefSeq	2564	chr11	-	2965659	3013607		TGATGCGGAAATTAACCCCAAGGTGTAATTTTTGTCTGTTAATCATTCATACGTTTCTAG	4676	Hs.731784	GO:0005515|GO:0005678|GO:0005737|GO:0006334|GO:0051082	nucleosome assembly protein 1-like 4	311.592	103.81	8.2606	6.68948	374.269	309.817	323.255	239.028	119.408	116.455	84.8817	94.4959	8.23141	8.20958	8.28305	8.31837	6.70687	6.60305	6.71896	6.72902
ASHGA5P001490	1.15706e-05	5.8147e-05	3.03363	up	protein_coding	NM_013392	CCDS1753.1	NRBP1	RefSeq	2212	chr2	+	27651472	27665124		AAGATTGGCTCTGTGGCTCCTGACACTATCAACAATCATGTGAAGACTTGTCGAGAAGAG	29959	Hs.515876	GO:0004672|GO:0005515|GO:0005524|GO:0005654|GO:0005938|GO:0006367|GO:0006888|GO:0010467|GO:0012505|GO:0016020|GO:0030027|GO:0042803|GO:0048471	nuclear receptor-binding protein	312.994	103.446	8.24918	6.64814	358.577	348.058	340.122	205.219	136.131	123.549	78.565	75.5397	8.17005	8.37137	8.3609	8.09442	6.8904	6.68249	6.61044	6.40922
ASHGA5P003952	4.58101e-08	1.433e-06	4.1509	up	protein_coding	NM_144643	CCDS3740.1	SCLT1	RefSeq	3053	chr4	-	129805151	130014764		ATTGCAGCTAGCCAATCAAGAAAAAACTCAGGCTGTGGAACTCTGGCAGACTGTTTCTCA	132320	Hs.654690	GO:0005737|GO:0005813|GO:0005886|GO:0017080|GO:0045111|GO:0045162	sodium channel and clathrin linker 1	313.45	74.3247	8.26051	6.20709	353.776	342.513	337.498	220.014	87.9109	87.7295	60.4446	61.2138	8.14843	8.34787	8.34912	8.19664	6.26471	6.1997	6.24487	6.11908
ASHGA5P002718	7.51664e-06	4.2306e-05	2.12736	up	protein_coding	NM_015416	CCDS8806.1	LETMD1	RefSeq	2151	chr12	+	51442081	51454207	NR_045017	TTTGAGACAGTTCCGCCAAGACGTCACCAAGTGTCTTTTCCTAGGTATTATTTCCATTCC	25875	Hs.655272	GO:0005515|GO:0005741|GO:0016021	LETM1 domain-containing protein 1 isoform 1	313.861	145.939	8.2729	7.18384	374.245	322.012	306.604	252.582	166.938	154.948	127.99	133.883	8.23124	8.25845	8.20736	8.39455	7.18271	7.00962	7.31323	7.2298
ASHGA5P054654	5.81913e-06	3.5006e-05	2.55758	up	protein_coding	ENST00000397396	CCDS41589.1	TSPAN4	GENCODE	1332	chr11	+	842823	867116	NM_001025234, NM_001025235, NM_001025236, NM_001025237, NM_001025238, NM_003271	ACGGTGAAGGTGTGGCTTCAGGAGAACCTGCTGGCTGTGGGCATCTTTGGGCTGTGCACG	7106	Hs.654836	GO:0016021	tetraspanin 4 [Source:HGNC Symbol;Acc:11859]	314.645	123.714	8.26033	6.90555	395.513	302.607	340.562	219.899	149.036	158.121	83.4955	104.205	8.30745	8.17543	8.36309	8.19534	7.01717	7.03898	6.69612	6.86992
ASHGA5P034394	4.34407e-06	2.8109e-05	2.25494	up	protein_coding	ENST00000334241	CCDS12096.1	ZNF555	GENCODE	8547	chr19	+	2841432	2860472	NM_001172775	GAAAAATTTGGGACAGTCTTAGCATCGAAGATCAAACCACAAACCAGGGGAGAAATCTCA	148254	Hs.47712	GO:0006351|GO:0006355|GO:0005634|GO:0005622|GO:0003677|GO:0008270|GO:0003676	zinc finger protein 555 [Source:HGNC Symbol;Acc:28382]	314.951	138.088	8.27041	7.09732	349.663	362.874	316.019	231.248	161.531	152.511	117.822	120.488	8.13277	8.42694	8.24985	8.27206	7.13335	6.98668	7.19547	7.07376
ASHGA5P007785	3.60043e-07	5.018e-06	2.87342	up	protein_coding	NM_022081	CCDS13835.1	HPS4	RefSeq	4539	chr22	-	26847445	26879820		CAGCCTCGTGGTGGAATTATTTTTTTCTTTATGATGGTTCCAAGGTAAAGGAAGAAGGCG	89781	Hs.474436	GO:0005515|GO:0005737|GO:0005764|GO:0006605|GO:0007040|GO:0007596|GO:0007599|GO:0016020|GO:0030318|GO:0042470|GO:0042803|GO:0042827|GO:0046983|GO:0048075|GO:0050821	Hermansky-Pudlak syndrome 4 protein isoform a	315.023	109.822	8.26709	6.74433	384.984	315.245	333.999	225.864	132.819	137.339	80.8832	88.2468	8.26744	8.23124	8.33362	8.23607	6.85667	6.83681	6.65298	6.63085
ASHGA5P031146	6.88286e-07	7.63e-06	14.6017	up	protein_coding	NM_024745	CCDS10720.1	SHCBP1	RefSeq	3249	chr16	-	46614467	46655311		AGTCACAGTGCGGACATCAGCAGAGTTTCTAATGAAGAACTCGGATTTATATGGCGCCAA	79801	Hs.123253		SHC SH2 domain-binding protein 1	315.353	21.7129	8.26659	4.39853	398.02	305.625	332.679	225.089	26.5672	30.1288	11.3541	18.8013	8.31812	8.19021	8.32699	8.23104	4.55443	4.68838	3.88176	4.46954
ASHGA5P041860	2.59315e-06	1.9286e-05	2.2147	up	protein_coding	NM_000324	CCDS4927.1	RHAG	RefSeq	1953	chr6	-	49572889	49604587		AAAGTTGCCTCTCTGGGGACAGCCATCTGACCAGAACTGCTATGATGATTCTGTTTATTG	6005	Hs.120950	GO:0005886|GO:0005886|GO:0005887|GO:0006873|GO:0008519|GO:0008519|GO:0015670|GO:0015696|GO:0015696|GO:0015701|GO:0030506|GO:0044281|GO:0051739|GO:0055085|GO:0072488|GO:0072488	ammonium transporter Rh type A	316.038	141.804	8.27056	7.12345	389.91	322.025	323.6	228.618	175.386	162.148	118.778	110.906	8.28542	8.25891	8.28484	8.25308	7.25388	7.07661	7.2055	6.95781
ASHGA5P004461	2.74589e-06	2.0097e-05	3.16741	up	protein_coding	NM_016175	CCDS34319.1	C5orf45	RefSeq	1229	chr5	-	179264265	179285840		CTTTTTGCAGGCTTATGGTGAAGGCTCTGGTGCTGATTGTAGACGCCATGTCCAAAAGTT	51149	Hs.310781	GO:0003674|GO:0005575|GO:0008150	UPF0544 protein C5orf45 isoform 1	316.113	99.2001	8.26474	6.60144	367.939	353.623	333.108	209.784	127.364	114.655	78.8405	75.9404	8.20935	8.39658	8.32927	8.12376	6.79334	6.58072	6.61554	6.41615
ASHGA5P009661	9.38344e-06	4.9703e-05	2.1667	up	protein_coding	NM_001164755	CCDS55237.1	ASPH	RefSeq	3663	chr8	-	62536268	62627199	NM_001164754, NM_001164756, NM_004318, NM_032466	GCCCGGAGAGAGACAAAGCATGGAGGACACAAGAATGGGAGGAAAGGCGGACTCTCAGGA	444	Hs.332422	GO:0004597|GO:0005198|GO:0005509|GO:0005509|GO:0005515|GO:0005783|GO:0005789|GO:0005886|GO:0006936|GO:0007389|GO:0008150|GO:0008285|GO:0008307|GO:0009055|GO:0010524|GO:0010880|GO:0014701|GO:0016702|GO:0030176|GO:0030176|GO:0031585|GO:0032237|GO:0032541|GO:0033198|GO:0035108|GO:0042264|GO:0045893|GO:0060021|GO:0060315|GO:0060316|GO:0060325|GO:0070588|GO:0071277|GO:0090316	aspartyl/asparaginyl beta-hydroxylase isoform k	316.185	145.586	8.27571	7.16021	372.202	332.43	333.822	226.285	184.075	161.285	123.104	113.882	8.22464	8.30636	8.33292	8.23892	7.32204	7.06995	7.25565	6.9932
ASHGA5P012031	7.49782e-08	1.916e-06	2.84078	up	protein_coding	ENST00000375241	CCDS6722.1	CDC14B	GENCODE	5589	chr9	-	99262394	99382112	NM_001077181	TTCCTCTCACAGTAATTCTTCAATCCAGTGTTCAGAGCTGTAAAACATCTGAACCTAACA	8555	Hs.40582	GO:0006281|GO:0006470|GO:0035335|GO:0016311|GO:0031572|GO:0051488|GO:0005634|GO:0005730|GO:0005654|GO:0004725|GO:0008138|GO:0016791|GO:0004722	CDC14 cell division cycle 14 homolog B (S. cerevisiae) [Source:HGNC Symbol;Acc:1719]	316.515	111.156	8.28698	6.7807	371.768	309.299	337.834	247.161	131.055	126.746	88.5186	98.3034	8.22091	8.2068	8.3526	8.36763	6.83477	6.71913	6.786	6.78289
ASHGA5P041063	2.61834e-06	1.9402e-05	3.3961	up	protein_coding	NM_001134848	CCDS47203.1	CCDC152	RefSeq	3491	chr5	+	42756919	42802539		TCAAAGAGGAGGGATATAAGAAAGAAATAAGCAAACTTTATCAGGACATGCAGAGAAAAG	100129792			coiled-coil domain-containing protein 152	317.53	93.8689	8.28411	6.52024	340.432	351.119	348.647	229.924	121.411	110.894	67.904	75.2671	8.09392	8.38641	8.39549	8.26064	6.72867	6.53685	6.41191	6.40352
ASHGA5P003179	9.77003e-08	2.27e-06	3.9013	up	protein_coding	NM_001977	CCDS3691.1	ENPEP	RefSeq	5004	chr4	+	111397228	111484493		TGTGCATCAGTGGTTTGGAAATATTGTGACCATGGACTGGTGGGAAGACTTGTGGCTAAA	2028	Hs.435765	GO:0001525|GO:0002005|GO:0003081|GO:0003081|GO:0004177|GO:0005887|GO:0005903|GO:0006508|GO:0007267|GO:0008270|GO:0008283|GO:0008283|GO:0009897|GO:0016324|GO:0016477|GO:0031410|GO:0032835|GO:0045177|GO:0070006|GO:0070006	glutamyl aminopeptidase	317.533	80.4528	8.27666	6.31271	372.725	351.519	325.803	220.086	100.091	94.5081	60.5958	66.6165	8.22693	8.3881	8.29429	8.19733	6.45788	6.30893	6.24858	6.23543
ASHGA5P014739	7.00507e-05	0.000235154	2.32843	up	protein_coding	NM_022845	CCDS45508.1	CBFB	RefSeq	3150	chr16	+	67063049	67134958		GGAAATGGAGGCAAGAAGACAACAAGACCCTAGTCCTGGTTCCAATTTAGGTGGTGGTGA	865	Hs.460988	GO:0001649|GO:0003677|GO:0003700|GO:0003713|GO:0005515|GO:0005575|GO:0005634|GO:0006366|GO:0030098|GO:0030099|GO:0045944|GO:0048469|GO:0060216	core-binding factor subunit beta isoform 1	317.78	137.968	8.28941	7.07005	350.104	341.7	340.484	238.834	186.331	150.085	114.94	100.516	8.13417	8.34352	8.36266	8.31728	7.34176	6.96322	7.15898	6.81622
ASHGA5P032350	6.54443e-07	7.379e-06	6.26117	up	protein_coding	NM_001014445	CCDS45647.1	NLE1	RefSeq	2726	chr17	-	33458367	33469322	NM_018096	TGCTGTTGACTGGAGTCCAGATGGCCAGAGAGTGGCAAGTGGTGGGAAGGACAAATGCCT	54475	Hs.85570	GO:0001826|GO:0005634|GO:0005730|GO:0007219	notchless protein homolog 1 isoform b	317.792	50.241	8.2615	5.61506	393.323	330.789	347.785	199.269	66.7541	61.4834	34.7514	37.9752	8.29777	8.29953	8.3921	8.05658	5.86608	5.68478	5.46248	5.4469
ASHGA5P007747	8.5639e-05	0.000276322	2.25824	up	protein_coding	NM_001033583	CCDS35216.1	ACOT9	RefSeq	1700	chrX	-	23721776	23761407		TCCACATTCATGAAGTTCGAGATAAGTTGCGGGAGATAGTAGGAGCATCCACAAACTGGA	23597	Hs.298885	GO:0003986|GO:0004091|GO:0005739|GO:0006637	acyl-coenzyme A thioesterase 9, mitochondrial isoform b precursor	317.844	138.925	8.2638	7.0886	410.912	330.653	319.968	209.842	177.931	152.273	125.209	100.286	8.36221	8.29887	8.26959	8.12453	7.27639	6.9836	7.28186	6.81255
ASHGA5P042703	2.2175e-06	1.7307e-05	2.26818	up	protein_coding	NM_014892	CCDS5247.1	SCAF8	RefSeq	5018	chr6	+	155054511	155155194		GAAGGAGATAGAGATTACCGGTTTCCTCCTATAGAAACCAGGGAAAGCATTAGTAGACCT	22828	Hs.591329	GO:0000166|GO:0003723|GO:0005634|GO:0005681|GO:0005730|GO:0006366|GO:0006397|GO:0008380|GO:0016363|GO:0019904|GO:0043175	protein SCAF8	319.043	140.056	8.30123	7.1197	369.012	303.437	341.287	262.436	158.089	160.644	112.916	128.578	8.21285	8.17884	8.36622	8.447	7.10466	7.06466	7.13747	7.17199
ASHGA5P056084	7.9829e-06	4.4293e-05	2.2658	up	protein_coding	NM_004452	CCDS9850.2	ESRRB	RefSeq	3029	chr14	+	76837689	76968180		TAACATCTGGCTTGGAGCAAGTGGGTGTTCTGCACACCAGGCAGCTGCACCTCACTGGAT	2103	Hs.435845	GO:0000980|GO:0001892|GO:0003707|GO:0003713|GO:0004879|GO:0005496|GO:0005634|GO:0005654|GO:0006367|GO:0008134|GO:0008270|GO:0010467|GO:0030522|GO:0043565|GO:0045944	steroid hormone receptor ERR2	319.259	139.767	8.28497	7.10496	371.833	347.296	336.838	221.07	176.471	152.914	117.449	112.236	8.22139	8.36787	8.34637	8.20427	7.26484	6.99124	7.19011	6.97364
ASHGA5P017993	5.81998e-07	6.854e-06	2.87914	up	protein_coding	NM_001031733	CCDS42052.1	CALML4	RefSeq	4514	chr15	-	68483042	68498448		CAAATTAATGACGGAAATGGAGAGCTGGATTTCTCCACTTTTCTGACCATTATGCACATG	91860	Hs.709550	GO:0005509	calmodulin-like protein 4 isoform 2	319.407	111.613	8.29832	6.77269	355.503	330.461	348.85	242.813	135.831	134.429	85.2766	90.9165	8.15663	8.29809	8.39606	8.34251	6.88752	6.80401	6.72664	6.67256
ASHGA5P018185	7.88649e-07	8.363e-06	45.5515	up	protein_coding	ENST00000450318	CCDS45235.1	NUSAP1	GENCODE	2300	chr15	+	41624925	41673245	NM_001243144	TCTGCTGCTGGAAAGCTAAAACCATGGGGGCAATCTAAAGAAAATAATTATCTAAATCAA	51203	Hs.615092		nucleolar and spindle associated protein 1 [Source:HGNC Symbol;Acc:18538]	319.727	7.08033	8.29924	2.78982	369.421	320.776	344.386	244.326	11.1864	5	7.13494	5	8.21359	8.25254	8.37905	8.35179	3.26396	2.32394	3.21924	2.35212
ASHGA5P010545	1.08595e-07	2.385e-06	2.82318	up	protein_coding	NM_181553	CCDS10815.1	CMTM3	RefSeq	1962	chr16	+	66638566	66647795	NM_144601, NR_037613	AGCCGCTGGGGTGTTTGGCTTCTTTGCTACCATCGTGTTTGCAACTGATTTCTACCTGAT	123920	Hs.298198	GO:0005125|GO:0005615|GO:0006935|GO:0016021	CKLF-like MARVEL transmembrane domain-containing protein 3	320.156	112.435	8.29745	6.80013	391.23	326.147	316.997	246.251	128.126	125.661	87.5289	108.425	8.29081	8.28047	8.2556	8.36292	6.8012	6.70648	6.76803	6.92481
ASHGA5P048788	2.09903e-06	1.6681e-05	2.11878	up	protein_coding	NM_002675	CCDS45297.1	PML	RefSeq	2254	chr15	+	74287013	74335717	NM_033246, NM_033249	AAGACAGACCTCTGGTTTTCTTTGACCTCAAGATTGACAATGAAAGTGGGTTCTCCTGGG	5371	Hs.526464	GO:0001666|GO:0001932|GO:0002230|GO:0003677|GO:0003713|GO:0005515|GO:0005634|GO:0005654|GO:0005654|GO:0005730|GO:0005730|GO:0005737|GO:0005829|GO:0006351|GO:0006461|GO:0006605|GO:0006605|GO:0006917|GO:0006917|GO:0006919|GO:0006977|GO:0007050|GO:0007050|GO:0007179|GO:0007182|GO:0007184|GO:0007569|GO:0008270|GO:0008270|GO:0008285|GO:0008630|GO:0009411|GO:0009615|GO:0010332|GO:0010522|GO:0016363|GO:…	protein PML isoform 6	322.842	151.229	8.28924	7.20601	416.136	332.087	324.686	218.461	180.615	187.044	113.78	123.478	8.3782	8.30511	8.28956	8.18408	7.29759	7.2713	7.14807	7.10707
ASHGA5P003659	4.26361e-07	5.581e-06	2.29572	up	protein_coding	NM_001177711	CCDS54558.1	RBMS3	RefSeq	8186	chr3	+	29322802	30051886	NM_001177712, NM_014483	AACAGGAACGTATATGACTGCTGCTGCTCCTATGCAAGGGACCTACATTCCTCAGTACAC	27303	Hs.221436	GO:0000166|GO:0003723|GO:0005737|GO:0043231	RNA-binding motif, single-stranded-interacting protein 3 isoform 5	323.463	140.081	8.30509	7.10615	395.724	348.43	315	234.697	159.1	169.018	101.448	130.76	8.30802	8.37357	8.24577	8.29302	7.11203	7.13589	6.98278	7.19388
ASHGA5P039051	7.06121e-06	4.0367e-05	2.68582	up	protein_coding	NM_006506	CCDS3117.1	RASA2	RefSeq	2592	chr3	+	141205925	141331197		CTGGATGAACCTCATGAAAAATATAGGAAGAAAAGATCCAGTAGTGCAAAATATGGGAGC	5922	Hs.655941	GO:0005099|GO:0005543|GO:0005737|GO:0007165|GO:0031235|GO:0032320|GO:0035556|GO:0043231|GO:0046580|GO:0046872|GO:0048471	ras GTPase-activating protein 2	324.684	121.421	8.32946	6.9041	344.087	337.887	344.361	272.403	146.872	140.632	101.683	96.4961	8.10882	8.32988	8.37875	8.5004	6.99638	6.87377	6.98737	6.75889
ASHGA5P007092	4.64644e-06	2.9457e-05	3.57979	up	protein_coding	NM_173530	CCDS12851.1	ZNF610	RefSeq	2128	chr19	+	52848681	52870376	NM_001161425, NM_001161426	TAAAAAATACAGATGGAAGGGAATGTGTCAGAAGCGTGAACACAGGGAGGAGCTGTGTAT	162963	Hs.147025	GO:0003677|GO:0005634|GO:0006351|GO:0006355|GO:0008270	zinc finger protein 610 isoform a	324.69	90.6167	8.30658	6.46671	395.405	323.55	352.232	227.574	122.754	99.9883	74.3329	65.3913	8.30693	8.26621	8.40768	8.24552	6.7441	6.38267	6.53106	6.20901
ASHGA5P003855	8.24814e-06	4.5345e-05	2.50712	up	protein_coding	NM_024113	CCDS7925.1	C11orf49	RefSeq	1735	chr11	+	46958250	47183798		ATCTGATGCACGACCCAGCAATGGATGAAGAGCTGGAACGGCTGCTGGCCCAGGTCCCAG	79096	Hs.368296	GO:0005634|GO:0005730	UPF0705 protein C11orf49 isoform 3	324.923	130.569	8.32644	7.00041	336.383	355.956	346.107	261.246	155.712	160.034	99.4636	107.066	8.0739	8.4043	8.38615	8.44141	7.08186	7.05913	6.9524	6.90825
ASHGA5P007690	4.85998e-08	1.481e-06	27.4764	up	protein_coding	NM_001809	CCDS1729.1	CENPA	RefSeq	1431	chr2	+	27008881	27017455		TTCAGCCGCCTGGCAAGAGAAATATGTGTTAAATTCACTCGTGGTGTGGACTTCAATTGG	1058	Hs.1594	GO:0000087|GO:0000132|GO:0000236|GO:0000278|GO:0000775|GO:0000778|GO:0000780|GO:0000786|GO:0000939|GO:0003677|GO:0003682|GO:0005515|GO:0005634|GO:0005654|GO:0005829|GO:0006334|GO:0019048|GO:0034080|GO:0046982|GO:0051382|GO:0071459	histone H3-like centromeric protein A isoform a	324.996	11.5093	8.31936	3.53924	379.621	336.197	342.791	241.373	10.4364	16.513	9.53528	9.55264	8.25051	8.32245	8.37156	8.33292	3.16297	3.83666	3.63393	3.5234
ASHGA5P008913	5.72381e-06	3.4527e-05	2.22648	up	protein_coding	NM_001077203	CCDS43121.1	SENP7	RefSeq	4739	chr3	-	101043117	101232085	NM_020654	CACCAGAAAGGCAACTCAAAGTTATGTTGACGAATGTCCTATGGACGGATTTAGGACGAA	57337	Hs.529551	GO:0005622|GO:0005634|GO:0006508|GO:0008234	sentrin-specific protease 7 isoform 2	325.323	147.054	8.32208	7.16731	359.073	359.473	341.561	241.185	179.106	179.811	113.193	116.106	8.17308	8.41691	8.3668	8.33153	7.28696	7.21885	7.14109	7.02234
ASHGA5P009932	9.08382e-07	9.262e-06	4.01692	up	protein_coding	ENST00000358130	CCDS14448.1	HMGN5	GENCODE	2126	chrX	-	80369199	80457441		GCTGCAGGTCAAGGTGATATGAGGCAGGAGCCAAAGAGAAGATCTGCCAGGTTGTCTGCT	79366	Hs.282204	GO:0006351|GO:0045893|GO:0006355|GO:0006357|GO:0016568|GO:0005634|GO:0005730|GO:0043231|GO:0005654|GO:0000785|GO:0003677|GO:0003682|GO:0031492	high mobility group nucleosome binding domain 5 [Source:HGNC Symbol;Acc:8013]	325.742	80.466	8.31674	6.31065	383.774	343.947	343.468	231.781	104.154	90.8758	67.4956	59.3385	8.2627	8.35524	8.37501	8.27402	6.51035	6.25371	6.40267	6.0759
ASHGA5P005745	2.57333e-06	1.9209e-05	4.47168	up	protein_coding	NM_003709	CCDS2373.1	KLF7	RefSeq	1639	chr2	-	207945528	208030614		ACTCACACAGGTGAGAAGCCTTATAAGTGCTCATGGGAGGGATGTGAGTGGCGTTTTGCA	8609	Hs.471221	GO:0003677|GO:0003700|GO:0003713|GO:0005634|GO:0006351|GO:0006357|GO:0007411|GO:0008270|GO:0045893|GO:0048813	Krueppel-like factor 7	326.252	72.6827	8.30097	6.14016	399	357.106	342.536	206.365	96.8738	88.5804	50.4307	54.8459	8.32245	8.40879	8.37032	8.10233	6.40868	6.2124	5.98034	5.9592
ASHGA5P012660	1.60377e-06	1.3803e-05	2.25533	up	protein_coding	NM_001145549	CCDS47369.1	TXNDC5	RefSeq	3195	chr6	-	7881482	7910310	NM_030810, NR_037616	AACTGTCAAGATTGGCAAGGTTGATTGTACACAGCACTATGAACTCTGCTCCGGAAACCA	81567	Hs.150837	GO:0005783|GO:0005788|GO:0006662|GO:0006892|GO:0009055|GO:0015035|GO:0016044|GO:0016853|GO:0043202|GO:0045454	thioredoxin domain-containing protein 5 isoform 3	326.334	145.041	8.32969	7.15635	363.56	325.415	361.705	254.655	160.853	180.807	112.101	126.403	8.19142	8.27539	8.44684	8.40509	7.12723	7.22624	7.12647	7.14546
ASHGA5P011721	9.26205e-07	9.357e-06	3.31119	up	protein_coding	NM_019117	CCDS14457.1	KLHL4	RefSeq	5880	chrX	+	86772714	86925050		ATGGAAAGAGGAAGTTCCTGTTAACATTGGAAGAGCTGGTGCATGTGTTGTAGTGGTGAA	56062	Hs.49075	GO:0003674|GO:0003779|GO:0005634|GO:0005730|GO:0005730|GO:0005737|GO:0005737|GO:0008150|GO:0015630|GO:0043231	kelch-like protein 4 isoform 1	327.302	97.4489	8.30715	6.5798	384.734	361.733	351.141	211.6	118.088	117.499	69.6764	84.5324	8.26621	8.42371	8.4043	8.1344	6.69162	6.61554	6.44438	6.56767
ASHGA5P005012	1.88966e-08	8.77e-07	3.17101	up	protein_coding	NM_001130963	CCDS44927.1	TMEM194A	RefSeq	5632	chr12	-	57449425	57472574		GTGATCCGGAGATTTGATCCCAAACTCTTTCTTGTTTTCCTTCTTGGACTTATGCTATTT	23306	Hs.591040	GO:0003674|GO:0008150|GO:0016021	transmembrane protein 194A isoform a	327.711	101.255	8.31613	6.65118	420.552	335.643	324.192	230.457	107.555	122.534	83.2007	91.7314	8.39229	8.32011	8.28738	8.26473	6.55502	6.67155	6.6919	6.68627
ASHGA5P030184	1.19574e-07	2.526e-06	3.83788	up	protein_coding	NM_001100879	CCDS42067.1	ST20	RefSeq	1025	chr15	-	80191181	80207598		ATCGAGCTCCCAAGGAACTAGTATCTTATAGAACACACATAGAAAATAGTGCTCTACAGT	400410	Hs.729127	GO:0042981	suppressor of tumorigenicity 20 protein	327.758	83.9004	8.33057	6.39026	366.333	373.778	326.277	244.645	94.4395	94.1092	66.9891	80.0636	8.20303	8.46802	8.29656	8.35466	6.37494	6.30244	6.39257	6.49108
ASHGA5P031871	3.53324e-05	0.000137226	2.04976	up	protein_coding	NM_173163	CCDS10861.1	NFATC3	RefSeq	6438	chr16	+	68119268	68263162		ATTTTGACTTGCTTCAGTTGAGACCTACGTTTTGGCCAGTCCCAGCAGGAAGATATCTGA	4775	Hs.436585	GO:0003677|GO:0003700|GO:0005634|GO:0005730|GO:0005737|GO:0005829|GO:0005886|GO:0006357|GO:0006366|GO:0006954|GO:0045944	nuclear factor of activated T-cells, cytoplasmic 3 isoform 3	328.105	159.461	8.34047	7.30502	344.815	342.026	355.93	269.65	185.633	172.995	129.064	150.153	8.11131	8.34572	8.41993	8.48494	7.33461	7.16664	7.32343	7.39541
ASHGA5P007206	1.3506e-05	6.5292e-05	2.19208	up	protein_coding	NM_001145462	CCDS12512.1	YIF1B	RefSeq	2764	chr19	-	38794199	38806445	ENST00000329420, ENST00000339413, NM_001039673, NM_001145461, NM_033557	GTGCTGCGTAGCCATCTTTGTGTTCATGATCCGGACGCTGCGGCTGAAGATCTTGGCAGA	90522	Hs.280741	GO:0016021	protein YIF1B isoform 2	329.335	149.94	8.3372	7.2049	399.071	300.372	363.911	253.987	183.494	170.525	126.112	119.629	8.32287	8.16469	8.45984	8.40141	7.31715	7.14769	7.29208	7.06266
ASHGA5P010850	2.80766e-05	0.000114551	2.68749	up	protein_coding	NM_012474	CCDS1252.1	UCK2	RefSeq	4940	chr1	+	165796731	165880855		CCCATTCCCGGAAGGAGGAGACAGTTACTGTCTATCCCGCAGACGTGGTGCTCTTTGAAG	7371	Hs.458360	GO:0004849|GO:0005524|GO:0005575|GO:0005829|GO:0006206|GO:0007631|GO:0016773|GO:0019206|GO:0043097|GO:0044206|GO:0044211|GO:0044281|GO:0048678|GO:0055086|GO:0071453	uridine-cytidine kinase 2	329.504	123.016	8.31779	6.89153	403.619	359.87	341.048	213.478	160.994	150.826	94.0019	86.2413	8.33834	8.41779	8.36515	8.14987	7.1291	6.96933	6.86901	6.59866
ASHGA5P052740	1.67931e-07	3.092e-06	5.3859	up	protein_coding	NM_001033756	CCDS47432.1	VEGFA	RefSeq	3488	chr6	+	43737945	43754223	NM_001025366, NM_001025367, NM_001025368, NM_001171624	CAAAAACACAGACTCGCGTTGCAAGGCGAGGCAGCTTGAGTTAAACGAACGTACTTGCAG	7422	Hs.73793	GO:0000122|GO:0001525|GO:0001541|GO:0001569|GO:0001570|GO:0001666|GO:0001701|GO:0001822|GO:0001934|GO:0001938|GO:0001938|GO:0001968|GO:0002042|GO:0002052|GO:0002053|GO:0002092|GO:0002575|GO:0002576|GO:0002687|GO:0003007|GO:0003151|GO:0003169|GO:0005125|GO:0005125|GO:0005161|GO:0005172|GO:0005515|GO:0005576|GO:0005578|GO:0005615|GO:0005615|GO:0005737|GO:0006357|GO:0007399|GO:0007498|GO:0007595|GO:…	vascular endothelial growth factor A isoform g	329.69	61.2245	8.34195	5.91277	402.611	311.782	342.15	262.219	73.7856	75.0568	40.8062	55.2492	8.3352	8.21667	8.36952	8.44643	6.015	5.97849	5.68676	5.97082
ASHGA5P002937	9.34958e-07	9.388e-06	4.1206	up	protein_coding	NM_001972	CCDS12045.1	ELANE	RefSeq	938	chr19	+	852290	856246		AAACTTGCTCAACGACATCGTGATTCTCCAGCTCAACGGGTCGGCCACCATCAACGCCAA	1991	Hs.99863	GO:0001878|GO:0002020|GO:0002438|GO:0004175|GO:0004252|GO:0005515|GO:0005576|GO:0005576|GO:0006508|GO:0006874|GO:0006909|GO:0008201|GO:0008233|GO:0009411|GO:0009986|GO:0019955|GO:0022617|GO:0030141|GO:0030163|GO:0030198|GO:0032496|GO:0043406|GO:0044130|GO:0045079|GO:0045415|GO:0045416|GO:0048661|GO:0050728|GO:0050778|GO:0050900|GO:0050922|GO:0051635|GO:0070947	neutrophil elastase preproprotein	330.35	79.173	8.34895	6.30609	376.996	348.674	334.094	261.638	75.0855	97.1923	66.1189	78.2954	8.24167	8.37591	8.3352	8.443	6.04093	6.34942	6.37376	6.46026
ASHGA5P001147	5.85367e-06	3.5151e-05	31.0649	up	protein_coding	NM_001828	CCDS33025.1	CLC	RefSeq	649	chr19	-	40221892	40228669		TTGCCTGTTTCTTGAATGAACCATATCTGCAGGTGGATTTCCACACTGAGATGAAGGAGG	1178	Hs.889	GO:0004091|GO:0004622|GO:0007275|GO:0016042|GO:0030246	eosinophil lysophospholipase	330.702	10.6409	8.34453	3.38731	395.271	340.804	326.203	260.53	10.3872	10.0824	16.0152	6.07869	8.30603	8.33972	8.29586	8.43649	3.15859	3.10757	4.37096	2.91212
ASHGA5P014421	3.53005e-07	4.943e-06	3.0025	up	protein_coding	NM_001168239	CCDS53435.1	ABL2	RefSeq	11585	chr1	-	179068461	179112224		GACTTAACAGAAGCTTTGCATCGTCCCTATGGTTGTGATGTTGAACCCCAGGCACTAAAT	27	Hs.159472	GO:0000287|GO:0003785|GO:0004672|GO:0004713|GO:0004715|GO:0005515|GO:0005524|GO:0005829|GO:0006464|GO:0007155|GO:0007165|GO:0007411|GO:0010506|GO:0010976|GO:0015629|GO:0018108|GO:0030100|GO:0030145|GO:0030155|GO:0051015|GO:0051017|GO:0051353|GO:0071300|GO:2000145|GO:2000249	Abelson tyrosine-protein kinase 2 isoform i	332.323	109.098	8.34686	6.7607	405.3	352.98	328.601	242.409	129.212	119.03	96.8804	91.272	8.34572	8.39422	8.30777	8.33972	6.81552	6.63431	6.91379	6.67917
ASHGA5P014004	5.71736e-07	6.773e-06	2.94339	up	protein_coding	NM_018927	CCDS47293.1	PCDHGB7	RefSeq	4765	chr5	+	140797259	140892548		TTTTAACTCCCAGCGTTGAAGCAGATAAGAAGATTCTTAAACAGCAAGCCCCGCCCAACA	56099		GO:0005509|GO:0005886|GO:0007156|GO:0016021	protocadherin gamma-B7 isoform 1 precursor	332.84	112.506	8.3581	6.80062	365.29	348.609	361.798	255.664	134.659	123.42	93.334	98.6117	8.1987	8.37501	8.44797	8.41073	6.87639	6.68099	6.85736	6.78775
ASHGA5P051511	6.131e-10	1.27e-07	3.63455	up	protein_coding	NM_198562	CCDS2792.1	C3orf62	RefSeq	3590	chr3	-	49306029	49314508		GTCGCTTTTAGGAGAAATGTCTGAAAAACTAAGAAGATGCAGAAAGGAACTGACTGCAGC	375341	Hs.403828		uncharacterized protein C3orf62	333.652	90.349	8.35062	6.48884	406.003	348.133	342.999	237.471	103.42	103.127	72.4221	82.4277	8.34881	8.37203	8.37318	8.30846	6.50284	6.42528	6.49819	6.52905
ASHGA5P002614	5.46258e-06	3.3274e-05	2.98606	up	protein_coding	NM_018364	CCDS862.1	RSBN1	RefSeq	6604	chr1	-	114304453	114355070		TTGAAACAACCACCATTTCAAATTTTCACACTCAGGTCAACAGGACATACTGCTGTGGCA	54665	Hs.486285	GO:0005634	round spermatid basic protein 1	334.295	110.93	8.37074	6.7925	379.524	333.236	337.902	286.518	126.333	114.171	98.1425	105.073	8.25007	8.31088	8.35312	8.56889	6.78164	6.57507	6.93032	6.88297
ASHGA5P033554	2.79426e-07	4.275e-06	2.3191	up	protein_coding	NM_015461	CCDS32806.1	ZNF521	RefSeq	4985	chr18	-	22641887	22932214		AGTGAAGAGGAGTTTTTAGAGCATTGCCAAATGCACCCTGACTTGAGGAATTCCCTGACA	25925	Hs.116935	GO:0003677|GO:0005634|GO:0006351|GO:0006355|GO:0007275|GO:0008270|GO:0019904|GO:0030154	zinc finger protein 521	335.292	143.346	8.36749	7.15393	396.859	338.77	339.322	266.217	155.453	166.471	120.686	130.775	8.31139	8.33308	8.35836	8.46714	7.07829	7.11544	7.22771	7.19426
ASHGA5P005757	1.18575e-05	5.9354e-05	2.44005	up	protein_coding	NM_175073	CCDS47956.1	APTX	RefSeq	2116	chr9	-	32972603	33001639	NM_001195248, NM_001195249, NM_001195251, NM_001195252, NM_175069, NR_036576, NR_036577, NR_036578, NR_036579	TCTCGACAGCAAGTACAGTTGAAAGCAGAGTGTAACAAGGGATATGTCAAGGTAAAGCAG	54840	Hs.20158	GO:0000012|GO:0000785|GO:0000790|GO:0003682|GO:0003684|GO:0003690|GO:0003725|GO:0005515|GO:0005654|GO:0005730|GO:0005737|GO:0006266|GO:0006302|GO:0006974|GO:0008219|GO:0008270|GO:0008967|GO:0031647|GO:0033699|GO:0042542|GO:0046403|GO:0047485|GO:0051219	aprataxin isoform a	335.613	137.764	8.36206	7.07515	386.015	367.509	344.547	244.38	178.165	154.969	114.462	103.46	8.27039	8.44581	8.37995	8.35208	7.27823	7.00983	7.15431	6.85823
ASHGA5P049500	2.0881e-09	2.46e-07	9.57812	up	protein_coding	ENST00000395988	CCDS54092.1	MYOCD	GENCODE	2344	chr17	+	12623605	12661623		CGTAAAGCAGGTAACCATGTGATTTGTTCTTTATGGAAGAATAGACTGACTCAATGAACA	93649	Hs.567641	GO:0008285|GO:0045893|GO:0008284|GO:0048565|GO:0045944|GO:0055007|GO:0006366|GO:0030511|GO:0006357|GO:0045987|GO:0010667|GO:0055012|GO:0051145|GO:0045736|GO:0001570|GO:0097070|GO:0048286|GO:0035065|GO:2000727|GO:0001560|GO:0043388|GO:2000721|GO:0035051|GO:0051150|GO:0060157|GO:0060065|GO:0003257|GO:0051152|GO:0045661|GO:0010832|GO:0003231|GO:0071956|GO:2000724|GO:2001015|GO:0005634|GO:0005515|GO:…	myocardin [Source:HGNC Symbol;Acc:16067]	337.378	34.3827	8.37183	5.11209	407.846	353.283	334.856	253.526	41.4332	38.567	25.0051	32.5253	8.3537	8.39517	8.33892	8.39953	5.18252	5.03476	5.00063	5.23044
ASHGA5P009536	4.7061e-06	2.977e-05	3.21638	up	protein_coding	NM_001535	CCDS13737.1	PRMT2	RefSeq	2443	chr21	+	48055506	48085155	NM_206962	ACCGTGCAAATTTCTGATCTAGAGACCCTGAGGGGCGAGCTGCGCTTCGACATCAGGAAG	3275	Hs.154163	GO:0003713|GO:0004871|GO:0005515|GO:0005634|GO:0005737|GO:0005829|GO:0006479|GO:0006917|GO:0007165|GO:0008469|GO:0016274|GO:0016571|GO:0016571|GO:0030331|GO:0030331|GO:0032088|GO:0033142|GO:0034969|GO:0035189|GO:0035246|GO:0042054|GO:0042803|GO:0042974|GO:0042975|GO:0045892|GO:0045893|GO:0046966|GO:0048588|GO:0050681|GO:0060765|GO:2000134	protein arginine N-methyltransferase 2 isoform 1	337.751	105.229	8.35914	6.6737	403.832	363.345	355.594	228.235	136.87	126.424	82.1509	75.4685	8.33892	8.42901	8.41854	8.25007	6.8978	6.71494	6.67435	6.4077
ASHGA5P003641	2.20778e-06	1.726e-05	2.32225	up	protein_coding	NM_030650	CCDS33332.1	KIAA1715	RefSeq	5765	chr2	-	176790409	176867018		GGATTATTTTCTCGATGGAGGACAAAACCTTCAACTGTAGAAGTTCTAGAAAGTATAGAT	80856	Hs.209561	GO:0007596|GO:0016021|GO:0035115|GO:0042733|GO:0060173	protein lunapark	337.803	145.917	8.38172	7.1662	375.991	340.859	363.634	270.726	173.383	171.696	118.704	119.886	8.23701	8.33997	8.45852	8.49141	7.23845	7.15658	7.20482	7.06495
ASHGA5P054456	4.30861e-06	2.7959e-05	2.43594	up	protein_coding	NM_001017420	CCDS34872.1	ESCO2	RefSeq	3376	chr8	+	27632057	27662424		ACACCAGATGGCAAGTTATTTGCAACCAAGTACTGCAACACCCCTAATTTCCTCGTATAT	157570	Hs.99480	GO:0000785|GO:0005634|GO:0006275|GO:0007049|GO:0016746|GO:0034421|GO:0046872	N-acetyltransferase ESCO2	338.492	137.248	8.378	7.09353	404.344	356.23	334.526	258.868	134.694	164.207	113.966	136.126	8.34179	8.40572	8.33758	8.42694	6.8771	7.09678	7.14944	7.25079
ASHGA5P039123	7.75014e-06	4.3344e-05	2.21771	up	protein_coding	NM_000646	CCDS760.1	AGL	RefSeq	7182	chr1	+	100316530	100389579	NM_000028, NM_000642, NM_000643, NM_000644, NM_000645	ATACAGGAAGCAATGCAAAAACACATGCAGGGCATACAGTTCCGAGAAAGGAATGCTGGT	178	Hs.904	GO:0004133|GO:0004134|GO:0004135|GO:0005515|GO:0005634|GO:0005730|GO:0005737|GO:0005829|GO:0005975|GO:0005978|GO:0005980|GO:0005980|GO:0006006|GO:0007584|GO:0016234|GO:0016529|GO:0030247|GO:0031593|GO:0043033|GO:0043169|GO:0044281|GO:0051384	glycogen debranching enzyme isoform 3	338.695	152.188	8.36551	7.21643	397.793	365.479	362.288	229.218	196.081	171.697	116.116	124.858	8.31708	8.43738	8.45105	8.25652	7.4119	7.15683	7.17424	7.12275
ASHGA5P021526	5.8856e-09	4.67e-07	5.60486	up	protein_coding	NM_005467	CCDS8288.1	NAALAD2	RefSeq	3196	chr11	+	89867817	89925779		TATTATTACGCTACTTGGGAGGAATTGCTCCACCAGATAAGAGTTGGAAGGGAGCCCTTA	10003	Hs.503560	GO:0004180|GO:0006508|GO:0008236|GO:0008237|GO:0008239|GO:0016021|GO:0016805|GO:0042135|GO:0046872|GO:0050129	N-acetylated-alpha-linked acidic dipeptidase 2	338.755	59.6102	8.37928	5.89261	375.659	362.473	366.055	250.834	66.4366	72.1916	47.1792	52.6334	8.23594	8.42529	8.46873	8.38719	5.85958	5.92153	5.88203	5.90728
ASHGA5P052414	1.92056e-05	8.4907e-05	2.36074	up	protein_coding	NM_001903	CCDS34243.1	CTNNA1	RefSeq	3778	chr5	+	138089106	138270723		GCCTCACAGCACCAGGGTGGAGGAGGAGGAGAACTGGCATATGCACTCAATAACTTTGAC	1495	Hs.445981	GO:0001541|GO:0001669|GO:0005198|GO:0005515|GO:0005829|GO:0005886|GO:0005911|GO:0005915|GO:0007155|GO:0007163|GO:0007406|GO:0007568|GO:0008013|GO:0008584|GO:0014070|GO:0015629|GO:0016264|GO:0016342|GO:0017166|GO:0030027|GO:0031103|GO:0034329|GO:0034332|GO:0042475|GO:0042692|GO:0043066|GO:0043297|GO:0043627|GO:0045216|GO:0045295|GO:0045296|GO:0045880|GO:0051015|GO:0051149|GO:0071681	catenin alpha-1	339.447	144.779	8.36766	7.12842	395.279	372.774	359.666	230.068	188.228	175.423	100.209	115.258	8.30623	8.46344	8.43876	8.26219	7.35612	7.18421	6.96157	7.01176
ASHGA5P005669	1.22272e-07	2.564e-06	2.3718	up	protein_coding	NM_014547	CCDS10145.1	TMOD3	RefSeq	4682	chr15	+	52121824	52204331		ACAGAACTGAAACAACTGGAAACTGTTTTGGATGATCTTGACCCCGAGAATGCCCTTCTG	29766	Hs.4998	GO:0003779|GO:0005523|GO:0005737|GO:0005856	tropomodulin-3	340.1	142.967	8.37763	7.13165	400.276	373.861	344.957	241.305	162.101	178.697	110.269	120.801	8.32759	8.46873	8.38162	8.33259	7.13777	7.21001	7.10083	7.07798
ASHGA5P018192	6.28115e-05	0.000215407	2.14565	up	protein_coding	ENST00000450448	CCDS41588.1	EFCAB4A	GENCODE	1820	chr11	+	827584	831991		GCAGCGGGAGAGACGTGGTCGCCGTCTCCAGGAACATGCAGAAAGAGAAAGTCAGCCTGC	283229	Hs.660936	GO:0002115|GO:0005509	EF-hand calcium binding domain 4A [Source:HGNC Symbol;Acc:28703]	340.144	157.074	8.35354	7.25212	411.202	379.943	360.885	208.548	191.346	198.4	106.906	131.645	8.36335	8.49085	8.44331	8.11664	7.37851	7.36281	7.06175	7.20542
ASHGA5P002615	2.07852e-06	1.6582e-05	2.87383	up	protein_coding	NM_002763	CCDS31021.1	PROX1	RefSeq	3088	chr1	+	214161843	214214847	NM_001270616	TGACTTTGAGGTTCCAGAGAGATTCCTGGAAGTTGCTCAGATCACATTACGGGAGTTTTT	5629	Hs.740470	GO:0000122|GO:0001709|GO:0001822|GO:0001889|GO:0001938|GO:0001946|GO:0002088|GO:0002194|GO:0003677|GO:0003700|GO:0003705|GO:0003714|GO:0005515|GO:0005634|GO:0005737|GO:0007420|GO:0008284|GO:0008285|GO:0010468|GO:0010595|GO:0016922|GO:0021516|GO:0021542|GO:0021707|GO:0021915|GO:0030240|GO:0030324|GO:0030910|GO:0031016|GO:0043049|GO:0043433|GO:0043565|GO:0044212|GO:0045071|GO:0045737|GO:0045750|GO:…	prospero homeobox protein 1	340.413	118.126	8.3779	6.85493	428.398	351.865	332.923	248.467	152.245	131.199	98.2711	90.7892	8.41979	8.38959	8.32865	8.37357	7.04705	6.76854	6.93321	6.67091
ASHGA5P048265	3.02624e-06	2.16e-05	2.16844	up	protein_coding	NM_001876	CCDS8185.1	CPT1A	RefSeq	5260	chr11	-	68522350	68609399		TTGGTCTCAGTTCTAATTCCAAAAAGTAATTCCACTGGAGCTGCTGGGAAGGAAAACGAG	1374	Hs.503043	GO:0001676|GO:0004095|GO:0005739|GO:0005741|GO:0005743|GO:0006006|GO:0006635|GO:0006641|GO:0006853|GO:0009437|GO:0014070|GO:0031307|GO:0032000|GO:0042493|GO:0042755|GO:0042802|GO:0044255|GO:0044281|GO:0046320|GO:0050796|GO:0051260	carnitine O-palmitoyltransferase 1, liver isoform isoform 1	340.582	155.47	8.37606	7.2594	395.204	391.372	336.003	239.75	190.246	173.784	121.903	135.947	8.30585	8.53315	8.34278	8.32245	7.37188	7.1723	7.24372	7.24971
ASHGA5P010963	6.92305e-06	3.9801e-05	2.15817	up	protein_coding	NM_001130041	CCDS44234.1	SHC1	RefSeq	3192	chr1	-	154934773	154946959	ENST00000448116, NM_003029, NM_183001	TGAGGGTGTGGTTCGGACTAAGGATCACCGCTTTGAAAGTGTCAGTCACCTTATCAGCTA	6464	Hs.433795	GO:0000165|GO:0000187|GO:0001525|GO:0001666|GO:0001784|GO:0004713|GO:0005068|GO:0005154|GO:0005158|GO:0005159|GO:0005168|GO:0005515|GO:0005543|GO:0005634|GO:0005759|GO:0005829|GO:0005886|GO:0005886|GO:0006987|GO:0007173|GO:0007176|GO:0007265|GO:0007507|GO:0007568|GO:0007596|GO:0008284|GO:0008286|GO:0008286|GO:0008543|GO:0009636|GO:0010008|GO:0016337|GO:0030168|GO:0030968|GO:0031100|GO:0031175|GO:…	SHC-transforming protein 1 isoform 4	340.992	156.654	8.3658	7.25599	437.37	367.171	333.423	226.004	193.128	186.208	123.711	123.567	8.45012	8.44474	8.33104	8.23729	7.38988	7.26438	7.26149	7.10823
ASHGA5P045755	3.00911e-05	0.000120857	2.2009	up	protein_coding	ENST00000396396	CCDS6622.2	PGM5	GENCODE	3338	chr9	+	70971814	71145977		AAGACGACATATTATATCATGAGGGACCTGGAGGCCCTGGTCACAGACAAATCCTTCATT	5239	Hs.307835	GO:0007155|GO:0005975|GO:0006006|GO:0042383|GO:0014704|GO:0005925|GO:0001725|GO:0005913|GO:0009898|GO:0030018|GO:0043034|GO:0016010|GO:0005914|GO:0005198|GO:0000287|GO:0016868	phosphoglucomutase 5 [Source:HGNC Symbol;Acc:8908]	341.188	156.032	8.38309	7.24499	386.85	365.701	369.919	242.283	206.064	176.456	123.287	118.322	8.27504	8.43844	8.48037	8.3385	7.48107	7.19292	7.25816	7.04782
ASHGA5P016021	1.1807e-09	1.76e-07	6.02171	up	protein_coding	NM_001163120	CCDS54110.1	RDM1	RefSeq	812	chr17	-	34245084	34257780	NM_001163124	TTACTACTTTGGTTTCAATGGGTGTTCCAAAAGGATCATCAAGGTCCCTTGCTCTCCCTG	201299	Hs.194411	GO:0000166|GO:0003677|GO:0003723|GO:0005730|GO:0005737|GO:0006281|GO:0006310|GO:0015030|GO:0016605	RAD52 motif-containing protein 1 isoform 3	341.293	55.4974	8.37535	5.78518	424.934	357.821	349.33	233.086	63.7072	66.7203	41.3835	50.1786	8.40959	8.41147	8.39792	8.28242	5.79647	5.80469	5.70528	5.83429
ASHGA5P007201	1.38373e-05	6.6377e-05	2.00506	up	protein_coding	NM_001024075	CCDS33296.1	HNMT	RefSeq	907	chr2	+	138721807	138739248		ATCAGAAATTAAGATTCTAAGCATAGGCGGAGGTGCAGATTGTCTCATTCGGGGAAGCTC	3176	Hs.42151	GO:0002347|GO:0005634|GO:0005730|GO:0005737|GO:0006972|GO:0007420|GO:0007585|GO:0014075|GO:0042220|GO:0046539|GO:0051384|GO:0070555	histamine N-methyltransferase isoform 3	342.37	171.254	8.38716	7.38352	397.36	384.37	340.77	246.98	220.042	196.888	130.154	137.933	8.31543	8.50321	8.36379	8.36622	7.57821	7.34941	7.33472	7.27172
ASHGA5P031517	2.44249e-08	9.97e-07	3.92659	up	protein_coding	NM_005819	CCDS1341.1	STX6	RefSeq	4548	chr1	-	180942175	180992046		GATGCAACTGAATTGAGTATAAGAAAAGCCTTCATTACAAGTACTCGGCAAGTTGTCAGG	10228	Hs.518417	GO:0000139|GO:0005484|GO:0005515|GO:0005769|GO:0005794|GO:0005886|GO:0006886|GO:0006906|GO:0007032|GO:0016021|GO:0030136|GO:0032588|GO:0042147|GO:0048193|GO:0048471	syntaxin-6	343.295	86.43	8.39046	6.41719	403.565	376.16	349.818	243.637	95.5414	110.607	67.885	71.6862	8.33758	8.47718	8.4001	8.34699	6.38964	6.53336	6.41122	6.33453
ASHGA5P055921	1.18782e-07	2.517e-06	2.98485	up	protein_coding	NM_015514	CCDS32051.1	NGDN	RefSeq	1588	chr14	+	23938897	23947402		AGATACCTCAGAAAGGTCGGAAGAAAAAAGGTCAGTGAACTGCTGGGACTTAGGTGATCA	25983	Hs.9043	GO:0005634|GO:0005737|GO:0006417|GO:0030175|GO:0030424|GO:0030425	neuroguidin isoform 2	343.624	113.995	8.39564	6.81799	386.446	360.313	378.023	249.713	131.943	132.005	94.2689	97.7621	8.27233	8.41878	8.50985	8.38162	6.84598	6.77649	6.87327	6.7762
ASHGA5P016355	1.47879e-07	2.895e-06	4.26762	up	protein_coding	ENST00000429665	CCDS46816.1	PRSS42	GENCODE	882	chr3	-	46871893	46875585		AAAGGGATGGTCTGTGGCTATAAAGAACAAGGAAAGGATTCTTGTCAAGGAGATTCTGGG	339906	Hs.585127	GO:0006508|GO:0005576|GO:0004252|GO:0003824	protease, serine, 42 [Source:HGNC Symbol;Acc:30716]	344.066	80.123	8.39804	6.3046	386.031	372.93	362.886	254.416	101.187	93.6406	61.802	63.8625	8.27083	8.46426	8.45324	8.40381	6.47164	6.2948	6.2748	6.17718
ASHGA5P007150	1.31166e-06	1.1972e-05	2.16691	up	protein_coding	ENST00000328735	CCDS13670.1	BACE2	GENCODE	2824	chr21	+	42539727	42648524		AGGTCATTCCGTATCACAATCCTGCCTCAGAAATTGCAGGTGCTGCAGTGTCTGAAATTT	25825	Hs.529408	GO:0006508|GO:0016486|GO:0006509|GO:0042985|GO:0016021|GO:0005783|GO:0009986|GO:0005794|GO:0005768|GO:0004190	beta-site APP-cleaving enzyme 2 [Source:HGNC Symbol;Acc:934]	344.544	157.917	8.40259	7.28695	386.607	369.936	358.279	263.355	185.072	176.144	133.465	136.988	8.27362	8.45324	8.43245	8.45105	7.32988	7.19037	7.36707	7.26048
ASHGA5P051678	4.36878e-07	5.663e-06	3.68133	up	protein_coding	NM_001145417	CCDS46922.1	MSL2	RefSeq	3895	chr3	-	135867759	135913310	NM_018133	CGACTGTTAAATCAGTGGGTCTTTTAAACCTACTCCTGGTAGGGAAATAGCTACAGTTTT	55167	Hs.18631	GO:0008270|GO:0043984|GO:0072487	male-specific lethal 2 homolog isoform 2	344.746	93.2522	8.40257	6.52234	383.925	373.72	362.006	259.334	117.668	103.964	76.7563	74.6205	8.26316	8.46784	8.44899	8.43029	6.68454	6.43768	6.57507	6.39208
ASHGA5P007480	1.02376e-06	9.946e-06	12.2458	up	protein_coding	NM_001220474		PPFIA2	RefSeq	5379	chr12	-	81652044	82152474	NM_001220473, NM_001220479	TCTGGGCAGTCAAGAAAAATGACAACAGATGATGGCGTCTTTTCAGTCTACTCTACCTAA	8499	Hs.506216	GO:0005515|GO:0005737|GO:0007160|GO:0009986	liprin-alpha-2 isoform c	345.921	27.4958	8.39165	4.77743	473.001	325.735	332.353	252.594	33.9815	31.9682	27.2336	16.8	8.56889	8.27732	8.3255	8.39487	4.90102	4.76985	5.1208	4.31807
ASHGA5P018023	2.56839e-08	1.021e-06	2.93284	up	protein_coding	NM_001024947	CCDS4279.1	YIPF5	RefSeq	3461	chr5	-	143537728	143550278		CAGTCCTAAGATTATTTGCAATGTCAGGCTTTGAAAACTTAAACACGGATTTCTACCAGA	81555	Hs.372050	GO:0005789|GO:0015031|GO:0016021|GO:0016192|GO:0030134|GO:0032580|GO:0060628|GO:0070971	protein YIPF5	346.761	117.37	8.40833	6.85603	411.711	374.514	340.698	260.122	141.302	133.369	93.6429	101.166	8.36473	8.47102	8.36363	8.43394	6.94277	6.7919	6.86282	6.82663
ASHGA5P009857	3.53315e-06	2.4151e-05	2.60556	up	protein_coding	NM_022487	CCDS7105.1	DCLRE1C	RefSeq	3645	chr10	-	14948870	14996094	NM_001033855, NM_001033857, NM_001033858	AGCTAGAACAGTTCACCGAGACTCAGAGGAGGAAGATGACTATCTCTTTGATGATCCTCT	64421	Hs.656065	GO:0000014|GO:0000723|GO:0005634|GO:0006302|GO:0006310|GO:0008409|GO:0010212|GO:0030183	protein artemis isoform b	349.756	134.252	8.41717	7.03557	386.261	400.275	360.378	252.111	168.195	160.222	99.7729	108.82	8.27176	8.56243	8.44203	8.39245	7.19586	7.06094	6.95614	6.92936
ASHGA5P003031	2.82288e-06	2.0485e-05	2.054	up	protein_coding	NM_000097	CCDS2932.1	CPOX	RefSeq	2728	chr3	-	98298289	98312455		ACAGATACTTTGAAGTAGAAGAAGCTGATGGCAACAAGCAGTGGTGGTTTGGTGGTGGAT	1371	Hs.476982	GO:0004109|GO:0005737|GO:0005739|GO:0005743|GO:0005758|GO:0006778|GO:0006782|GO:0006783|GO:0010039|GO:0010288|GO:0017085|GO:0042803|GO:0044281|GO:0046685|GO:0051597	coproporphyrinogen-III oxidase, mitochondrial precursor	351.296	170.012	8.41406	7.37563	432.89	371.765	363.654	236.875	204.167	207.357	133.662	134.863	8.43394	8.45852	8.45891	8.30489	7.4695	7.42309	7.36975	7.24017
ASHGA5P008597	1.97261e-07	3.401e-06	2.93518	up	protein_coding	NM_001168237	CCDS53438.1	ABL2	RefSeq	11935	chr1	-	179068461	179198819	NM_001136000, NM_005158, NM_007314	AGTAGTCCAGAAGCTTTGCATCGTCCCTATGGTTGTGATGTTGAACCCCAGGCACTAAAT	27	Hs.159472	GO:0000287|GO:0003785|GO:0004672|GO:0004713|GO:0004715|GO:0005515|GO:0005524|GO:0005829|GO:0006464|GO:0007155|GO:0007165|GO:0007411|GO:0010506|GO:0010976|GO:0015629|GO:0018108|GO:0030100|GO:0030145|GO:0030155|GO:0051015|GO:0051017|GO:0051353|GO:0071300|GO:2000145|GO:2000249	Abelson tyrosine-protein kinase 2 isoform g	351.534	118.404	8.43043	6.87698	411.979	376.098	348.49	269.568	124.233	140.35	94.0361	114.997	8.36535	8.4768	8.39487	8.4847	6.75936	6.87089	6.86957	7.0081
ASHGA5P029564	1.67661e-07	3.09e-06	3.18727	up	protein_coding	NM_017799	CCDS9727.2	C14orf101	RefSeq	4278	chr14	+	57046510	57116232		TTCTCTCCGTTACATGCATTACTGTGAGGGGTTGAGGCCTGACATTTCATTAGTGGATCA	54916	Hs.497253	GO:0016021	UPF0679 protein C14orf101	351.988	109.06	8.42283	6.7505	418.792	369.262	374.949	244.951	134.034	122.063	90.1694	89.9745	8.38615	8.45155	8.4978	8.35581	6.86928	6.66599	6.80971	6.65703
ASHGA5P012654	1.69904e-06	1.4392e-05	2.19798	up	protein_coding	NM_006391	CCDS31425.1	IPO7	RefSeq	6209	chr11	+	9406168	9469674		ATCTTTCAAACTATTCAAAATCGTAATCCTGTGTGGTATCAGGCACTGACTCACGGTCTT	10527	Hs.740445	GO:0005083|GO:0005215|GO:0005515|GO:0005643|GO:0005737|GO:0005794|GO:0006606|GO:0007165|GO:0008536|GO:0008565|GO:0019048|GO:0042393	importin-7	353.384	159.916	8.44383	7.30765	405.106	357.079	370.879	280.473	170.246	189.217	126.754	153.448	8.34413	8.40858	8.4832	8.53941	7.2118	7.29146	7.29842	7.42892
ASHGA5P014106	7.68025e-07	8.215e-06	3.1988	up	protein_coding	NM_147195	CCDS55311.1	ANKRD18A	RefSeq	3756	chr9	-	38571360	38620360		CTTGACTGAGGTTTTGCTATGTTGAGCACTTGCTCCCGTCTACTTTCTTTTGTAGAATCC	253650	Hs.644630		ankyrin repeat domain-containing protein 18A	353.49	109.466	8.43565	6.75812	432.581	364.967	346.714	269.7	109.413	133.568	84.5802	110.303	8.43296	8.4358	8.38843	8.48541	6.57667	6.79423	6.71383	6.94775
ASHGA5P013839	8.18761e-06	4.5124e-05	2.40588	up	protein_coding	NM_080599	CCDS7086.1	UPF2	RefSeq	5387	chr10	-	11962020	12085169		GGCCGCGCTGATTGTCCTGGGTCACATAATGCCAGCTGAGCGTAAAAAGCCAGCAAGTAT	26019	Hs.370689	GO:0000184|GO:0000184|GO:0001889|GO:0003677|GO:0003723|GO:0005515|GO:0005634|GO:0005737|GO:0005829|GO:0006406|GO:0010467|GO:0016070|GO:0016071|GO:0031100|GO:0035145|GO:0048471	regulator of nonsense transcripts 2	354.345	148.186	8.44412	7.17756	389.039	393.479	363.627	271.236	183.822	176.802	119.121	113.002	8.28205	8.54083	8.45834	8.49527	7.32114	7.19528	7.20971	6.98409
ASHGA5P050876	2.19074e-07	3.634e-06	2.55507	up	protein_coding	ENST00000391980	CCDS2544.1	MTERFD2	GENCODE	1637	chr2	-	242034980	242041747	NR_028049	TCTGATGACAAAAGGGCAAGTCTGGATGAGGATGAGGATGACGATGATGAGGAGGACAAT	130916	Hs.159556	GO:0007507|GO:0043010|GO:0006626|GO:0006390|GO:0042255|GO:0005739|GO:0005762|GO:0019843	MTERF domain containing 2 [Source:HGNC Symbol;Acc:28785]	355.258	137.983	8.43364	7.08028	456.534	355.304	361.427	247.769	166.362	166.516	101.851	117.203	8.51612	8.40241	8.44571	8.37032	7.17816	7.11597	6.99018	7.03679
ASHGA5P005851	1.12771e-08	6.5e-07	2.80752	up	protein_coding	NM_025155	CCDS8226.1	PAAF1	RefSeq	1626	chr11	+	73588013	73638781	NM_001267806	CATCCCCCAGGGAAACCATCTTTGTATGGCAGCCTGACTTGTCAAGGAATTGGCCTAGAT	80227	Hs.525017	GO:0000502|GO:0005515|GO:0019048	proteasomal ATPase-associated factor 1 isoform 2	355.605	124.647	8.43907	6.94977	414.533	385.005	370.045	252.839	140.695	145.552	101.549	110.791	8.37277	8.50606	8.48098	8.39646	6.93799	6.9205	6.98458	6.95602
ASHGA5P008221	4.58911e-07	5.83e-06	3.52658	up	protein_coding	NM_001077366	CCDS43895.1	POMT1	RefSeq	2928	chr9	+	134378288	134399193		AGAAACGCGGTTTTGACGAAGTATATTATGGGCAGTACATCTCTTTTTACATGAAACAAA	10585	Hs.522449	GO:0000030|GO:0001669|GO:0004169|GO:0005783|GO:0005789|GO:0005975|GO:0006493|GO:0007275|GO:0016021|GO:0016529|GO:0030198|GO:0046872	protein O-mannosyl-transferase 1 isoform c	355.739	100.655	8.44548	6.62721	434.603	357.609	363.583	267.16	118.767	123.22	85.843	74.7908	8.44103	8.41009	8.4581	8.47268	6.69848	6.67895	6.7366	6.39479
ASHGA5P002595	1.51643e-07	2.921e-06	3.81166	up	protein_coding	NM_001004419	CCDS31741.1	CLEC2D	RefSeq	5366	chr12	+	9822303	9852151		AAAGGTTTCACAAGTTCCTCGAATGAATCCAAGACCTGTCATGGTTTCCTATCCTGGGAG	29121	Hs.268326	GO:0004888|GO:0005783|GO:0005887|GO:0007166|GO:0009986|GO:0016020|GO:0030246	C-type lectin domain family 2 member D isoform 2	356.367	92.2267	8.43791	6.50749	440.315	383.28	349.583	252.292	99.0729	115.267	65.4878	89.0784	8.45984	8.4996	8.39915	8.39304	6.44075	6.58823	6.35888	6.64208
ASHGA5P038602	0.000124416	0.000374057	2.00253	up	protein_coding	NM_001007225	CCDS33903.1	IGF2BP2	RefSeq	3547	chr3	-	185361526	185542827	NM_006548	ACGGATGATGAACAAGCTTTACATCGGGAACCTGAGCCCCGCCGTCACCGCCGACGACCT	10644	Hs.35354	GO:0000166|GO:0003730|GO:0005515|GO:0005634|GO:0005737|GO:0005829|GO:0009653|GO:0017148|GO:0042035|GO:0044430|GO:0045182|GO:0048027	insulin-like growth factor 2 mRNA-binding protein 2 isoform b	356.397	178.091	8.43758	7.43575	429.546	389.245	361.431	245.368	175.461	237.306	121.428	178.168	8.42284	8.52347	8.44581	8.35817	7.25481	7.61419	7.23796	7.63604
ASHGA5P005973	2.10723e-06	1.6722e-05	2.07843	up	protein_coding	ENST00000312010	CCDS32755.1	USP36	GENCODE	5234	chr17	-	76792964	76836969		AATGGCTGTGCCAAGTTGGATCGTCAAACGCAGGCTACTACCTTGGTCCATCAAATTTTT	57602	Hs.464243	GO:0006511|GO:0005730|GO:0004221|GO:0008234	ubiquitin specific peptidase 36 [Source:HGNC Symbol;Acc:20062]	356.98	170.822	8.45512	7.39963	422.68	353.301	372.502	279.436	199.737	192.217	148.457	142.876	8.40241	8.39549	8.48914	8.53344	7.43639	7.31853	7.52245	7.32114
ASHGA5P011374	1.65208e-06	1.4105e-05	2.49321	up	protein_coding	NM_001172420	CCDS55021.1	EFHC1	RefSeq	5508	chr6	+	52285804	52360583	NM_018100	TGACAAACAGGTCCTTCGATTCTATGCAATCTGGGATGATACAGACAGCATGTATGGTGA	114327	Hs.403171	GO:0005509|GO:0005929|GO:0005930|GO:0008022|GO:0019861|GO:0043025	EF-hand domain-containing protein 1 isoform 2	357.073	143.657	8.45288	7.13488	405.973	373.186	381.141	267.994	180.757	168.79	110.424	114.656	8.34862	8.46562	8.52047	8.4768	7.29923	7.13282	7.10423	7.00323
ASHGA5P001595	2.09619e-06	1.6667e-05	2.02461	up	protein_coding	NM_016207	CCDS1664.1	CPSF3	RefSeq	2286	chr2	+	9563867	9613227		ATCCGACCCCTTGGAGCTGGGCAAGAAGTAGGAAGATCATGTATTATTCTCGAGTTCAAA	51692	Hs.515972	GO:0000398|GO:0003723|GO:0004521|GO:0005515|GO:0005654|GO:0005847|GO:0006366|GO:0006369|GO:0006378|GO:0006379|GO:0006397|GO:0006398|GO:0006406|GO:0008380|GO:0008409|GO:0010467|GO:0030529|GO:0031124|GO:0046872	cleavage and polyadenylation specificity factor subunit 3	357.731	177.066	8.45068	7.43303	414.513	391.571	361.591	263.248	208.407	219.7	139.533	140.623	8.37253	8.53376	8.4463	8.45012	7.49726	7.50255	7.43244	7.29988
ASHGA5P006138	3.52581e-07	4.941e-06	2.17513	up	protein_coding	NM_014943	CCDS6336.1	ZHX2	RefSeq	4373	chr8	+	123793900	123986755		GCCTAGACAGGGAAGTCTGTTAGAACTGCTGTGCTGATCAACGGGACGCTCCGTCTTTGA	22882	Hs.740370	GO:0000122|GO:0003700|GO:0003714|GO:0005515|GO:0005634|GO:0005730|GO:0005737|GO:0005886|GO:0006351|GO:0006402|GO:0008270|GO:0035019|GO:0042803|GO:0043565|GO:0045665|GO:0045892|GO:0046982	zinc fingers and homeoboxes protein 2	358.159	162.851	8.44516	7.32406	447.553	371.005	363.075	251.004	199.577	181.377	129.7	140.75	8.48177	8.45604	8.45439	8.38843	7.43485	7.23028	7.33028	7.30081
ASHGA5P042690	1.53807e-06	1.3363e-05	3.73274	up	protein_coding	NM_144497	CCDS5230.1	AKAP12	RefSeq	8246	chr6	+	151646665	151679694		AAGCTGATCTCCTGTACAGTAGTGCTACTTAAAATATGCTGGGGACCATCACCATCACAG	9590	Hs.371240	GO:0005515|GO:0005737|GO:0005856|GO:0005886|GO:0005938|GO:0006605|GO:0007186|GO:0008179|GO:0010739|GO:0030819|GO:0051018	A-kinase anchor protein 12 isoform 2	358.402	95.4051	8.44358	6.54334	422.003	341.253	415.782	254.568	125.674	108.899	68.0853	78.962	8.39792	8.34194	8.63016	8.4043	6.77484	6.50967	6.4158	6.47307
ASHGA5P027083	2.0792e-07	3.521e-06	3.96907	up	protein_coding	NM_176889	CCDS8639.1	TAS2R20	RefSeq	1914	chr12	-	11148560	11150474		TGGATGGTAAGGACATTTAATTCTAAATCGATGAGAATGTGTCTTTGGGGTAGGTTTTTT	259295	Hs.686384	GO:0004930|GO:0016021|GO:0050909	taste receptor type 2 member 20	358.594	90.6909	8.46218	6.47338	422.885	362.543	363.519	285.428	113.29	109.943	69.1689	70.362	8.40361	8.42551	8.45718	8.56243	6.62576	6.52488	6.43503	6.30785
ASHGA5P009063	5.24434e-06	3.2277e-05	2.76423	up	protein_coding	NM_198971	CCDS8414.1	HINFP	RefSeq	2257	chr11	+	118992232	119005765	NM_015517	CCCGTTTTCGGTACAAGGAACATGAAGATGGCTATATGCGGCTGCAGCTGGTTCGCTACG	25988	Hs.504091	GO:0000077|GO:0000082|GO:0000083|GO:0001701|GO:0003677|GO:0003682|GO:0003700|GO:0003713|GO:0005515|GO:0005634|GO:0005654|GO:0005730|GO:0006281|GO:0006351|GO:0006355|GO:0008270|GO:0010468|GO:0010628|GO:0010629|GO:0015030|GO:0019899|GO:0042393|GO:0044212|GO:0045184|GO:0045445|GO:0045892|GO:0045893	histone H4 transcription factor isoform 1	358.795	130.461	8.44854	6.98167	421.514	371.864	392.005	249.796	168.057	160.06	92.5672	101.158	8.39517	8.45891	8.55766	8.38243	7.1941	7.05938	6.84671	6.82648
ASHGA5P012839	5.35153e-07	6.471e-06	2.45583	up	protein_coding	ENST00000381077	CCDS48075.1	HDHD1	GENCODE	2140	chrX	-	6966960	7066231	ENST00000540122, NM_001135565	AAGTTAAAGGAAGTGTTCCCCACGGCTGCGCTCATGCCAGGGGCGGAGAAACTCATCATC	8226	Hs.185910	GO:0008150|GO:0009117|GO:0008152|GO:0005575|GO:0003674|GO:0046872|GO:0003824|GO:0016787|GO:0016791	haloacid dehalogenase-like hydrolase domain containing 1 [Source:HGNC Symbol;Acc:16818]	359.061	145.533	8.45211	7.1559	425.423	375.863	381.832	253.126	178.093	173.948	113.063	117.028	8.41147	8.47626	8.5228	8.39792	7.27738	7.17424	7.13887	7.03312
ASHGA5P008689	0.0221977	0.0317134	6.98509	up	protein_coding	NM_177974	CCDS10109.1	CASC4	RefSeq	3817	chr15	+	44580908	44707959		TTGAAGCAAAATGATGAAGAACGAGAGCTTCAAATGGATCCTGCAGACTATGGAAAGCAA	113201	Hs.512867	GO:0016021	protein CASC4 isoform b	359.385	20.1235	7.16345	4.35917	1221.82	77.772	80.8147	57.1347	21.8172	24.0844	14.7738	19.8185	9.90414	6.21571	6.28813	6.24582	4.26425	4.37197	4.25624	4.54421
ASHGA5P011361	2.307e-10	6.6e-08	66.3171	up	protein_coding	NM_017779	CCDS644.1	DEPDC1	RefSeq	4504	chr1	-	68939834	68962799		AACATTTTGGGCTTGCTGCAACCTCATTTAGAGAGGGTTGCCATCGATGCTCTACAGTTA	55635	Hs.445098	GO:0005096|GO:0005515|GO:0005634|GO:0006351|GO:0017053|GO:0035556|GO:0045892	DEP domain-containing protein 1A isoform b	359.838	5.35701	8.4518	2.4005	398.339	408.008	384.967	248.036	6.39178	5.03625	5	5	8.31952	8.58517	8.53187	8.37065	2.5159	2.37251	2.36146	2.35212
ASHGA5P013486	1.76295e-06	1.4773e-05	5.78915	up	protein_coding	ENST00000394175	CCDS11354.1	GSDMB	GENCODE	1626	chr17	-	38060847	38073793		AAGGAGACGATGAGAAAGTCTTTGGGTTCGGAGGATTCCAGAAACATGAAGGAGAAGTTG	55876	Hs.306777	GO:0005737	gasdermin B [Source:HGNC Symbol;Acc:23690]	360.623	61.0665	8.43963	5.90627	447.808	396.87	372.151	225.663	81.7982	67.2992	52.2168	42.9518	8.4832	8.55198	8.48806	8.23527	6.1611	5.81733	6.03176	5.61491
ASHGA5P050300	1.16188e-06	1.0903e-05	2.22383	up	protein_coding	NM_032679	CCDS12842.2	ZNF577	RefSeq	3096	chr19	-	52374550	52391229		AATGACCTACAAAAAATTTGTGCAGGAGGGAAACCACATGAATGCAGTGTGTGCGGGAGA	84765	Hs.729135	GO:0003677|GO:0005634|GO:0006351|GO:0006355|GO:0008270	zinc finger protein 577 isoform a	361.108	160.598	8.46268	7.30963	422.631	397.275	363.032	261.494	195.201	173.713	129.272	144.208	8.40164	8.55356	8.45347	8.44203	7.40625	7.17169	7.32548	7.33509
ASHGA5P019539	2.20622e-05	9.4779e-05	3.10685	up	protein_coding	NM_001146334	CCDS47582.1	NACAD	RefSeq	4778	chr7	-	45120035	45128493		AGAAGAAGGCCCGAAAGGCAATGTCAAAGCTGGGCTTGCGGCAGATTCAGGGAGTCACCA	23148	Hs.96633	GO:0005634|GO:0005737|GO:0015031	NAC-alpha domain-containing protein 1	361.329	117.066	8.4592	6.82375	431.665	368.449	390.532	254.669	163.305	125.664	97.1404	82.1524	8.43004	8.44882	8.55253	8.4054	7.14729	6.70666	6.91687	6.52417
ASHGA5P010228	2.18188e-06	1.7114e-05	3.29746	up	protein_coding	NM_019903	CCDS7562.1	ADD3	RefSeq	4195	chr10	+	111765725	111895323		TCTTCGGTGGATAACAAGAGTAATCCACAGACTTAAAACATGAGCTCAGATGCCAGCCAA	120	Hs.501012	GO:0000794|GO:0003779|GO:0005080|GO:0005200|GO:0005516|GO:0005856|GO:0005886|GO:0005911|GO:0005938|GO:0016020|GO:0042493|GO:0046872	gamma-adducin isoform b	361.356	108.046	8.46851	6.74715	449.991	351.287	365.168	278.977	130.659	111.671	100.336	89.516	8.49028	8.38719	8.46507	8.53148	6.8308	6.54546	6.96346	6.64887
ASHGA5P010316	1.06171e-05	5.4499e-05	2.3185	up	protein_coding	NM_001085458	CCDS44604.1	CTNND1	RefSeq	6363	chr11	+	57529233	57586652	NM_001085463, NM_001085466, NM_001206883, NM_001206884, NM_001206885, NR_037646	TTCTCCAGAGGGAAAAAACCTATAGAGGATCCAGCAAACGATACAGTGGATTTCCCTAAA	1500	Hs.166011	GO:0001738|GO:0005102|GO:0005515|GO:0005634|GO:0005737|GO:0005829|GO:0005886|GO:0005886|GO:0005886|GO:0005911|GO:0005913|GO:0006351|GO:0006355|GO:0007155|GO:0007435|GO:0016055|GO:0016337|GO:0019903|GO:0019904|GO:0030027|GO:0030216|GO:0030496|GO:0034329|GO:0034332|GO:0045216|GO:0045296|GO:0060690|GO:0090090	catenin delta-1 isoform 1ABC	362.486	154.927	8.47744	7.26425	441.51	351.459	353.997	302.978	183.542	165.423	138.949	131.796	8.46344	8.38755	8.41283	8.64593	7.31749	7.10635	7.42619	7.20696
ASHGA5P014210	1.12511e-07	2.437e-06	4.13857	up	protein_coding	NM_174886	CCDS11835.1	TGIF1	RefSeq	1540	chr18	+	3412071	3458406		AAAGTCCAAGGTATTGTTGCAGCATCTGGCAGTGAGACTGAGGATGAGGACAGCATGGAC	7050	Hs.373550	GO:0000122|GO:0001843|GO:0003682|GO:0003700|GO:0003714|GO:0005654|GO:0006351|GO:0006367|GO:0007179|GO:0007275|GO:0007368|GO:0008285|GO:0009953|GO:0010467|GO:0042493|GO:0043565|GO:0045666|GO:0048146|GO:0048387|GO:0060041|GO:0070410|GO:0071363	homeobox protein TGIF1 isoform d	362.968	87.2947	8.47373	6.4246	403.081	379.287	398.126	271.378	107.303	104.689	66.4145	70.7713	8.33647	8.48898	8.57347	8.49602	6.55247	6.44932	6.3799	6.31671
ASHGA5P004079	2.08741e-07	3.53e-06	2.01931	up	protein_coding	NM_144563	CCDS2004.2	RPIA	RefSeq	1834	chr2	+	88991175	89050452		TACAATTGTCCATGCTGTGCAGCGAATAGCTGAAAGGGTGAAGCAAGAGAATCTGAACCT	22934	Hs.469264	GO:0004751|GO:0005622|GO:0005829|GO:0005975|GO:0006098|GO:0009052|GO:0019693|GO:0044281|GO:0048029	ribose-5-phosphate isomerase	363.022	178.311	8.46336	7.4495	446.916	386.848	367.263	251.063	211.756	211.947	140.593	148.948	8.47858	8.51333	8.47284	8.3887	7.52106	7.4535	7.4411	7.38235
ASHGA5P008500	2.41867e-07	3.887e-06	3.90563	up	protein_coding	NM_173208	CCDS11833.1	TGIF1	RefSeq	1508	chr18	+	3450030	3458406	NM_003244	ATCCAGAATGAAAGGCAAGAAAGGTATTGTTGCAGCATCTGGCAGTGAGACTGAGGATGA	7050	Hs.373550	GO:0000122|GO:0001843|GO:0003682|GO:0003700|GO:0003714|GO:0005654|GO:0006351|GO:0006367|GO:0007179|GO:0007275|GO:0007368|GO:0008285|GO:0009953|GO:0010467|GO:0042493|GO:0043565|GO:0045666|GO:0048146|GO:0048387|GO:0060041|GO:0070410|GO:0071363	homeobox protein TGIF1 isoform c	364.417	93.6253	8.47957	6.51402	416.436	374.699	392.296	274.237	110.963	118.736	64.1393	80.6625	8.37905	8.47179	8.55841	8.50903	6.59471	6.63033	6.32942	6.50161
ASHGA5P051437	1.99206e-06	1.611e-05	3.67957	up	protein_coding	NM_014483	CCDS33726.1	RBMS3	RefSeq	1740	chr3	+	29322802	30032809	NM_001177712	TGCACCTGCATATTCTTACCAACAGTCTAAGTAAGTCTGGGCTGTGCTAAGCTCTTTTCC	27303	Hs.221436	GO:0000166|GO:0003723|GO:0005737|GO:0043231	RNA-binding motif, single-stranded-interacting protein 3 isoform 2	365.186	98.9888	8.49258	6.61304	389.413	371.037	388.976	311.318	122.853	109.128	83.7014	80.2728	8.28379	8.45629	8.54707	8.68316	6.74541	6.51314	6.69912	6.49451
ASHGA5P026577	2.57741e-06	1.9218e-05	3.06807	up	protein_coding	NM_139075	CCDS8189.1	TPCN2	RefSeq	5026	chr11	+	68816349	68858072		ATTTGCCATCATTGGGATCAACTTGTTTAGAGGCGTCATTGTGGCTCTTCCTGGAAACAG	219931	Hs.131851	GO:0005245|GO:0005515|GO:0005765|GO:0006874|GO:0006939|GO:0010008|GO:0016021|GO:0019901|GO:0042802|GO:0051209|GO:0072345	two pore calcium channel protein 2	365.815	118.023	8.46776	6.85043	418.262	397.715	405.98	241.302	149.158	139.336	92.2543	91.3441	8.38482	8.55506	8.59873	8.33243	7.01926	6.85981	6.84244	6.68021
ASHGA5P004912	5.21339e-07	6.357e-06	2.6687	up	protein_coding	NM_153687	CCDS9068.1	IKBIP	RefSeq	3175	chr12	-	99018029	99038829		TTCAGAAAAGCTTGAGTCTACTGAAAGCATCCTGCAGGAAGCTACATCATCCATGTCTTT	121457	Hs.252543	GO:0005515|GO:0005783|GO:0005789|GO:0006917|GO:0010165|GO:0016021	inhibitor of nuclear factor kappa-B kinase-interacting protein isoform 1	366.057	136.632	8.48903	7.0729	414.537	380.518	383.542	285.631	164.474	158.662	112.931	110.462	8.37298	8.49211	8.52676	8.56429	7.15876	7.0453	7.13777	6.94976
ASHGA5P002634	2.02411e-06	1.6285e-05	2.14471	up	protein_coding	ENST00000261560	CCDS32978.1	ZNF430	GENCODE	3919	chr19	+	21203425	21242852	NM_001172671	AGACATGCGATGGTAGATCAACCCCCAGTTACATATTCTCATTTTGCCCAAGACCTTTGG	80264	Hs.729202	GO:0006351|GO:0006355|GO:0005634|GO:0005622|GO:0003677|GO:0008270|GO:0003676	zinc finger protein 430 [Source:HGNC Symbol;Acc:20808]	366.225	169.793	8.49507	7.39428	417.978	372.688	369.533	304.702	186.986	197.641	140.407	154.138	8.3843	8.46326	8.47931	8.65339	7.34744	7.35575	7.43863	7.4353
ASHGA5P008563	7.56257e-08	1.924e-06	6.73198	up	protein_coding	NM_006491	CCDS9635.1	NOVA1	RefSeq	1210	chr14	-	26939323	27066960		GAGCTAATCAGAAGCATAATATCTCCTGGATATCATGAAGCAAGATATAAGAGAAGAACA	4857	Hs.31588	GO:0000398|GO:0003723|GO:0003729|GO:0005634|GO:0006396|GO:0007268|GO:0007626|GO:0008380	RNA-binding protein Nova-1 isoform 3	366.559	53.7554	8.48855	5.73752	391.74	385.907	403.374	285.217	67.583	60.6778	43.4151	43.3455	8.29251	8.50985	8.59041	8.56145	5.88545	5.66602	5.77125	5.62737
ASHGA5P013352	9.70844e-08	2.261e-06	2.56134	up	protein_coding	NM_001006623	CCDS42746.1	WDR33	RefSeq	3598	chr2	-	128492953	128568761		ATTCTCCGAGATACATGTTTTCATCACTGCCGTTGTTACTTCCTTTCTGTCAAGAGGTGA	55339	Hs.554831	GO:0005581|GO:0005634|GO:0005730|GO:0006301|GO:0006397|GO:0007283	pre-mRNA 3' end processing protein WDR33 isoform 3	366.628	140.324	8.4776	7.12071	477.913	368.767	355.381	264.453	155.926	164.145	118.376	122.848	8.58432	8.45012	8.41746	8.45852	7.08398	7.09587	7.202	7.10098
ASHGA5P007995	6.21304e-07	7.144e-06	2.56652	up	protein_coding	NM_015172	CCDS1296.2	PRRC2C	RefSeq	10394	chr1	+	171454665	171562650		GAAAACCACAGCTCGACATGGATTACAGAGTCTTGGAAAAGTCGGTATTTCACGGCGTAT	23215	Hs.494614	GO:0008022	protein PRRC2C	367.035	141.42	8.47824	7.11842	441.113	405.217	370.292	251.52	173.037	166.241	112.391	114.01	8.46242	8.57877	8.4816	8.39017	7.23484	7.11357	7.13007	6.99521
ASHGA5P016538	4.86881e-07	6.053e-06	2.23601	up	protein_coding	NM_001164803	CCDS55510.1	RBMX	RefSeq	2071	chrX	-	135951352	135962939		AAGGATGCAGCCAGAGACATGAATGGAAAGCTCCTGTATCACGTGGAAGAGATAGTTATG	27316	Hs.380118	GO:0000166|GO:0000381|GO:0000398|GO:0000398|GO:0001047|GO:0003682|GO:0003723|GO:0003723|GO:0003729|GO:0005515|GO:0005634|GO:0005654|GO:0005719|GO:0006366|GO:0006509|GO:0008380|GO:0010467|GO:0044530|GO:0045944|GO:0048025|GO:0048026|GO:0051260|GO:0070062|GO:0071013|GO:0071347	RNA-binding motif protein, X chromosome isoform 2	367.37	164.12	8.48736	7.32644	427.89	389.973	384.373	267.243	201.849	193.235	122.911	138.485	8.41878	8.52788	8.52936	8.47342	7.45104	7.32412	7.25395	7.27664
ASHGA5P051946	5.46118e-06	3.3274e-05	2.8434	up	protein_coding	NM_002810	CCDS991.1	PSMD4	RefSeq	1332	chr1	+	151227196	151239954		CCGGAGACCCGGTCGGGAGGGAGGAAGGTGGCAAGATGGTGTTGGAAAGCACTATGGTGT	5710	Hs.505059	GO:0000075|GO:0000082|GO:0000084|GO:0000209|GO:0000216|GO:0000278|GO:0000502|GO:0002474|GO:0002479|GO:0005515|GO:0005654|GO:0005829|GO:0006521|GO:0006915|GO:0006977|GO:0010467|GO:0016032|GO:0016070|GO:0016071|GO:0022624|GO:0031145|GO:0034641|GO:0042590|GO:0042981|GO:0044281|GO:0051436|GO:0051437|GO:0051439	26S proteasome non-ATPase regulatory subunit 4	367.97	127.42	8.46568	6.95806	452.653	417.176	375.031	227.021	151.605	161.026	97.4385	99.6085	8.50184	8.61951	8.49834	8.24301	7.04244	7.06769	6.92075	6.80136
ASHGA5P011661	6.86706e-06	3.9568e-05	2.72065	up	protein_coding	NM_001195007	CCDS53299.1	PPIE	RefSeq	1271	chr1	+	40204516	40229586		GCAAATTGAGGTTGCCCCAGATACCAAGGCATCAAAAGCCAGGGGATCCAGAAAAAACAA	10450	Hs.524690	GO:0000166|GO:0000398|GO:0000413|GO:0003723|GO:0003755|GO:0005515|GO:0005634|GO:0006355|GO:0006457|GO:0016018|GO:0071013	peptidyl-prolyl cis-trans isomerase E isoform 4	368.503	134.191	8.49558	7.05163	398.628	398.63	397.583	279.17	165.2	144.153	119.644	107.767	8.32127	8.55706	8.57214	8.53187	7.16664	6.90798	7.21447	6.91743
ASHGA5P012419	3.75171e-08	1.272e-06	4.28509	up	protein_coding	NM_022343	CCDS6598.1	GLIPR2	RefSeq	1900	chr9	+	36136741	36163903		TTCACCTCGGGGACTGGACACTTCACGGCCATGGTATGGAAGAACACCAAGAAGATGGGC	152007	Hs.493819	GO:0000139|GO:0005576	Golgi-associated plant pathogenesis-related protein 1	368.789	84.8331	8.49742	6.39809	416.064	380.956	394.049	284.088	102.289	95.1544	70.2535	71.6352	8.37787	8.49348	8.56243	8.55589	6.48728	6.31781	6.45396	6.33331
ASHGA5P053919	1.07046e-06	1.0272e-05	2.4297	up	protein_coding	NM_001001995	CCDS35206.1	GPM6B	RefSeq	3219	chrX	-	13789061	13835314		AATGTTTGCCAGAGTGTTTCGGCCGACGTATTTACAGCTCTGACAAATCATCAGACAGCT	2824	Hs.495710	GO:0001503|GO:0003674|GO:0005886|GO:0007399|GO:0015031|GO:0016021|GO:0030154|GO:0030501|GO:0032956|GO:0045121|GO:0051612|GO:0051893|GO:0085029|GO:2000009	neuronal membrane glycoprotein M6-b isoform 1	368.797	151.588	8.49189	7.21111	417.092	401.741	389.606	266.748	185.959	180.933	115.679	123.78	8.38141	8.56742	8.54946	8.46927	7.33835	7.22706	7.16857	7.11047
ASHGA5P046048	1.36031e-08	7.27e-07	3.47133	up	protein_coding	NM_152571	CCDS7001.1	C9orf163	RefSeq	2587	chr9	+	139377946	139380519		CTCTGAGTGTAAACTACATGGTAGGTTGTGAAGGATGCAAATATCGAATCAATCATTTTT	158055	Hs.212613		uncharacterized protein C9orf163	369.847	105.887	8.50319	6.70771	420.115	394.876	378.167	286.231	121.775	127.052	84.956	89.7636	8.38994	8.5451	8.51032	8.56742	6.73349	6.72328	6.72043	6.65363
ASHGA5P015476	1.58834e-05	7.3357e-05	2.00478	up	protein_coding	NM_001135590	CCDS46160.1	ZNF577	RefSeq	2943	chr19	-	52374550	52391189	NM_032679	ATCTGTCCAGGAGGGAAACCACATGAATGCAGTGTGTGCGGGAGAGCCTTCTCCAGGAAA	84765	Hs.729135	GO:0003677|GO:0005634|GO:0006351|GO:0006355|GO:0008270	zinc finger protein 577 isoform b	370.022	183.617	8.49064	7.4872	434.94	402.753	386.574	255.82	234.194	207.831	148.086	144.359	8.44251	8.57076	8.53759	8.41171	7.66693	7.42526	7.52007	7.33654
ASHGA5P008682	2.99561e-08	1.123e-06	6.37008	up	protein_coding	NM_001127181	CCDS44277.1	CENPL	RefSeq	2693	chr1	-	173768687	173793777	NM_001171182, NM_033319	GCTTCAGCACATACTGATGGAAAAATAAAGATTCTGTGTCATAAATACCTTATTGGAGTG	91687	Hs.720473	GO:0000087|GO:0000236|GO:0000278|GO:0000775|GO:0005634|GO:0005829	centromere protein L isoform 1	370.335	57.1222	8.50034	5.82903	429.325	411.897	363.428	276.691	70.352	64.0948	48.5407	45.5011	8.42187	8.6016	8.45568	8.52221	5.9456	5.74571	5.92556	5.69924
ASHGA5P048926	1.06851e-06	1.0258e-05	2.14257	up	protein_coding	NM_005587	CCDS45362.1	MEF2A	RefSeq	5569	chr15	+	100106132	100256629		AGCCCAGACCCTGATACTTCATATGTGCTAACTCCACATACAGAAGAAAAATATAAAAAA	4205	Hs.268675	GO:0000002|GO:0000122|GO:0000165|GO:0000790|GO:0000977|GO:0000981|GO:0001077|GO:0001085|GO:0001105|GO:0002224|GO:0002755|GO:0002756|GO:0003682|GO:0003700|GO:0003705|GO:0005515|GO:0005515|GO:0005634|GO:0005654|GO:0006351|GO:0006366|GO:0006915|GO:0007507|GO:0007517|GO:0008063|GO:0019901|GO:0033613|GO:0034130|GO:0034134|GO:0034138|GO:0034142|GO:0035035|GO:0035666|GO:0042692|GO:0042826|GO:0043565|GO:…	myocyte-specific enhancer factor 2A isoform 1	370.399	170.492	8.49903	7.39969	424.377	408.012	379.2	270.009	196.948	188.251	144.114	152.656	8.40835	8.58534	8.51471	8.48774	7.41745	7.28204	7.47888	7.42041
ASHGA5P013264	6.99575e-06	4.0105e-05	2.03353	up	protein_coding	NM_001126059	CCDS46051.1	DMKN	RefSeq	964	chr19	-	35988118	36001391	NR_033746	AACTTCCTGCAGCGACCAACAGGCTAAAGAGGGGGAAGGTCTGGAGGGATCCAGCACCGG	93099	Hs.417795	GO:0005615	dermokine isoform 6	372.156	183.269	8.51435	7.49036	429.179	382.311	374.403	302.731	229.211	204.307	147.535	152.022	8.42097	8.49714	8.49527	8.64401	7.6324	7.4012	7.51332	7.41452
ASHGA5P015885	4.04728e-07	5.38e-06	2.52713	up	protein_coding	NM_001142587	CCDS44121.1	NFYC	RefSeq	2102	chr1	+	41157241	41237275	NM_001142588, NM_001142589, NM_014223	CTGAGCAGAGTTGTCGAGATGTCCACAGAAGGAGGATTTGGTGGTACTAGCAGCAGTGAT	4802	Hs.713051	GO:0003677|GO:0003700|GO:0003713|GO:0005515|GO:0005634|GO:0006351|GO:0006355|GO:0006357|GO:0006457|GO:0016602|GO:0043565|GO:0045893|GO:0046982	nuclear transcription factor Y subunit gamma isoform 3	372.557	146.482	8.50011	7.16261	448.244	394.878	388.84	258.268	176.552	179.472	112.05	117.855	8.48437	8.5453	8.54631	8.42447	7.26595	7.21584	7.12591	7.04274
ASHGA5P018425	1.51486e-07	2.921e-06	2.12658	up	protein_coding	NM_004593	CCDS33905.1	TRA2B	RefSeq	4290	chr3	-	185632357	185655924		CGGCGAGCGGGAATCCCGTTCTGCTTCCAGAAGTGGAAGTGCTCACGGATCGGGGAAATC	6434	Hs.533122	GO:0000166|GO:0000375|GO:0000381|GO:0000398|GO:0003729|GO:0005515|GO:0005634|GO:0048026	transformer-2 protein homolog beta isoform 1	373.32	173.836	8.50293	7.41439	444.051	378.412	406.714	264.105	204.411	206.84	136.247	147.847	8.46975	8.48494	8.60099	8.45604	7.471	7.41967	7.39686	7.37005
ASHGA5P002990	9.78573e-06	5.1186e-05	4.48021	up	protein_coding	NM_005168	CCDS2190.1	RND3	RefSeq	2712	chr2	-	151324709	151344209		CGTTTCAGAGAGAAAATTCCTGTTCCAAGAGAAAATAAGGCAACATCAATGAAGGAGAGA	390	Hs.6838	GO:0000139|GO:0003924|GO:0005525|GO:0006184|GO:0007155|GO:0007264|GO:0030036	rho-related GTP-binding protein RhoE precursor	373.456	84.1477	8.51138	6.34781	421.035	381.708	408.316	282.766	123.648	88.267	66.7371	57.9389	8.39365	8.4958	8.60765	8.54842	6.75324	6.20731	6.38783	6.04287
ASHGA5P011773	4.29062e-07	5.604e-06	2.32135	up	protein_coding	NM_145052	CCDS14429.1	UPRT	RefSeq	2512	chrX	+	74493893	74524732		GGATCGTTTGATCAGACTTGTTGTGGAAGAGGGATTGAATCAGCTGCCATATAAAGAATG	139596	Hs.91612	GO:0005634|GO:0005737	uracil phosphoribosyltransferase homolog	373.503	160.458	8.51326	7.2983	436.492	399.391	379.268	278.862	189.232	195.019	130.01	127.572	8.44766	8.55947	8.51489	8.53101	7.36379	7.33623	7.33405	7.15911
ASHGA5P009300	2.42148e-07	3.889e-06	5.68679	up	protein_coding	NM_145802	CCDS14583.1	SEPT6	RefSeq	2564	chrX	-	118749687	118827333		ACTCTGAAGAGAGACAAAGAGAAGAAAAACTTTTTTTAATCTTGTCTTCAGCAGCTGCAC	23157	Hs.496666	GO:0000777|GO:0000910|GO:0005515|GO:0005525|GO:0005575|GO:0005737|GO:0005819|GO:0007049|GO:0008021|GO:0019048|GO:0030496|GO:0031105|GO:0032154|GO:0043679	septin-6 isoform D	374.386	64.7513	8.50715	5.99954	450.403	372.629	408.498	266.014	87.4183	67.7831	50.8409	52.9629	8.49141	8.46282	8.60812	8.46626	6.25789	5.83055	5.99404	5.91566
ASHGA5P051400	1.31179e-05	6.3965e-05	2.76937	up	protein_coding	NM_018462	CCDS54553.1	BRK1	RefSeq	1197	chr3	+	10157332	10168874		CTCTTCCTCAGGCGGCGGCCATGGCGGGACAGGAGGATCCGGTGCAGCGGGAGATTCACC	55845	Hs.649307	GO:0005737|GO:0005856	protein BRICK1	375.478	134.853	8.49571	7.02615	473.005	424.039	370.58	234.29	164.84	173.264	91.3448	109.962	8.56903	8.64267	8.48265	8.28849	7.1628	7.16878	6.82859	6.94444
ASHGA5P054697	1.60056e-07	3.009e-06	3.21859	up	protein_coding	NM_000613	CCDS7763.1	HPX	RefSeq	1635	chr11	-	6452267	6462254		TGTACCTCATCCATGGTCCCAATTTGTACTGCTACAGTGATGTGGAGAAACTGAATGCAG	3263	Hs.426485	GO:0002639|GO:0002925|GO:0005515|GO:0005576|GO:0005615|GO:0006879|GO:0015232|GO:0015886|GO:0019048|GO:0020027|GO:0042168|GO:0042511|GO:0046872|GO:0060335	hemopexin precursor	375.691	115.142	8.52592	6.83949	421.685	399.72	386.95	294.408	129.808	129.923	99.5946	101.244	8.39587	8.56057	8.53867	8.60857	6.82273	6.75422	6.95362	6.82742
ASHGA5P001013	1.88581e-05	8.3716e-05	2.45519	up	protein_coding	NM_001161766	CCDS54457.1	AHCY	RefSeq	2375	chr20	-	32868070	32899608	NM_000687	ACATCAAGCCGCAGGTGGACCGGTATCGGTTGAAGAATGGGCGCCGCATCATCCTGCTGG	191	Hs.388004	GO:0000096|GO:0004013|GO:0005737|GO:0005829|GO:0006730|GO:0006805|GO:0032259|GO:0034641|GO:0042470|GO:0044281	adenosylhomocysteinase isoform 2	376.181	151.093	8.49269	7.19686	478.448	407.306	391.756	227.213	187.754	186.167	108.587	121.864	8.58609	8.58346	8.55686	8.24434	7.35281	7.26371	7.08152	7.08939
ASHGA5P054854	3.05958e-07	4.518e-06	3.71936	up	protein_coding	NM_053023	CCDS31553.1	ZFP91	RefSeq	5735	chr11	+	58346586	58389023	NM_001197051	CATACTGCAGTGGGACGGAACGGGTGAGCCTGATGGCTGATGGGAAGATCTTTGTGGGAA	80829		GO:0003676|GO:0004842|GO:0005634|GO:0005730|GO:0007250|GO:0008270|GO:0043231|GO:0070534	E3 ubiquitin-protein ligase ZFP91 isoform 1	376.314	100.64	8.51238	6.61732	435.792	416.02	396.114	257.332	115.423	130.946	71.5867	84.605	8.44545	8.61619	8.56889	8.41898	6.65469	6.76598	6.47974	6.56888
ASHGA5P035885	6.80295e-06	3.9339e-05	2.10065	up	protein_coding	NM_015147	CCDS1880.2	CEP68	RefSeq	5877	chr2	+	65283494	65314142		TAGATGAACATCAGTCTCTGACGGAGAGTGTCTTACAGAAGGGGGAGATTCTTCTTCAGT	23177	Hs.709257	GO:0005813|GO:0051297	centrosomal protein of 68 kDa	376.667	179.228	8.51857	7.44773	436.096	415.088	388.624	266.861	224.883	211.642	140.181	140.205	8.44603	8.61273	8.5451	8.47042	7.60678	7.45135	7.43694	7.29587
ASHGA5P001542	5.3208e-09	4.46e-07	12.1988	up	protein_coding	NM_006618	CCDS30974.1	KDM5B	RefSeq	6393	chr1	-	202696531	202777549		ACGAGCAAAACGCATGAGAGCAGAGGCCATGAATATTAAAATAGAACCCGAGGAGACAAC	10765	Hs.443650	GO:0003677|GO:0003700|GO:0003714|GO:0005515|GO:0005634|GO:0005730|GO:0006351|GO:0008270|GO:0016702|GO:0016706|GO:0034647|GO:0034648|GO:0034720|GO:0034721|GO:0043231|GO:0045892	lysine-specific demethylase 5B	376.967	30.091	8.531	4.92234	399.228	402.501	407.761	298.379	35.7886	36.3774	22.5811	25.6171	8.32333	8.56981	8.60595	8.62492	4.97393	4.95534	4.8606	4.89949
ASHGA5P006624	3.62296e-06	2.4567e-05	2.95558	up	protein_coding	NM_001161427	CCDS54309.1	ZNF610	RefSeq	2143	chr19	+	52839497	52870376		GTCTTTCTGGGGAGGAGCTGTGTATTGGGAAGCAATGCAGAAAACAAGCCTATTAAAAAT	162963	Hs.147025	GO:0003677|GO:0005634|GO:0006351|GO:0006355|GO:0008270	zinc finger protein 610 isoform b	377.637	126.548	8.53081	6.96737	404.267	411.116	404.583	290.581	150.838	143.08	112.65	99.6231	8.34103	8.59642	8.59528	8.59052	7.03488	6.8981	7.1348	6.8017
ASHGA5P048852	3.21381e-07	4.642e-06	2.92532	up	protein_coding	NM_207517	CCDS10326.1	ADAMTSL3	RefSeq	7336	chr15	+	84322837	84708593		TGTTCTCTAGACCGCTACAAACAAAGGTGCTGCCAGTCATGTCAAGAGGGATAAACCTTT	57188	Hs.459162	GO:0005578|GO:0008237|GO:0008270	ADAMTS-like protein 3 precursor	378.392	127.048	8.52819	6.97959	447.095	391.446	396.115	278.913	150.446	137.557	111.56	108.628	8.47914	8.53344	8.56903	8.53114	7.03189	6.83996	7.11992	6.92658
ASHGA5P004027	1.78702e-06	1.4907e-05	2.26781	up	protein_coding	NM_178439	CCDS1895.1	GMCL1	RefSeq	2402	chr2	+	70056817	70106727	NR_003281	TGGTTTTCTAAACAGAGGAAAGATTTTGAAGGTATGGCCTTTCTTGAAACTGAACAAGGA	64395	Hs.293971	GO:0005635|GO:0006355|GO:0007275|GO:0007283|GO:0016363|GO:0030154	germ cell-less protein-like 1	378.653	166.345	8.52718	7.34588	449.955	401.304	392.416	270.937	209.679	190.725	132.904	132.071	8.49	8.56638	8.55887	8.49348	7.50572	7.30703	7.36045	7.21033
ASHGA5P038780	1.53308e-05	7.1552e-05	2.21258	up	protein_coding	NM_006991	CCDS2717.1	ZNF197	RefSeq	4338	chr3	+	44666510	44686752		GAGGAATTCTCTTGGCTACAAAACACCAATGAGTCCAAGATTGAGATTCAGAAAATCTAG	10168	Hs.157035	GO:0003677|GO:0003700|GO:0005634|GO:0006351|GO:0008270|GO:0016032	zinc finger protein 197 isoform 1	379.095	170.001	8.53829	7.39255	394.342	408.438	407.384	306.215	200.073	189.08	144.468	146.382	8.30197	8.58662	8.60465	8.65991	7.4394	7.29003	7.48225	7.35854
ASHGA5P003470	1.01876e-06	9.936e-06	5.39715	up	protein_coding	NM_001170699	CCDS54067.1	SPATA22	RefSeq	1559	chr17	-	3343305	3375067		GAAGTATTAGGATCGTGAACTTCCGAGACTGATTAGAGGCCGAGTTCATAGATGTGTTGG	84690	Hs.351068		spermatogenesis-associated protein 22 isoform 1	379.227	69.2609	8.51165	6.07945	464.339	413.088	400.179	239.304	94.5179	78.8187	48.2945	55.4124	8.53768	8.60655	8.58317	8.3192	6.37646	6.04717	5.91881	5.97537
ASHGA5P020111	3.60104e-06	2.4443e-05	2.14637	up	protein_coding	NM_001127510	CCDS4107.1	APC	RefSeq	10848	chr5	+	112073555	112181936		GAGGAGGCAGGTCCAAGGGTAGCCAAGGATGGCTGCAGCTTCATATGATCAGTTGTTAAA	324	Hs.158932	GO:0000281|GO:0000776|GO:0001822|GO:0001942|GO:0005515|GO:0005634|GO:0005737|GO:0005813|GO:0005829|GO:0005881|GO:0005886|GO:0005886|GO:0005913|GO:0005923|GO:0006461|GO:0006915|GO:0006921|GO:0006974|GO:0007026|GO:0007026|GO:0007050|GO:0007091|GO:0007094|GO:0007155|GO:0007163|GO:0007409|GO:0008013|GO:0008017|GO:0008285|GO:0009798|GO:0009952|GO:0009953|GO:0009954|GO:0016328|GO:0016477|GO:0019887|GO:…	adenomatous polyposis coli protein isoform b	380.282	177.45	8.52986	7.42796	451.825	386.745	412.854	269.701	212.732	225.082	128.403	143.584	8.49868	8.5127	8.62237	8.48569	7.52741	7.53842	7.31781	7.3282
ASHGA5P004977	6.71659e-05	0.000227457	2.63101	up	protein_coding	NM_001185011	CCDS54546.1	NCAPH2	RefSeq	3348	chr22	+	50946644	50963209		GGGGCAGCAGCAGATGACTTTCTAGAGCCTGAGGAGTACATGGAGCCCGAGGGAGCAGAC	29781	Hs.730607	GO:0005634|GO:0005694|GO:0030261	condensin-2 complex subunit H2 isoform 3	380.437	143.861	8.50736	7.11174	452.583	427.993	412.906	228.267	193.902	173.547	100.241	107.752	8.50088	8.65534	8.62271	8.25051	7.39686	7.17076	6.9621	6.91726
ASHGA5P002686	1.02261e-07	2.327e-06	2.18165	up	protein_coding	NM_016395	CCDS45282.1	PTPLAD1	RefSeq	3213	chr15	+	65822826	65870693		AGCTGAGTGACGTACAGAACCCTGCCATCAGCATCACTGAAAACGTGCTGCATTTCAAAG	51495	Hs.512973	GO:0005096|GO:0005575|GO:0005789|GO:0006633|GO:0007249|GO:0007257|GO:0007264|GO:0007266|GO:0016021|GO:0016601|GO:0016829|GO:0043547	3-hydroxyacyl-CoA dehydratase 3	381.249	173.258	8.54397	7.41855	437.326	408.509	385.039	294.121	192.22	205.913	138.298	156.602	8.44967	8.58699	8.53241	8.60681	7.38366	7.41293	7.42056	7.45706
ASHGA5P009283	1.5152e-06	1.3225e-05	2.0883	up	protein_coding	NM_054020	CCDS32216.1	CATSPER2	RefSeq	1942	chr15	-	43922771	43941039		TAGAGGACAGAGGAGCTAGTCAACAAAGGGAAAGTTTGGACTTATCAGAAGTGTCTGAAG	117155	Hs.662284	GO:0001539|GO:0005244|GO:0005262|GO:0005515|GO:0005929|GO:0007275|GO:0007283|GO:0009566|GO:0020017|GO:0030154|GO:0030317|GO:0036128	cation channel sperm-associated protein 2 isoform 1	381.362	182.168	8.54048	7.47815	434.591	418.297	392.394	280.165	223.782	211.223	137.333	156.335	8.44079	8.62478	8.55868	8.53768	7.60116	7.44756	7.40897	7.45492
ASHGA5P054554	4.03966e-07	5.373e-06	5.64525	up	protein_coding	NM_182639	CCDS7476.1	HPS1	RefSeq	1627	chr10	-	100188902	100206704		TTCCCCTGGCGATCAGAGCTCAGGTGAGGACCGGAGGAAAGCAGGAGGAAACAATAGCTA	3257	Hs.404568	GO:0005515|GO:0005737|GO:0005764|GO:0005887|GO:0007040|GO:0007601|GO:0016023|GO:0046983|GO:0050896	Hermansky-Pudlak syndrome 1 protein isoform c	382.753	67.5204	8.53685	6.03981	455.303	424.319	388.493	262.895	90.4636	78.9996	45.7815	54.837	8.51089	8.64351	8.54419	8.44882	6.307	6.05147	5.84167	5.95911
ASHGA5P014133	7.66126e-07	8.207e-06	30.7423	up	protein_coding	NM_001166017	CCDS53856.1	SKA3	RefSeq	2808	chr13	-	21727733	21750741		TATTCTCCAGAAATTCCAGTGGATCTATCCAACACAGAAACTGAACAAAATGAGATGAAA	221150	Hs.88523	GO:0000940|GO:0005515|GO:0005737|GO:0005876|GO:0007059|GO:0007067|GO:0031110|GO:0051301	spindle and kinetochore-associated protein 3 isoform 2	383.135	12.0761	8.55386	3.61171	412.21	402.027	410.639	307.665	9.74492	15.8652	13.3777	9.31646	8.3656	8.56829	8.61452	8.66704	3.0552	3.77918	4.12323	3.48923
ASHGA5P007822	2.07097e-08	9.41e-07	8.02021	up	protein_coding	NM_002560	CCDS9214.1	P2RX4	RefSeq	2043	chr12	+	121647663	121671909	NM_001261397, NM_001261398, NR_046372	ACGTCATCGGGTGGGTGTTTGTGTGGGAAAAGGGCTACCAGGAAACTGACTCCGTGGTCA	5025	Hs.321709	GO:0001614|GO:0001614|GO:0001894|GO:0002028|GO:0004931|GO:0005102|GO:0005507|GO:0005524|GO:0005886|GO:0005887|GO:0006810|GO:0006950|GO:0007165|GO:0008217|GO:0008270|GO:0010524|GO:0010524|GO:0010614|GO:0016020|GO:0019233|GO:0030054|GO:0032308|GO:0033198|GO:0034405|GO:0035590|GO:0035590|GO:0042118|GO:0042803|GO:0042981|GO:0045296|GO:0045429|GO:0048471|GO:0050850|GO:0050850|GO:0051899|GO:0051928|GO:…	P2X purinoceptor 4 isoform 2	383.56	47.1176	8.53748	5.53384	455.093	413.297	406.035	259.816	56.5102	60.874	34.2815	36.8045	8.51032	8.60765	8.59897	8.43296	5.62328	5.67023	5.44104	5.4008
ASHGA5P022047	1.86477e-06	1.538e-05	2.83314	up	protein_coding	NM_139201	CCDS9139.1	GIT2	RefSeq	2357	chr12	-	110385866	110434194		TTGAGTGACGAGCTGAGAATTATGCAGAAAAAGTTGCTTGGAAAAGATGCTAATTAATGA	9815	Hs.434996	GO:0005515|GO:0005654|GO:0008060|GO:0008270|GO:0008277|GO:0032312	ARF GTPase-activating protein GIT2 isoform 4	384.279	134.711	8.5524	7.05	433.693	396.508	417.383	289.532	172.451	146.48	110.338	109.575	8.43705	8.5517	8.63672	8.58415	7.22913	6.92904	7.10269	6.93916
ASHGA5P000674	5.93159e-08	1.678e-06	2.4359	up	protein_coding	NM_018259	CCDS31466.1	TTC17	RefSeq	4525	chr11	+	43380434	43516483		TACAACATCACTTCTTCTGTTTGCAGTGGTACGGTGGTTGAGGAGAGCAATGGTTCTGAT	55761	Hs.191186		tetratricopeptide repeat protein 17	384.791	156.109	8.54957	7.26511	478.227	381.319	398.392	281.226	178.361	186.931	130.466	128.678	8.58558	8.49453	8.57604	8.54211	7.27982	7.27038	7.33738	7.17286
ASHGA5P001302	4.21162e-07	5.529e-06	2.36652	up	protein_coding	NM_017425	CCDS8450.1	SPA17	RefSeq	955	chr11	+	124543739	124564687		GAGAAAGGAGGTTCCATAGGCAGTTCTTACCAAGAAGATGTCGATTCCATTCTCCAACAC	53340	Hs.286233	GO:0001539|GO:0005737|GO:0007165|GO:0007283|GO:0007338|GO:0007339|GO:0008603|GO:0016020|GO:0019861|GO:0031514|GO:0072372	sperm surface protein Sp17	384.938	161.582	8.54679	7.30402	460.63	390.132	418.647	270.344	193.673	196.997	123.887	131.771	8.52756	8.52896	8.6415	8.48914	7.39494	7.35012	7.26463	7.2064
ASHGA5P054402	7.73243e-07	8.239e-06	3.90671	up	protein_coding	NM_016628	CCDS7159.1	WAC	RefSeq	5538	chr10	+	28822420	28912041	NM_100486	ACTCACAGGCCGGGCATTGATGGTAATGTATGCGAGGAAACAGCAGAGACTCAGTGATGG	51322	Hs.712905	GO:0000075|GO:0000993|GO:0003682|GO:0005515|GO:0005634|GO:0005681|GO:0006351|GO:0006974|GO:0010390|GO:0016239|GO:0016607|GO:0032435|GO:0045893|GO:0071894	WW domain-containing adapter protein with coiled-coil isoform 1	385.703	98.498	8.54688	6.58092	454.607	425.202	399.856	263.147	127.182	119.314	69.0026	78.4939	8.50944	8.64629	8.58238	8.4494	6.79162	6.63741	6.43177	6.4629
ASHGA5P016017	1.778e-08	8.5e-07	2.94213	up	protein_coding	NM_001258	CCDS11736.1	CDK3	RefSeq	1584	chr17	+	73996986	74002080	NR_037709	TGCAGAGATGGTGACTCGAAAAGCCCTGTTTCCTGGTGACTCTGAGATTGACCAGCTCTT	1018	Hs.706766	GO:0000082|GO:0004693|GO:0005524|GO:0007067|GO:0008283|GO:0045023|GO:0051301	cyclin-dependent kinase 3	387.131	129.254	8.54972	6.99285	476.213	412.767	398.15	261.396	145.869	156.802	99.6654	114.679	8.57837	8.60503	8.57368	8.44178	6.98788	7.02489	6.95498	7.00366
ASHGA5P003264	2.6613e-08	1.042e-06	4.1994	up	protein_coding	NM_018849	CCDS5606.1	ABCB4	RefSeq	3988	chr7	-	87031360	87105019		GGGGACAGTGTTTGTGGACTTTGGTTTTCAGCTTCTCGATGGTCAAGAAGCAAAGAAACT	5244	Hs.654403	GO:0000139|GO:0005524|GO:0005886|GO:0005887|GO:0006629|GO:0006810|GO:0008559|GO:0016020|GO:0016021|GO:0016324|GO:0042493|GO:0042626|GO:0044255|GO:0044281|GO:0046581|GO:0051384|GO:0055085	multidrug resistance protein 3 isoform B	387.444	91.4888	8.5655	6.49532	434.956	398.977	418.611	297.231	110.904	107.164	70.6413	77.2457	8.44266	8.55841	8.64093	8.62002	6.59426	6.4851	6.46162	6.44031
ASHGA5P006536	3.6363e-06	2.4641e-05	2.0704	up	protein_coding	NM_024006	CCDS10703.1	VKORC1	RefSeq	1042	chr16	-	31102174	31106276		TCTCCTCCAGGTGGGGCAGGGGTTTCGGGCTGGTGGAGCATGTGCTGGGACAGGACAGCA	79001	Hs.324844	GO:0005789|GO:0016021|GO:0017144|GO:0017187|GO:0043687|GO:0044267|GO:0047057	vitamin K epoxide reductase complex subunit 1 isoform 1 precursor	388.603	188.617	8.56794	7.51803	455.442	407.563	400.767	290.64	234.213	228.833	142.853	148.569	8.51161	8.58415	8.58455	8.59145	7.66716	7.5627	7.46407	7.37819
ASHGA5P011185	1.26783e-07	2.632e-06	5.1123	up	protein_coding	NM_006496	CCDS802.1	GNAI3	RefSeq	4748	chr1	+	110091185	110138454		TAAAGATTGACTTTGGGGAAGCTGCCAGGGCAGATGATGCCCGGCAATTATTTGTTTTAG	2773	Hs.73799	GO:0003924|GO:0004871|GO:0005525|GO:0005737|GO:0005794|GO:0005813|GO:0005834|GO:0005886|GO:0005886|GO:0006184|GO:0006184|GO:0006810|GO:0006906|GO:0007049|GO:0007193|GO:0007194|GO:0007268|GO:0007596|GO:0030168|GO:0030496|GO:0031234|GO:0031683|GO:0031821|GO:0042588|GO:0045121|GO:0046872|GO:0050805|GO:0051301	guanine nucleotide-binding protein G(k) subunit alpha	389.358	74.8995	8.56594	6.21197	437.668	421	418.214	280.55	90.6527	89.2091	62.9443	56.792	8.45089	8.63344	8.63945	8.53999	6.31128	6.22459	6.30164	6.01037
ASHGA5P012267	1.35527e-07	2.732e-06	2.35352	up	protein_coding	NM_017998	CCDS6648.1	C9orf40	RefSeq	2335	chr9	-	77561498	77567802		ATCGCGCCAGCACAATGAAGAATTTTGGCAGTATAATACCTTCCAGTACTGGAGGAATCC	55071	Hs.532296		uncharacterized protein C9orf40	389.862	164.541	8.57514	7.34032	443.888	403.381	407.15	305.028	194.174	192.16	128.591	143.238	8.46927	8.57241	8.60298	8.65589	7.39968	7.31801	7.31872	7.32485
ASHGA5P030332	3.34948e-06	2.3239e-05	3.10027	up	protein_coding	NM_152334	CCDS10394.1	TARSL2	RefSeq	3300	chr15	-	102193954	102264645		TGGAAAAAAGGGGGATACAAGCAACATCATCACAGTAAGAGTGGCTGATGGGCAAACAGT	123283	Hs.657163	GO:0003674|GO:0004829|GO:0005524|GO:0005575|GO:0005737|GO:0006435|GO:0008150	probable threonine--tRNA ligase 2, cytoplasmic	389.957	125.318	8.57154	6.93914	413.085	411.748	441.005	293.989	155.335	148.917	101.15	95.8686	8.36763	8.60041	8.71181	8.60629	7.07705	6.9524	6.97735	6.74977
ASHGA5P003677	3.68192e-07	5.076e-06	3.65631	up	protein_coding	NM_138399	CCDS3308.2	TMEM44	RefSeq	2392	chr3	-	194308401	194354150		CTCGGAGCAGTGGGACCCTGAAGATGTGAACCTCGAAGGCAGCAAAGAAAATGTGGAGCT	93109	Hs.478729	GO:0016021	transmembrane protein 44 isoform a	390.132	105.939	8.56768	6.6973	452.405	401.88	423.447	282.795	137.435	119.559	81.7264	85.0344	8.5004	8.56767	8.65381	8.54885	6.90577	6.63959	6.66736	6.57647
ASHGA5P034548	2.65501e-08	1.042e-06	4.48051	up	protein_coding	ENST00000525354	CCDS54241.1	ZNF726	GENCODE	806	chr19	+	24097677	24106695		GCCTTCCATGAATGCACAGTTACAGTCAAACATTGCAGTTATCTAGACAAATTATTTGTT	730087	Hs.655305	GO:0006355|GO:0005622|GO:0003676	zinc finger protein 726 [Source:HGNC Symbol;Acc:32462]	391.303	85.9807	8.57064	6.40698	470.229	408.886	405.759	280.338	106.51	100.291	68.9064	68.216	8.5573	8.58857	8.59818	8.53852	6.54353	6.38665	6.43017	6.26758
ASHGA5P049430	1.65403e-05	7.562e-05	2.22512	up	protein_coding	ENST00000433651	CCDS45581.1	ANKFY1	GENCODE	1908	chr17	-	4097774	4167274		ACGGCGACAGGTAAAGCACGTGCCTCCCGAAGGGGCGACGCTGGGGTCTGCAGGCGCCAG	51479	Hs.696087	GO:0043231|GO:0010008|GO:0005515|GO:0046872	ankyrin repeat and FYVE domain containing 1 [Source:HGNC Symbol;Acc:20763]	392.687	175.727	8.57207	7.41819	445.8	418.421	433.624	272.904	216.466	212.387	143.612	130.441	8.47483	8.62553	8.68382	8.5041	7.55109	7.45671	7.4741	7.19086
ASHGA5P009977	4.50668e-06	2.8798e-05	2.11886	up	protein_coding	NM_145112	CCDS9772.1	MAX	RefSeq	2041	chr14	-	65541844	65569227		GGAGAGCGACGCTGACAAACGGGCTCATCATAATGCACTGGAACGAAAACGTAGGGACCA	4149	Hs.285354	GO:0003700|GO:0003712|GO:0003713|GO:0005515|GO:0005634|GO:0005730|GO:0005737|GO:0006366|GO:0006461|GO:0009267|GO:0010243|GO:0010629|GO:0016605|GO:0030425|GO:0032403|GO:0032868|GO:0042803|GO:0043565|GO:0046982|GO:0048678|GO:0051402|GO:0060041|GO:0071339|GO:0071375	protein max isoform b	393.171	185.032	8.58101	7.49773	434.819	428.315	422.181	287.37	226.389	219.526	145.694	148.517	8.44178	8.65727	8.6507	8.57431	7.61558	7.5015	7.49594	7.37789
ASHGA5P001614	1.33537e-08	7.19e-07	2.88563	up	protein_coding	NM_018121	CCDS7500.1	FAM178A	RefSeq	7291	chr10	+	102672325	102724891		GCCTACTCAGGGGCAGCTTCATGACTTCTGGGTACCAGATTCTTAATAGGAGTTGCAGCA	55719	Hs.447458		protein FAM178A isoform 1	394.35	134.697	8.58654	7.05765	456.829	395.213	431.627	293.731	153.147	157.268	108.39	119.982	8.51708	8.54664	8.67792	8.60452	7.05551	7.02987	7.07891	7.06631
ASHGA5P013363	1.34535e-05	6.5134e-05	2.37783	up	protein_coding	NM_001032287	CCDS41821.1	NR2C1	RefSeq	1903	chr12	-	95424184	95467404		CTTCAACAAGCAGAGGGGTAATCACCTTAAAATGTCATCAAAAATAGATCTACTAGAAGG	7181	Hs.108301	GO:0000122|GO:0003677|GO:0003700|GO:0003707|GO:0004872|GO:0005515|GO:0005654|GO:0006367|GO:0008270|GO:0010467|GO:0016605|GO:0042803|GO:0042826|GO:0043565|GO:0048386	nuclear receptor subfamily 2 group C member 1 isoform b	394.501	164.442	8.59352	7.34387	429.082	411.327	421.11	316.484	199.872	176.248	146.253	135.394	8.42061	8.59736	8.64837	8.70772	7.4378	7.19136	7.50192	7.2444
ASHGA5P004991	4.19332e-07	5.516e-06	2.31835	up	protein_coding	NM_172095	CCDS10099.1	CATSPER2	RefSeq	1948	chr15	-	43922771	43941039		TAGAGGACAGTTCAAGAGGAGCTAGTCAACAAAGGGAAAGTTTGGACTTATCAGAAGTGT	117155	Hs.662284	GO:0001539|GO:0005244|GO:0005262|GO:0005515|GO:0005929|GO:0007275|GO:0007283|GO:0009566|GO:0020017|GO:0030154|GO:0030317|GO:0036128	cation channel sperm-associated protein 2 isoform 2	394.611	169.637	8.58918	7.37608	443.491	415.979	419.553	299.419	200.758	204.657	133.475	139.66	8.46802	8.61603	8.64351	8.62915	7.44271	7.4048	7.36724	7.28956
ASHGA5P009605	6.58829e-08	1.779e-06	7.66371	up	protein_coding	NM_212469	CCDS8179.1	CHKA	RefSeq	2679	chr11	-	67820325	67888858		TTTGCAGATGGGGGCTGAGGCCATGGTTCTGGAGAGCGTTATGTTTGCCATTCTCGCAGA	1119	Hs.77221	GO:0004103|GO:0004104|GO:0004305|GO:0004871|GO:0005524|GO:0005829|GO:0006629|GO:0006644|GO:0006646|GO:0006646|GO:0006646|GO:0006656|GO:0006656|GO:0006869|GO:0007165|GO:0008144|GO:0019695|GO:0033265|GO:0042803|GO:0044281|GO:0046474	choline kinase alpha isoform b	394.774	49.8459	8.57524	5.63719	497.283	420.5	394.885	266.43	62.4231	52.1673	44.2106	40.5827	8.63604	8.6317	8.56519	8.46802	5.76479	5.45558	5.79475	5.53366
ASHGA5P005201	8.5188e-06	4.6448e-05	2.1395	up	protein_coding	NM_001564	CCDS3833.1	ING2	RefSeq	1135	chr4	+	184426219	184432249		TGCGAGAGCTGGACAACAAATATCAAGAAACGTTAAAGGAAATTGATGATGTCTACGAAA	3622	Hs.107153	GO:0003677|GO:0003682|GO:0005515|GO:0005634|GO:0005730|GO:0006351|GO:0006355|GO:0007141|GO:0007165|GO:0007283|GO:0007286|GO:0008270|GO:0016568|GO:0016580|GO:0016602|GO:0030317|GO:0030511|GO:0032403|GO:0035064|GO:0035091|GO:0040008|GO:0043066|GO:0045893|GO:0048133|GO:0072520|GO:2000772|GO:2001020	inhibitor of growth protein 2	394.79	182.758	8.59431	7.49703	434.002	442.246	394.582	308.331	212.581	207.707	159.26	151.485	8.43844	8.70414	8.56459	8.67006	7.52675	7.4244	7.62887	7.4081
ASHGA5P012719	1.027e-09	1.67e-07	3.74481	up	protein_coding	ENST00000380113	CCDS13051.1	ITPA	GENCODE	1185	chr20	+	3190005	3204516	NR_052002	GCTGGAGGAGGTCGTTCAGATTCTAGGAGATAAGTTTCCATGCACTTTGGTGGCACAGAA	3704	Hs.415299	GO:0051276|GO:0006193|GO:0005737|GO:0000166|GO:0046872|GO:0016787|GO:0035870|GO:0047429	inosine triphosphatase (nucleoside triphosphate pyrophosphatase) [Source:HGNC Symbol;Acc:6176]	395.079	104.061	8.58454	6.67964	488.807	405.102	400.898	285.509	116.446	128.656	78.4493	92.6927	8.61206	8.57789	8.58484	8.56335	6.66815	6.73968	6.60722	6.70353
ASHGA5P003021	5.89234e-06	3.53e-05	2.55011	up	protein_coding	ENST00000264110	CCDS2262.1	ATF2	GENCODE	4176	chr2	-	175936977	176032934	NM_001256090, NM_001256091, NM_001256092, NM_001256093, NR_045774	AAGACTTGAGTTCATTAAATGGTCAGCTGCAGAGTGAAGTCACCCTGCTGAGAAATGAAG	1386	Hs.592510	GO:0045087|GO:0060612|GO:0006355|GO:0008063|GO:0045444|GO:0006366|GO:0051090|GO:0006970|GO:0006357|GO:0002224|GO:0003151|GO:0051403|GO:0032915|GO:0034142|GO:0002755|GO:0002756|GO:0034130|GO:0034134|GO:0034138|GO:0035666|GO:0045944|GO:0005634|GO:0005622|GO:0005624|GO:0005654|GO:0003677|GO:0003700|GO:0008270|GO:0005515|GO:0043565|GO:0003682|GO:0019901|GO:0000980|GO:0003705|GO:0001077|GO:0046983|GO:…	activating transcription factor 2 [Source:HGNC Symbol;Acc:784]	396.34	154.302	8.59191	7.24135	448.904	410.739	430.957	294.761	200.809	165.537	127.359	123.501	8.48665	8.59574	8.6758	8.60948	7.44313	7.1072	7.30746	7.10762
ASHGA5P009867	0.000471691	0.0011209	2.04957	up	protein_coding	ENST00000357774	CCDS46031.1	ZNF98	GENCODE	2260	chr19	-	22573898	22605148	ENST00000456783	GAACCCCCAGTTGTATATTCTTATTTTGCCCAAGACCTTTGGCCAAAGCAGGGCAAAAAA	148198	Hs.667355	GO:0006351|GO:0006355|GO:0005634|GO:0005622|GO:0003677|GO:0008270|GO:0003676	zinc finger protein 98 [Source:HGNC Symbol;Acc:13174]	397.369	191.928	8.60881	7.57349	391.405	405.138	439.879	353.053	227.004	198.371	178.822	163.516	8.29158	8.57837	8.70799	8.8573	7.61862	7.36221	7.79717	7.51596
ASHGA5P013697	5.60694e-08	1.614e-06	4.05039	up	protein_coding	NM_198966	CCDS44853.1	PTHLH	RefSeq	1312	chr12	-	28111016	28122894	NM_198965	TCGATTCACGGAGGCATTGAAATTTTCAGCAGAGACCTTCCAAGGACATATTGCAGGATT	5744	Hs.591159	GO:0001501|GO:0001958|GO:0002076|GO:0005179|GO:0005576|GO:0005615|GO:0005634|GO:0005730|GO:0005737|GO:0005794|GO:0007189|GO:0007267|GO:0007492|GO:0007565|GO:0008284|GO:0008285|GO:0008544|GO:0010468|GO:0016485|GO:0030819|GO:0030855|GO:0032331|GO:0043129|GO:0043433|GO:0046058|GO:0048286|GO:0051428|GO:0060649|GO:0060659	parathyroid hormone-related protein isoform 1 preproprotein	397.92	96.4779	8.59891	6.58085	446.07	433.95	415.347	296.314	113.54	110.309	82.4043	79.6585	8.47604	8.67626	8.62846	8.61486	6.62935	6.52992	6.67955	6.48455
ASHGA5P038892	2.58351e-06	1.9238e-05	2.69736	up	protein_coding	NM_018293	CCDS46874.1	ZNF654	RefSeq	4957	chr3	+	88188261	88193814		CTGACTGATAGAGTAGATGCCTGTTCTGATCAAGATAACGTGTATAAAAAATCAGTGAAA	55279	Hs.591650	GO:0003677|GO:0005634|GO:0006351|GO:0006355|GO:0008270	zinc finger protein 654	399.209	146.498	8.61507	7.18352	434.257	440.854	388.312	333.411	166.088	165.344	116.349	138.21	8.43937	8.6983	8.54353	8.77907	7.17578	7.10519	7.17831	7.27479
ASHGA5P003275	2.1e-12	8e-09	76.8482	up	protein_coding	NM_018685	CCDS5447.1	ANLN	RefSeq	4786	chr7	+	36429431	36493400		AGACCCAAAGGTTGAGCAGAAAATTGAAGTGATACGTGAAATTGAGATGAGTGTGGATGA	54443	Hs.62180	GO:0000910|GO:0000921|GO:0003779|GO:0005543|GO:0005634|GO:0005826|GO:0007067|GO:0007096|GO:0015629	actin-binding protein anillin	399.828	5	8.60408	2.34015	470.762	442.374	398.755	287.42	5	5	5	5	8.5601	8.70443	8.57678	8.57502	2.32306	2.32394	2.36146	2.35212
ASHGA5P038260	4.76924e-05	0.000173825	2.33977	up	protein_coding	ENST00000371116	CCDS624.1	FOXD3	GENCODE	2068	chr1	+	63788729	63790797		TTTTGAAGGTTCACTCTCCGAAGTTTTATCTGAGAAAAGAATGTATAGAGACGTTGGGAG	27022	Hs.546573	GO:0000122|GO:0006355|GO:0007389|GO:0045944|GO:0001701|GO:0001755|GO:0007422|GO:0030318|GO:0048484|GO:0051090|GO:0001658|GO:0001892|GO:0051216|GO:0048485|GO:0001822|GO:0001829|GO:0048846|GO:0048937|GO:0050935|GO:0005667|GO:0003700|GO:0005515|GO:0003690|GO:0043565|GO:0008134|GO:0003705|GO:0008301|GO:0044212|GO:0003677	forkhead box D3 [Source:HGNC Symbol;Acc:3804]	400.205	170.545	8.59994	7.37357	462.084	410.479	445.376	282.881	231.881	180.211	141.317	128.77	8.53114	8.59476	8.72469	8.54918	7.65169	7.22121	7.44715	7.17424
ASHGA5P055758	2.40342e-06	1.8296e-05	2.44947	up	protein_coding	NM_014252	CCDS9373.1	SLC25A15	RefSeq	4038	chr13	+	41363546	41386596		GGTGGAGTTGGTGGGATTTGCCTCTGGCTTGCGGTATACCCAGTGGATTGTATCAAATCC	10166	Hs.646645	GO:0000050|GO:0000064|GO:0000066|GO:0005743|GO:0006520|GO:0016021|GO:0034641|GO:0044281	mitochondrial ornithine transporter 1	400.47	162.218	8.59721	7.30474	494.194	432.656	402.608	272.421	205.989	190.556	123.971	128.355	8.62858	8.67157	8.58806	8.50064	7.48051	7.30477	7.26603	7.16766
ASHGA5P008901	1.2279e-09	1.76e-07	5.994	up	protein_coding	NM_001144924	CCDS45437.1	LOC81691	RefSeq	2698	chr16	+	20817766	20860990		TCTTGAAACCCGTCAGGTGCAGAGGCCTGTGACAGAGCTCACGCTTGATTGTGACACCCT	81691	Hs.177926	GO:0000166|GO:0003723|GO:0004527|GO:0005730	putative RNA exonuclease NEF-sp isoform 2	400.822	65.7515	8.60559	6.02207	487.007	411.933	413.859	290.491	78.9744	80.0597	50.4732	53.4987	8.60611	8.60206	8.6244	8.58979	6.10866	6.07059	5.98189	5.92714
ASHGA5P014143	3.17e-11	2.5e-08	3.27694	up	protein_coding	NM_001009999	CCDS53278.1	KDM1A	RefSeq	3125	chr1	+	23345940	23410184		CACTGTCAAGGTTCCTAAAGAGAAAGATGAAATGGTAGAGCAAGAGTTTAACCGGTTGCT	23028	Hs.591518	GO:0000122|GO:0000122|GO:0000790|GO:0000790|GO:0001085|GO:0001701|GO:0002039|GO:0003682|GO:0003700|GO:0005515|GO:0005634|GO:0005654|GO:0005667|GO:0006351|GO:0006357|GO:0006482|GO:0007596|GO:0008134|GO:0008283|GO:0010725|GO:0016491|GO:0019899|GO:0021983|GO:0030374|GO:0030851|GO:0032091|GO:0032451|GO:0032452|GO:0032453|GO:0032454|GO:0033169|GO:0034648|GO:0034720|GO:0043066|GO:0043392|GO:0043426|GO:…	lysine-specific histone demethylase 1A isoform a	400.87	120.306	8.6055	6.89316	492.284	412.996	408.536	289.663	139.79	142.141	95.2516	104.04	8.62271	8.60595	8.6088	8.58455	6.92851	6.88903	6.88836	6.86672
ASHGA5P004280	6.8382e-07	7.604e-06	2.17572	up	protein_coding	ENST00000288986	CCDS3092.1	NCK1	GENCODE	1937	chr3	+	136581049	136667968		CCCTCCTCAGTGCTGAAGCTGCTGAAAGATGGCAGAAGAAGTGGTGGTAGTAGCCAAATT	4690	Hs.477693	GO:0007411|GO:0007015|GO:0045944|GO:0006417|GO:0030838|GO:0042110|GO:0030032|GO:0016477|GO:0050852|GO:0042102|GO:0007172|GO:0005634|GO:0005737|GO:0005886|GO:0005829|GO:0005783|GO:0012506|GO:0005515|GO:0005102|GO:0008093|GO:0019904|GO:0030159	NCK adaptor protein 1 [Source:HGNC Symbol;Acc:7664]	401.298	182.196	8.59849	7.477	507.519	426.376	395.669	275.627	219.796	217.185	135.302	156.5	8.66309	8.64837	8.5672	8.51529	7.57598	7.48893	7.38705	7.45603
ASHGA5P054088	3.50374e-08	1.228e-06	2.57763	up	protein_coding	NM_018301	CCDS14526.1	RBM41	RefSeq	2523	chrX	-	106309532	106362057		TGTGCTACAGGTAGCACTACAGAAATTAGTGGTAGCTAGAATATATATAAATTGTGGGTC	55285	Hs.139053	GO:0000166|GO:0003723	RNA-binding protein 41 isoform 1	402.635	154.21	8.60786	7.24182	505.226	411.67	406.29	287.353	177.104	188.362	113.051	138.323	8.65785	8.59945	8.60017	8.57399	7.27038	7.2826	7.13854	7.27575
ASHGA5P001710	4.44102e-08	1.416e-06	2.48642	up	protein_coding	NM_138617	CCDS30636.1	RHCE	RefSeq	1223	chr1	-	25688739	25747363		GCAATGGCATGTTTGCTCCTAAATCTCAAAATATGGAAAGCACCTCATGTGGCTAAATAT	6006	Hs.523054	GO:0005887|GO:0008519	blood group Rh(CE) polypeptide isoform 4	403.124	160.727	8.61961	7.30554	465.534	411.253	424.413	311.296	177.789	198.34	123.785	142.994	8.54211	8.59698	8.65706	8.68229	7.27522	7.36182	7.26228	7.32283
ASHGA5P004204	1.54018e-08	7.74e-07	6.75484	up	protein_coding	NM_014109	CCDS6343.1	ATAD2	RefSeq	5580	chr8	-	124332090	124408705		CAAAGCGGGCGATGGGTCATCAGTTAAGGAAGTTGAAACCTACCACCGGACACGTGCTTT	29028	Hs.370834	GO:0005524|GO:0005634|GO:0005730|GO:0006351|GO:0006355|GO:0016887	ATPase family AAA domain-containing protein 2	403.148	58.0709	8.61834	5.86242	474.159	440.551	401.06	296.82	62.0575	68.3729	52.6048	49.2484	8.57399	8.69692	8.58558	8.61687	5.75558	5.84341	6.04145	5.80924
ASHGA5P043277	4.21081e-08	1.368e-06	2.77783	up	protein_coding	NM_002291	CCDS5750.1	LAMB1	RefSeq	5866	chr7	-	107564245	107643804		GCTGCTACCAAGATCCTGTTACTTTACAGCTTGCCTGTGTTTGTGATCCTGGATACATTG	3912	Hs.650585	GO:0005178|GO:0005198|GO:0005201|GO:0005576|GO:0005604|GO:0005604|GO:0005606|GO:0005606|GO:0005606|GO:0005607|GO:0005607|GO:0005615|GO:0007155|GO:0007162|GO:0007411|GO:0007566|GO:0016477|GO:0019899|GO:0030335|GO:0031012|GO:0031175|GO:0034446|GO:0042476|GO:0043208|GO:0043257|GO:0043257|GO:0043259|GO:0048471|GO:0050679	laminin subunit beta-1 precursor	403.967	142.264	8.61518	7.14122	512.518	411.349	395.416	296.586	158.224	165.078	122.35	123.405	8.68029	8.59818	8.56638	8.61587	7.10659	7.10343	7.24891	7.10597
ASHGA5P012598	8.30507e-06	4.5543e-05	11.2977	up	protein_coding	NM_001955	CCDS4522.1	EDN1	RefSeq	2112	chr6	+	12290528	12297427	NM_001168319	AGACAAACCAGGTCGGAGACCATGAGAAACAGCGTCAAATCATCTTTTCATGATCCCAAG	1906	Hs.511899	GO:0000122|GO:0001516|GO:0001569|GO:0001666|GO:0001701|GO:0001821|GO:0003100|GO:0005125|GO:0005179|GO:0005576|GO:0005615|GO:0005737|GO:0006885|GO:0007166|GO:0007186|GO:0007204|GO:0007205|GO:0007243|GO:0007267|GO:0007507|GO:0007585|GO:0007589|GO:0008284|GO:0009953|GO:0010259|GO:0010460|GO:0010595|GO:0010613|GO:0010870|GO:0014032|GO:0014065|GO:0014824|GO:0014824|GO:0014826|GO:0015758|GO:0016049|GO:…	endothelin-1 isoform 1 preproprotein	404.403	32.9463	8.56091	5.06295	340.311	655.388	338.201	283.71	35.5421	38.6072	26.5888	31.0472	8.09249	9.24354	8.35466	8.55294	4.9645	5.03634	5.08301	5.16796
ASHGA5P055129	6.34023e-08	1.728e-06	6.46016	up	protein_coding	NM_002906	CCDS8343.1	RDX	RefSeq	4498	chr11	-	110100165	110167437	NM_001260494	AGCGTATCGATGAGTTTGAAGCAATGTGAGAGCTGTTATTTTGCATATATGTTCTTCATA	5962	Hs.263671	GO:0001726|GO:0003779|GO:0005515|GO:0005737|GO:0005856|GO:0005886|GO:0005925|GO:0019898|GO:0030027|GO:0030033|GO:0030175|GO:0032154|GO:0032420|GO:0045176|GO:0045177|GO:0051693	radixin isoform 2	404.406	62.02	8.61998	5.92841	473.224	416.358	431.855	296.187	81.9054	71.5907	44.9707	49.613	8.57019	8.61661	8.67858	8.61452	6.16426	5.91008	5.8194	5.81988
ASHGA5P001584	7.71313e-07	8.227e-06	2.49857	up	protein_coding	NM_000297	CCDS3627.1	PKD2	RefSeq	5089	chr4	+	88928798	88998931		TGTTCTGTGTGGTCAGGTTATTGGTTGAATTCCCAGCAACAGGTGGTGTGATTCCATCTT	5311	Hs.181272	GO:0001658|GO:0001889|GO:0001892|GO:0002133|GO:0003127|GO:0005102|GO:0005244|GO:0005245|GO:0005248|GO:0005267|GO:0005509|GO:0005515|GO:0005737|GO:0005737|GO:0005783|GO:0005783|GO:0005789|GO:0005886|GO:0005887|GO:0005911|GO:0005929|GO:0005932|GO:0006816|GO:0007050|GO:0007259|GO:0007368|GO:0007507|GO:0008092|GO:0008285|GO:0009925|GO:0021510|GO:0021915|GO:0022843|GO:0030027|GO:0030814|GO:0031512|GO:…	polycystin-2	405.607	159.27	8.6154	7.2943	500.558	423.204	420.208	278.459	195.532	175.401	133.806	132.341	8.64629	8.64066	8.64593	8.52874	7.40849	7.18402	7.3714	7.21331
ASHGA5P043840	3.34134e-07	4.768e-06	2.04504	up	protein_coding	ENST00000257700	CCDS34726.1	RINT1	GENCODE	2976	chr7	+	105172531	105208124		TCTTCAGAAGAGGTTCAGGTATCACTTCAGAGGGAACCGGCAGACTAATGTGTTAAGCAA	60561	Hs.531388	GO:0007049|GO:0015031|GO:0016192|GO:0031572|GO:0005737|GO:0005789|GO:0005783|GO:0005515	RAD50 interactor 1 [Source:HGNC Symbol;Acc:21876]	407.584	196.876	8.62655	7.59442	497.499	422.709	421.513	288.615	233.396	233.791	160.582	159.736	8.63708	8.63999	8.64937	8.57975	7.66101	7.59315	7.64054	7.48299
ASHGA5P001649	2.2641e-07	3.721e-06	3.7484	up	protein_coding	NM_004645	CCDS11592.1	COIL	RefSeq	2649	chr17	-	55015560	55038411		TGACTACAAGGAAGGAAGAATATTAAGCCACAATCCAGAGACCCAGCAAGTAGATATAGA	8161	Hs.532795	GO:0001674|GO:0005515|GO:0005634|GO:0005654|GO:0005730|GO:0008022|GO:0015030|GO:0015036|GO:0042802	coilin	407.631	107.064	8.63992	6.73364	434.654	442.416	427.744	325.712	121.259	122.187	90.0046	94.8047	8.44121	8.70534	8.6661	8.747	6.7268	6.6675	6.80749	6.73277
ASHGA5P042294	2.17488e-07	3.63e-06	32.8514	up	protein_coding	ENST00000356350	CCDS4601.1	HIST1H2BH	GENCODE	425	chr6	+	26251878	26252303		CACCAGCTCCAAATAAATGGACGCATGTTCAAACCCAAAGGCTCTTTTCAGAGCCACTTA	8345	Hs.247815	GO:0006334|GO:0005634|GO:0005622|GO:0000786|GO:0003677|GO:0043565	histone cluster 1, H2bh [Source:HGNC Symbol;Acc:4755]	408.748	11.8903	8.65145	3.61357	431.989	425.016	408.121	369.865	10.5818	14.1815	12.2431	10.5545	8.43094	8.64593	8.60655	8.92238	3.18617	3.61125	3.99317	3.66368
ASHGA5P006767	2.2296e-09	2.58e-07	7.27556	up	protein_coding	NM_018004	CCDS2937.1	TMEM45A	RefSeq	1564	chr3	+	100211462	100296285		AAATAAAGTGTTGAGTAAACAGACCAAGTTGGATCATGGGGAATTTCAGAGGTCATGCCC	55076	Hs.658956	GO:0016021	transmembrane protein 45A	409.483	55.0851	8.63438	5.77132	499.314	430.915	414.897	292.803	68.1732	63.757	44.0771	44.333	8.64201	8.66633	8.62745	8.60172	5.89688	5.73829	5.78941	5.6607
ASHGA5P003624	3.05042e-05	0.000122011	2.5724	up	protein_coding	NM_002398	CCDS46309.1	MEIS1	RefSeq	3198	chr2	+	66662531	66799891		ATGTAACCTTCATCTAGTTAACCAATCGCAAAGCAAGGGGGAAGGCTGCAAAGTATGCCA	4211	Hs.526754	GO:0001525|GO:0002089|GO:0003682|GO:0003705|GO:0005515|GO:0005667|GO:0043565|GO:0045665|GO:0046982|GO:0060216	homeobox protein Meis1	410.505	158.457	8.65173	7.28862	436.294	385.887	469.475	350.365	195.51	171.332	136.699	130.288	8.44684	8.50963	8.80219	8.84827	7.4081	7.15515	7.40201	7.18919
ASHGA5P051010	3.117e-06	2.2031e-05	6.89188	up	protein_coding	NM_181802	CCDS13374.1	UBE2C	RefSeq	1490	chr20	+	44441254	44445596		CTCCCAGGTAACCCCGAATACTCTTTTTTCAGGCTACAGCAGGAGCTGATGACCCTCATG	11065	Hs.93002	GO:0000075|GO:0000278|GO:0004842|GO:0004842|GO:0005515|GO:0005524|GO:0005654|GO:0005680|GO:0005829|GO:0006511|GO:0007049|GO:0007051|GO:0007067|GO:0007094|GO:0008054|GO:0010458|GO:0010994|GO:0016567|GO:0031145|GO:0031145|GO:0031536|GO:0048015|GO:0051301|GO:0051436|GO:0051437|GO:0051439|GO:0051488|GO:0070936|GO:0070979	ubiquitin-conjugating enzyme E2 C isoform 4	410.53	58.9111	8.65476	5.86987	457.897	435.413	408.947	339.865	49.6578	74.3301	47.3011	64.3552	8.52067	8.67986	8.60992	8.80861	5.43995	5.96449	5.88583	6.18919
ASHGA5P038547	1.1161e-09	1.72e-07	5.93643	up	protein_coding	NM_014498	CCDS3204.1	GOLIM4	RefSeq	2838	chr3	-	167727653	167813417		TTACTCTCCGAGCATGAACAACTTGTAGTGACTTTGGAAGACCACAAGAGTGCACTAGCT	27333	Hs.143600	GO:0005634|GO:0005730|GO:0005794|GO:0005796|GO:0005801|GO:0006810|GO:0010008|GO:0016021|GO:0030139|GO:0032580	Golgi integral membrane protein 4	410.61	67.5839	8.6431	6.0735	487.235	439.017	410.877	305.309	81.5347	75.5157	53.0867	60.1984	8.60742	8.69322	8.61515	8.65661	6.15672	5.98698	6.05226	6.09806
ASHGA5P006916	1.55007e-06	1.3437e-05	3.81495	up	protein_coding	ENST00000325542	CCDS8304.1	CEP57	GENCODE	3178	chr11	+	95523624	95565857	NM_001243777	TCACTTGTCGAACAGCTTTGCTGAGCCATCAAGGTCTAATGGAAGCATGGTTCGGCATTC	9702	Hs.101014	GO:0051260|GO:0007286|GO:0000278|GO:0000086|GO:0034453|GO:0008543|GO:0000060|GO:0005634|GO:0005737|GO:0005829|GO:0005794|GO:0005813|GO:0005874|GO:0015630|GO:0005515|GO:0042803|GO:0008017|GO:0043015|GO:0042802|GO:0017134	centrosomal protein 57kDa [Source:HGNC Symbol;Acc:30794]	411.901	107.749	8.64174	6.71008	514.215	363.009	457.886	312.494	129.88	137.759	75	88.3588	8.68489	8.42776	8.76508	8.68924	6.8235	6.84167	6.54353	6.63161
ASHGA5P003742	1.48613e-07	2.904e-06	2.71193	up	protein_coding	NM_017519	CCDS5251.2	ARID1B	RefSeq	9609	chr6	+	157099063	157531913		TACCCTCAGCAGCAGATGCCACCTCAGTATGGACAGCAAGGTGTGAGTGGTTACTGCCAG	57492	Hs.740482	GO:0003677|GO:0003713|GO:0005515|GO:0005634|GO:0005730|GO:0006351|GO:0007399|GO:0016514|GO:0043231|GO:0048096	AT-rich interactive domain-containing protein 1B isoform 1	412.283	150.457	8.65027	7.21095	492.966	418.84	423.73	313.596	181.681	172.853	125.116	122.179	8.62528	8.62706	8.65456	8.69416	7.30432	7.1659	7.28044	7.09314
ASHGA5P007994	2.0813e-08	9.44e-07	3.89763	up	protein_coding	NM_207392	CCDS12462.1	KRTDAP	RefSeq	500	chr19	-	35978225	35981433		TTTAACACCCCGTTCCTGAACATCGACAAATTGCGATCTGCGTTTAAGGCTGATGAGTTC	388533	Hs.112457	GO:0005576|GO:0030154	keratinocyte differentiation-associated protein isoform 1 precursor	413.021	104.829	8.64734	6.68474	481.752	433.295	445.647	291.39	120.285	132.445	79.2712	87.3155	8.59558	8.67407	8.72567	8.59403	6.71711	6.78206	6.62413	6.61566
ASHGA5P012164	7.24914e-07	7.894e-06	3.82035	up	protein_coding	NM_001012752	CCDS31169.1	ABI1	RefSeq	3629	chr10	-	27035524	27150016	NM_001178121, NM_001178124	ACCTATCGATTACACAGTTCTGGATGATGTGGGCCATGGTGTCAAGCATGGAAATAACCA	10006	Hs.508148	GO:0001756|GO:0005515|GO:0005622|GO:0005634|GO:0005783|GO:0005829|GO:0005856|GO:0006928|GO:0007169|GO:0008092|GO:0008154|GO:0008285|GO:0018108|GO:0030027|GO:0030054|GO:0030175|GO:0030296|GO:0030426|GO:0045202	abl interactor 1 isoform d	413.442	107.14	8.64467	6.71097	475.524	441.554	455.164	281.528	133.997	127.569	86.261	80.7328	8.57706	8.70137	8.75642	8.54384	6.86901	6.72922	6.74297	6.50269
ASHGA5P009591	3.20877e-07	4.641e-06	2.54235	up	protein_coding	NM_201429	CCDS41664.1	RTN3	RefSeq	2645	chr11	+	63448921	63527363		ACCTCACAAGTGCACGATCTGATTTTCTGGAGAGATGTGAAGAAGACTGGGTTTGTCTTT	10313	Hs.731428	GO:0000139|GO:0005615|GO:0005783|GO:0005789|GO:0006915|GO:0006950|GO:0016021|GO:0016192|GO:0019048|GO:0071786	reticulon-3 isoform c	413.895	161.67	8.65378	7.30762	489.241	417.358	441.409	307.573	197.892	186.936	131.527	130.326	8.61378	8.62037	8.71444	8.66655	7.4233	7.27049	7.34736	7.18933
ASHGA5P010853	1.062e-09	1.68e-07	8.24105	up	protein_coding	NM_031423	CCDS1245.1	NUF2	RefSeq	1843	chr1	+	163291722	163325553		GGCACTGTAGATTAACAGGAAACTTCCAAGATGGAAACTTTGTCTTTCCCCAGATATAAT	83540	Hs.651950	GO:0000087|GO:0000236|GO:0000278|GO:0000775|GO:0000777|GO:0003674|GO:0005515|GO:0005634|GO:0005829|GO:0007059|GO:0031262|GO:0051301	kinetochore protein Nuf2	414.364	48.8044	8.6558	5.61297	473.687	459.533	424.501	299.735	54.0283	56.7895	39.6242	44.7755	8.57276	8.76194	8.65785	8.63066	5.56259	5.57172	5.64092	5.67667
ASHGA5P006957	2.05246e-05	8.9641e-05	2.14139	up	protein_coding	NM_024339	CCDS10491.1	THOC6	RefSeq	1444	chr16	+	3074031	3077756		ACGTCACCTTCTACCAGGACCTGATTCTGTCAGCTGGCCAGGGCCGCTGCGTCAACCAGT	79228	Hs.412304	GO:0000346|GO:0000347|GO:0000445|GO:0003723|GO:0006397|GO:0006406|GO:0008380|GO:0046784	THO complex subunit 6 homolog isoform 1	415.852	191.34	8.66992	7.57137	455.235	456.169	420.119	331.884	210.993	208.685	174.297	171.384	8.51055	8.75269	8.64556	8.77086	7.51526	7.43028	7.75775	7.58218
ASHGA5P038764	1.91005e-06	1.5639e-05	2.0068	up	protein_coding	ENST00000011691	CCDS2701.1	SS18L2	GENCODE	815	chr3	+	42632297	42636490		GCCTTCGTACCGGACTGGCTGAGGGGCAAGGCGGAAGTCAATCAAGAGACTATCCAGCGG	51188	Hs.534454		synovial sarcoma translocation gene on chromosome 18-like 2 [Source:HGNC Symbol;Acc:15593]	415.858	204.233	8.65509	7.6502	527.091	416.539	409.678	310.124	252.061	223.57	162.571	178.73	8.71585	8.61759	8.61179	8.67513	7.77336	7.52834	7.65764	7.64145
ASHGA5P052568	6.39269e-08	1.738e-06	2.3217	up	protein_coding	NM_145649	CCDS34338.1	GCNT2	RefSeq	4540	chr6	+	10521567	10629601		TGCATTGAAAACTACCCTTGATGAAGCTACCTGCTATGAGTACATGGTTCGAAGCCACTA	2651	Hs.519884	GO:0000139|GO:0006024|GO:0006486|GO:0007275|GO:0008109|GO:0016020|GO:0016021	N-acetyllactosaminide beta-1,6-N-acetylglucosaminyl-transferase isoform A	416.317	177.325	8.66749	7.45231	482.68	432.491	426.31	323.788	192.546	210.914	143.696	162.145	8.59818	8.67093	8.66254	8.73831	7.38527	7.44572	7.47516	7.50307
ASHGA5P003035	2.29325e-06	1.7709e-05	2.99619	up	protein_coding	ENST00000264221	CCDS47061.1	PAICS	GENCODE	3339	chr4	+	57301914	57327534	NM_001079524, NM_001079525	TAGGATAATGGCGACAGCTGAGGTACTGAACATTGGTAAAAAATTATATGAGGGTAAAAC	10606	Hs.518774	GO:0044281|GO:0006144|GO:0006189|GO:0009168|GO:0009113|GO:0006164|GO:0055086|GO:0005829|GO:0005515|GO:0005524|GO:0042802|GO:0004639|GO:0034023|GO:0004638	phosphoribosylaminoimidazole carboxylase, phosphoribosylaminoimidazole succinocarboxamide synthetase [Source:HGNC Symbol;Acc:8587]	416.785	137.915	8.66231	7.07919	488.096	459.81	416.427	302.807	176.015	155.357	115.473	104.813	8.60978	8.76269	8.63192	8.64485	7.25954	7.01337	7.16616	6.87768
ASHGA5P038234	1.96845e-05	8.6649e-05	2.75707	up	protein_coding	ENST00000408959	CCDS43088.1	C3orf71	GENCODE	1598	chr3	-	48955220	48956818		AATCAAATCATTTCCAACCATACTGGAGTCGCGTATATACATATTCAAGACACCTGTGCA	646450	Hs.720727	GO:0016021	chromosome 3 open reading frame 71 [Source:HGNC Symbol;Acc:34425]	416.981	149.151	8.67517	7.21203	463.216	445.125	414.534	345.048	173.982	152.595	144.317	125.709	8.53453	8.71147	8.62553	8.82915	7.24354	6.98737	7.48051	7.13673
ASHGA5P036193	3.30616e-06	2.3017e-05	2.44662	up	protein_coding	NM_015630	CCDS46422.1	EPC2	RefSeq	3641	chr2	+	149402559	149545136		ACAGAAGAGCAGTTTCAGACACATCAGCAGCAGTTAGTTCAGATGCAAAGGCAGCAACTT	26122	Hs.23270	GO:0006281|GO:0006351|GO:0006355|GO:0016568|GO:0032777	enhancer of polycomb homolog 2	417.739	169.727	8.67286	7.38207	444.59	433.574	460.947	331.844	203.324	197.164	137.252	141.167	8.47139	8.67475	8.77469	8.7706	7.46287	7.35184	7.40849	7.30507
ASHGA5P002975	1.98507e-07	3.405e-06	2.98453	up	protein_coding	NM_016076	CCDS1626.1	DESI2	RefSeq	4093	chr1	+	244816351	244872334		TTTATCAGAGATTCTTTGTGGGAAAGAGATTCCTCGCTGGATCAATCGACTTGCCTACTT	51029	Hs.498317	GO:0005737|GO:0006508|GO:0008233	desumoylating isopeptidase 2	418.014	138.42	8.65853	7.08102	510.797	413.67	458.416	289.173	163.707	172.388	103.391	114.195	8.67501	8.60978	8.76713	8.5822	7.15067	7.1619	7.01345	6.99807
ASHGA5P005481	3.83921e-08	1.289e-06	4.12495	up	protein_coding	NM_020747	CCDS34219.1	ZNF608	RefSeq	5645	chr5	-	123972609	124080805		GACAAAGAAGAGAATAACAAGATTGGACATGTACATTGTCATGTGACTGGATCACATGGG	57507	Hs.266616	GO:0005622|GO:0008270	zinc finger protein 608	418.222	100.566	8.67449	6.63011	466.982	421.214	454.964	329.727	115.123	121.589	75.0463	90.5077	8.54707	8.63451	8.7554	8.76097	6.65067	6.65966	6.54454	6.66557
ASHGA5P001928	1.12238e-07	2.437e-06	4.59217	up	protein_coding	NM_005824	CCDS5727.1	LRRC17	RefSeq	2303	chr7	+	102553343	102585556		ATCGATCCTGGGTCTTTGAGATGAAACCCTGCAAGTAGACTTACGTGAATGATTTTTGCT	10234	Hs.567412	GO:0001649|GO:0005615|GO:0033687|GO:0045671|GO:0048539	leucine-rich repeat-containing protein 17 isoform 2 precursor	419.096	90.0906	8.66116	6.46199	500.215	457.345	435.028	283.797	105.175	115.703	63.1352	76.3493	8.64514	8.7569	8.68924	8.55336	6.52417	6.59471	6.30589	6.42318
ASHGA5P002421	3.59099e-05	0.000138886	2.08384	up	protein_coding	NM_025250	CCDS34588.1	TTYH3	RefSeq	4838	chr7	+	2671602	2704436		TCTACGACTGGTACAGGTGGCTGGGCTACCTGGGCCTGCTGCTGCTGGACGTCATCATCT	80727	Hs.440899	GO:0005254|GO:0005886|GO:0034707	protein tweety homolog 3	419.139	200.184	8.65281	7.59357	538.073	408.607	448.525	281.351	254.576	246.93	139.648	159.583	8.74468	8.58753	8.73637	8.54267	7.78699	7.67309	7.43334	7.48084
ASHGA5P005722	6.16991e-08	1.709e-06	3.47887	up	protein_coding	ENST00000309137	CCDS42168.1	FAM192A	GENCODE	2848	chr16	-	57186377	57219976		GCGCCGGTAGATTGGTTGTTTCATTATGGATGGAGGGGATGATGGTAACCTTATTATCAA	80011	Hs.396740	GO:0005634	family with sequence similarity 192, member A [Source:HGNC Symbol;Acc:29856]	419.898	118.274	8.65909	6.86047	519.318	446.767	430.51	282.997	143.508	140.879	91.6154	97.0935	8.6956	8.71693	8.67407	8.54975	6.96585	6.8771	6.8325	6.76642
ASHGA5P007546	1.43708e-06	1.2707e-05	2.49215	up	protein_coding	NM_006073	CCDS55053.1	TRDN	RefSeq	4782	chr6	-	123537483	123958238		ACCAAGACAGTGGAGCAAGAAATTAGAAAAGAAAAATCTGGGAAGACTTCTTCAATTCTG	10345	Hs.144744	GO:0005102|GO:0005737|GO:0005886|GO:0005891|GO:0006936|GO:0014701|GO:0016021|GO:0016529|GO:0030674|GO:0033018|GO:0044325|GO:0060315	triadin isoform 1	422.341	168.414	8.69053	7.37314	458.59	449.867	447.811	333.095	203.817	187.701	136.748	145.391	8.52184	8.72975	8.73357	8.77696	7.46609	7.27811	7.40233	7.34604
ASHGA5P013448	3.88217e-07	5.236e-06	2.82033	up	protein_coding	ENST00000393845	CCDS54624.1	WDR52	GENCODE	10259	chr3	-	113005776	113160361		TTGGTCAACAGGATCAAAGAACTGGTTGTCACTTTCGATGCAGAACTCCGTCTCCTTAGA	55779	Hs.584936	GO:0005515|GO:0005488	WD repeat domain 52 [Source:HGNC Symbol;Acc:25631]	422.814	147.988	8.68502	7.18916	459.437	482.303	434.162	315.355	168.079	178.844	118.168	126.863	8.52409	8.82703	8.68554	8.70344	7.19479	7.21162	7.19989	7.15034
ASHGA5P050363	0.000223089	0.000607504	2.1143	up	protein_coding	NM_014480	CCDS12973.1	ZNF544	RefSeq	3512	chr19	+	58740069	58775008		AATCTGATGTGATCTCTCAGCTGGAGCAAGAAGAGGACCTGTGCAGGGCAGAGCAGGAGG	27300	Hs.438994	GO:0003677|GO:0005634|GO:0006351|GO:0006355|GO:0008270	zinc finger protein 544	423.659	199.128	8.66184	7.58166	502.863	483.734	449.779	258.26	268.534	234.937	144.907	148.134	8.65208	8.83003	8.74092	8.42434	7.86796	7.60053	7.48491	7.37325
ASHGA5P046635	4.26427e-07	5.581e-06	2.86181	up	protein_coding	NM_001105576	CCDS43984.1	SOWAHD	RefSeq	1607	chrX	+	118892575	118894165		CAGCCTTACTGGTACTTTTTCTCATGTATCACAGGTTACTTCTTATGTATATTAAAGTGG	347454	Hs.355223		ankyrin repeat domain-containing protein SOWAHD	423.884	146.714	8.69081	7.17388	495.077	427.316	448.066	325.077	180.052	167.627	122.159	117.02	8.6317	8.65339	8.73416	8.744	7.2932	7.12314	7.24631	7.03287
ASHGA5P005094	8.19165e-08	2.027e-06	3.95757	up	protein_coding	NM_021102	CCDS12510.1	SPINT2	RefSeq	1817	chr19	+	38755097	38783254		ACCAAGGAGGAGTGCCTCAAGAAATGTGCCACTGTCACAGAGAATGCCACGGGTGACCTG	10653	Hs.31439	GO:0004866|GO:0004867|GO:0005576|GO:0005737|GO:0006928|GO:0010951|GO:0016021	kunitz-type protease inhibitor 2 isoform a precursor	423.951	105.727	8.69263	6.70801	477.943	430.866	462.485	324.508	128.469	119.564	87.908	86.9659	8.58455	8.6661	8.77837	8.74149	6.80658	6.63972	6.77576	6.61
ASHGA5P050236	8.77021e-05	0.000281595	2.07723	up	protein_coding	NM_000041	CCDS12647.1	APOE	RefSeq	1223	chr19	+	45409038	45412650		CAGCCGGACCCGCGACCGCCTGGACGAGGTGAAGGAGCAGGTGGCGGAGGTGCGCGCCAA	348	Hs.654439	GO:0000302|GO:0001540|GO:0001937|GO:0005319|GO:0005515|GO:0005543|GO:0005576|GO:0005615|GO:0005737|GO:0005737|GO:0005886|GO:0006629|GO:0006641|GO:0006641|GO:0006898|GO:0006917|GO:0007010|GO:0007186|GO:0007263|GO:0007271|GO:0008201|GO:0008203|GO:0008203|GO:0008219|GO:0008289|GO:0010544|GO:0010873|GO:0010875|GO:0010875|GO:0016209|GO:0019934|GO:0030195|GO:0030425|GO:0030516|GO:0030828|GO:0032488|GO:…	apolipoprotein E precursor	425.133	206.514	8.68655	7.63188	503.348	429.802	466.199	301.185	273.527	253.483	147.843	151.201	8.65408	8.66125	8.79413	8.63672	7.89249	7.71232	7.51695	7.40578
ASHGA5P002384	1.47324e-08	7.62e-07	2.90151	up	protein_coding	NM_030769	CCDS1350.1	NPL	RefSeq	2867	chr1	+	182758583	182799519	NM_001200050, NM_001200052	TTGTTGTCAAACTAGGTTTTGGAGTGTCACAGACCAAAGCCATCATGACTCTGGTCTCTG	80896	Hs.496969	GO:0005737|GO:0005975|GO:0008747|GO:0019262	N-acetylneuraminate lyase isoform 1	426.494	145.19	8.70091	7.1641	487.607	452.412	439.339	326.616	170.75	167.915	115.651	126.445	8.60812	8.73845	8.70588	8.75118	7.2162	7.1253	7.16838	7.14653
ASHGA5P014015	3.8246e-08	1.287e-06	3.0706	up	protein_coding	ENST00000398665	CCDS42460.1	DOT1L	GENCODE	7436	chr19	+	2164147	2232577		ACAGTTGGAGGTAACTAGGATTTCTACCTCAACCGCGAGACCTATGCAAGGACGGTGTGG	84444	Hs.713641	GO:0046425|GO:0034968|GO:2000677|GO:0005634|GO:0003677|GO:0005515|GO:0018024|GO:0008134	DOT1-like, histone H3 methyltransferase (S. cerevisiae) [Source:HGNC Symbol;Acc:24948]	426.671	136.507	8.69237	7.07385	514.036	443.498	444.236	304.913	166.964	152.697	110.65	115.719	8.68356	8.70907	8.72172	8.65512	7.18321	6.98882	7.10659	7.01677
ASHGA5P055656	0.000111855	0.000342823	2.21882	up	protein_coding	ENST00000229379	CCDS9197.1	COX6A1	GENCODE	572	chr12	+	120875892	120878545		CTTCCGCTTCCGGCGCTGCGGCAGTCCAGATCAAAAATGGCGGTAGTTGGTGTGTCCTCG	1337	Hs.369624	GO:0044281|GO:0022904|GO:0006091|GO:0005743|GO:0005751|GO:0004129	cytochrome c oxidase subunit VIa polypeptide 1 [Source:HGNC Symbol;Acc:2277]	427.324	191.564	8.6812	7.5314	516.827	482.174	430.85	279.446	255.613	222.395	153.676	134.574	8.68904	8.82648	8.67549	8.53376	7.79363	7.52125	7.57351	7.23723
ASHGA5P049055	4.5093e-08	1.423e-06	8.08753	up	protein_coding	NM_175075	CCDS47759.1	C8orf42	RefSeq	3436	chr8	-	439789	495781		AGGGAGGCTGGTGAGCATCCGACGGCAGAGTAAAGGCCACCTGACAGATAGCCCGGAGGA	157695	Hs.289293	GO:0003674|GO:0005575|GO:0008150	uncharacterized protein C8orf42 isoform 1	427.871	52.605	8.69982	5.68412	498.983	460.585	440.607	311.31	65.1699	67.886	37.207	40.157	8.64066	8.76489	8.71095	8.68278	5.82897	5.83441	5.55355	5.51957
ASHGA5P005464	1.49172e-05	7.012e-05	2.78935	up	protein_coding	ENST00000306096	CCDS45826.1	RAB31	GENCODE	3994	chr18	+	9708227	9862553		CCTTCTCGGGGACACTGGGGTTGGGAAATCAAGCATCGTGTGTCGATTTGTCCAGGATCA	11031	Hs.99528	GO:0007264|GO:0015031|GO:0007165|GO:0006886|GO:0006913|GO:0006184|GO:0048193|GO:0005634|GO:0005737|GO:0005886|GO:0005622|GO:0016020|GO:0005802|GO:0005769|GO:0005770|GO:0005525|GO:0003924	RAB31, member RAS oncogene family [Source:HGNC Symbol;Acc:9771]	429.009	152.866	8.68127	7.20134	541.35	426.591	474.744	273.354	200.462	186.721	105.733	118.546	8.75209	8.64918	8.81749	8.50633	7.4409	7.26839	7.04583	7.05026
ASHGA5P050632	2.1559e-05	9.3207e-05	2.47914	up	protein_coding	NM_001134492	CCDS44171.1	HS2ST1	RefSeq	1623	chr1	+	87380334	87564125		CCGAATGCTGGTAGGGGAGATAAAGTTGGCTCAGATTGATTATCATCCTTATTATCTCTG	9653	Hs.48823	GO:0000139|GO:0004394|GO:0005975|GO:0006024|GO:0015014|GO:0016021|GO:0030202|GO:0030203|GO:0044281|GO:0060676	heparan sulfate 2-O-sulfotransferase 1 isoform 2	429.739	173.466	8.69804	7.3882	498.499	471.815	459.7	288.941	229.484	204.337	132.25	127.792	8.63975	8.80068	8.77037	8.58136	7.6342	7.40159	7.35555	7.16145
ASHGA5P053670	2.06039e-07	3.503e-06	5.69194	up	protein_coding	ENST00000378643	CCDS6574.1	FANCG	GENCODE	2631	chr9	-	35073834	35080013		TTCACCTGCTTCAGACTCTGAAGAGGCTAGATCGGAGGGATGAGGCCACTGCACTCTGGT	2189	Hs.591084	GO:0006281|GO:0007286|GO:0000075|GO:0001541|GO:0006974|GO:0007005|GO:0009314|GO:0000160|GO:0005739|GO:0005654|GO:0043240|GO:0005515|GO:0004871|GO:0003684	Fanconi anemia, complementation group G [Source:HGNC Symbol;Acc:3588]	432.047	74.1036	8.69379	6.18487	531.598	469.023	456.922	270.643	90.7553	92.0544	51.809	61.7955	8.7286	8.79278	8.76269	8.49107	6.31315	6.27217	6.02121	6.13294
ASHGA5P001578	1.93169e-06	1.5759e-05	2.50094	up	protein_coding	ENST00000467087	CCDS3440.2	STIM2	GENCODE	5154	chr4	+	26862312	27027003	ENST00000382009	GAAAAGCAATGGGAAGTGCCAGACACAGCTTCAGAATGTGACTCCTTAAATTCTTCCATT	57620	Hs.135763	GO:0006816|GO:0006874|GO:0051928|GO:0032237|GO:0032235|GO:0016021|GO:0005886|GO:0005789|GO:0005783|GO:0005515|GO:0005509|GO:0005246	stromal interaction molecule 2 [Source:HGNC Symbol;Acc:19205]	433.682	170.623	8.70342	7.38095	555.48	440.895	441.411	296.943	216.346	194.686	136.667	134.793	8.78236	8.69885	8.7146	8.61788	7.55054	7.33337	7.4008	7.23908
ASHGA5P050946	8.07196e-07	8.501e-06	2.45603	up	protein_coding	NM_181353	CCDS13186.1	ID1	RefSeq	1239	chr20	+	30193085	30194317		TGACGGCCGAGGTGAGATCCAGATCCGACCACTAGATCATCCTTATACCGACGGGGAAAC	3397	Hs.504609	GO:0000122|GO:0001525|GO:0001886|GO:0003700|GO:0005515|GO:0005634|GO:0005737|GO:0006351|GO:0006915|GO:0007179|GO:0007507|GO:0010621|GO:0030509|GO:0031648|GO:0032963|GO:0043392|GO:0043408|GO:0043433|GO:0043534|GO:0045668|GO:0045765|GO:0045892|GO:0046677|GO:0046983|GO:0048514|GO:0060425|GO:0060426	DNA-binding protein inhibitor ID-1 isoform b	433.883	176.332	8.72523	7.42891	487.039	456.281	465.287	326.924	217.906	206.104	136.689	144.629	8.60629	8.75301	8.78862	8.75301	7.56214	7.41389	7.40144	7.33815
ASHGA5P007255	2.12125e-07	3.573e-06	10.4138	up	protein_coding	NM_138455	CCDS6299.1	CTHRC1	RefSeq	1279	chr8	+	104383742	104395232		AAAGGCGCAGCTCCGGCAGAGGGAGGTGGTGGACCTGTATAATGGAATGTGCTTACAAGG	115908	Hs.405614	GO:0005109|GO:0005581|GO:0005615|GO:0005737|GO:0016477|GO:0017147|GO:0032092|GO:0033690|GO:0043932|GO:0045669|GO:0060071|GO:0060122|GO:0090090|GO:0090103|GO:0090177	collagen triple helix repeat-containing protein 1 isoform 1 precursor	434.67	41.6917	8.71694	5.33652	525.968	420.928	478.406	313.377	55.0422	54.0647	26.8536	30.8061	8.71315	8.6331	8.82927	8.69224	5.58672	5.5074	5.097	5.15495
ASHGA5P003104	1.10389e-08	6.39e-07	4.83623	up	protein_coding	NM_022823	CCDS1756.1	FNDC4	RefSeq	1697	chr2	-	27714749	27718126		GACAAGACAGAAAAAGTCACCATCTATCAACACCATCGACGTTTGAGTGAAGAAACACAC	64838	Hs.732184	GO:0005783|GO:0005886|GO:0016021	fibronectin type III domain-containing protein 4 precursor	434.794	88.515	8.73116	6.45728	488.703	464.464	445.425	340.585	101.619	104.366	74.0088	74.0663	8.61154	8.77671	8.72484	8.81155	6.47765	6.44352	6.52648	6.38146
ASHGA5P048600	8.4673e-09	5.55e-07	25.2469	up	protein_coding	NM_014783	CCDS10028.1	ARHGAP11A	RefSeq	5616	chr15	+	32907690	32931868		CTTGGACAGGACCTAATAATTCAAGTTTTCAAGAAGTAGATGCAAATGAAGCTTCTTCAA	9824	Hs.591130	GO:0005096|GO:0005829|GO:0007264|GO:0051056	rho GTPase-activating protein 11A isoform 1	435.15	16.2076	8.71928	4.06125	525.743	436.811	465.599	312.446	16.6284	18.39	12.6898	17.1221	8.71274	8.68509	8.79026	8.68904	3.86599	3.98821	4.04696	4.34383
ASHGA5P003545	1.24037e-08	6.88e-07	2.15648	up	protein_coding	NM_005500	CCDS12696.1	SAE1	RefSeq	2538	chr19	+	47634079	47713893	NR_027280	TATTAGTCCTGACCTGCTTCCTGAGGACTTTGTCAGGTACTGCTTCTCCGAGATGGCCCC	10055	Hs.515500	GO:0000166|GO:0004839|GO:0005515|GO:0005634|GO:0005634|GO:0005730|GO:0008022|GO:0008047|GO:0016567|GO:0016874|GO:0016925|GO:0016925|GO:0019948|GO:0043008|GO:0043085|GO:0043231|GO:0046982|GO:0046982	SUMO-activating enzyme subunit 1 isoform a	435.463	199.101	8.72394	7.61526	529.936	430.256	454.183	327.478	222.153	237.508	155.905	180.84	8.72388	8.66408	8.75301	8.75481	7.59064	7.61632	7.5943	7.65979
ASHGA5P002312	0.000789921	0.00172717	2.23888	up	protein_coding	NM_198128	CCDS11904.1	RNF138	RefSeq	3016	chr18	+	29672568	29711524		GTCAGCACGTCAATAGGAGTGAAACATCCACATCTGATAACACAGAAACTTACCAAGAGA	51444	Hs.302408	GO:0005622|GO:0008270|GO:0016055|GO:0016567|GO:0016874|GO:0019901	E3 ubiquitin-protein ligase RNF138 isoform 2	436.024	194.853	8.73784	7.57506	464.389	466.307	462.6	350.8	268.446	174.019	186.924	150.022	8.53833	8.78391	8.77966	8.84944	7.86691	7.17501	7.86431	7.39401
ASHGA5P004053	1.66307e-06	1.4158e-05	38.3309	up	protein_coding	NM_002100	CCDS54809.1	GYPB	RefSeq	527	chr4	-	144917256	144940496		ACATCTCATCACAGACAAATGGAGAAACGGGACAACTTGTCCATCGTTTCACTGTACCAG	2994	Hs.654368	GO:0005886|GO:0005887	glycophorin-B precursor	436.643	11.5736	8.73728	3.47684	455.608	484.114	463.301	343.55	19.9574	9.38509	10.2527	6.69925	8.5126	8.83115	8.78177	8.82358	4.1317	3.00273	3.73472	3.03821
ASHGA5P003630	1.64137e-07	3.05e-06	3.00736	up	protein_coding	NM_006588	CCDS2077.1	SULT1C4	RefSeq	1664	chr2	+	108994420	109004270		AAATGAAAATCCCATCCTTAGGATCTGGTTTGGAACAAGCTCATGCAATGCCCTCACCAC	27233	Hs.312644	GO:0005575|GO:0005829|GO:0006805|GO:0008146|GO:0008146|GO:0044281|GO:0050427|GO:0051923	sulfotransferase 1C4	437.674	143.589	8.71769	7.12919	555.16	445.256	447.936	302.342	166.127	183.922	103.938	120.369	8.78177	8.71274	8.73383	8.64243	7.17602	7.24714	7.02159	7.07202
ASHGA5P012460	2.44594e-07	3.913e-06	2.05809	up	protein_coding	NM_001193426	CCDS53493.1	SUV39H2	RefSeq	2608	chr10	+	14920781	14946304	NM_001193427	TTTATCTCAGGTAATCACAAGTGAAGAAGCTGAAAGACGAGGACAGTTCTATGACAACAA	79723	Hs.554883	GO:0000775|GO:0000785|GO:0003682|GO:0005515|GO:0005720|GO:0006333|GO:0006338|GO:0006351|GO:0006355|GO:0007140|GO:0008270|GO:0030154|GO:0046974|GO:0051567	histone-lysine N-methyltransferase SUV39H2 isoform 3	437.748	209.732	8.72755	7.68624	527.589	475.874	433.477	314.053	245.692	250.067	169.112	174.058	8.7178	8.81192	8.68278	8.69769	7.73474	7.69277	7.71409	7.60336
ASHGA5P008982	9.43392e-06	4.9884e-05	2.68288	up	protein_coding	NM_002303	CCDS631.1	LEPR	RefSeq	4161	chr1	+	65886334	66103176		TTTTCAGAAGCCAGAAACGTTTGAGCATCTTTTTATCAAGCATACAGCATCAGTGACATG	3953	Hs.723178	GO:0004888|GO:0004896|GO:0005515|GO:0005576|GO:0005886|GO:0006112|GO:0007166|GO:0007275|GO:0008203|GO:0016021|GO:0051346	leptin receptor isoform 1 precursor	437.87	162.88	8.72759	7.30381	502.902	481.02	462.667	304.891	215.451	184.587	129.581	121.903	8.6523	8.8228	8.78038	8.65489	7.54444	7.25234	7.32863	7.08981
ASHGA5P053213	5.29132e-06	3.2493e-05	2.49227	up	protein_coding	ENST00000485286	CCDS5684.1	MCM7	GENCODE	2900	chr7	-	99690403	99698380	NM_005916	AGGTCATGGAGCAGCAGACCATCTCCATTGCCAAGGCCGGCATTCTCACCACACTCAATG	4176	Hs.438720		minichromosome maintenance complex component 7 [Source:HGNC Symbol;Acc:6950]	437.969	172.151	8.73685	7.41939	527.156	415.25	457.988	351.482	186.343	185.878	145.936	170.446	8.71609	8.61378	8.76525	8.85228	7.34194	7.26149	7.49932	7.57482
ASHGA5P005208	8.37089e-05	0.000271601	2.17318	up	protein_coding	NM_004521	CCDS7171.1	KIF5B	RefSeq	5905	chr10	-	32297937	32345371		ATGGCGTAATGGGGAGACGGTGCCTATTGATGAACAGTTTGACAAAGAGAAAGCCAACTT	3799	Hs.327736	GO:0003777|GO:0005515|GO:0005524|GO:0005871|GO:0005874|GO:0007018|GO:0007028|GO:0008017|GO:0031982|GO:0035253|GO:0035617|GO:0042391|GO:0043005|GO:0043227|GO:0043268|GO:0047496|GO:0048471|GO:0090004	kinesin-1 heavy chain	438.426	198.575	8.72254	7.60273	488.672	512.904	461.498	290.631	256.378	217.16	169.527	151.234	8.61114	8.91165	8.77613	8.59124	7.79795	7.48869	7.71804	7.40625
ASHGA5P004540	8.68102e-08	2.097e-06	3.64244	up	protein_coding	ENST00000294543	CCDS198.1	TMCO4	GENCODE	2974	chr1	-	20008705	20126410		TGCACATCACCATCGCCGTCACGGGGTGGCTCGCTTCTGGCAAATACCGCACCTTCAGTG	255104	Hs.656313	GO:0016021	transmembrane and coiled-coil domains 4 [Source:HGNC Symbol;Acc:27393]	439.126	119.569	8.74743	6.88252	476.816	459.718	475.425	344.544	141.305	139.188	92.3343	105.448	8.58021	8.76257	8.81938	8.82754	6.94303	6.85736	6.84315	6.88655
ASHGA5P002716	1.92745e-07	3.343e-06	2.51664	up	protein_coding	ENST00000393387	CCDS4966.1	PHF3	GENCODE	6947	chr6	+	64356430	64424405		GATGGACCTGGGCTTGAACTGCATAGACCTAATCTATTGTTGGGCTTAATTATTCGTCAG	23469	Hs.348921	GO:0006351|GO:0007275|GO:0005634|GO:0005575|GO:0003674|GO:0008270|GO:0005515	PHD finger protein 3 [Source:HGNC Symbol;Acc:8921]	439.264	172.72	8.73628	7.40478	505.645	469.439	468.687	313.286	208.772	201.317	136.99	143.8	8.65906	8.79413	8.8	8.69194	7.5006	7.3817	7.40526	7.33157
ASHGA5P002468	3.55082e-06	2.4236e-05	2.398	up	protein_coding	NM_005388	CCDS6845.1	PDCL	RefSeq	3085	chr9	-	125580375	125590935		CAGTGGGAAGATGACTCTGAAGGAGTTTGCCATAATGAATGAGGACCAAGATGATGAAGA	5082	Hs.271749	GO:0007165|GO:0007601	phosducin-like protein	440.443	181.842	8.74761	7.48578	499.541	447.703	472.906	341.623	219.436	203.489	158.612	145.833	8.64267	8.72027	8.81095	8.81655	7.5741	7.39541	7.62196	7.35165
ASHGA5P011097	6.86063e-07	7.617e-06	2.5295	up	protein_coding	NM_015323	CCDS5034.1	UFL1	RefSeq	4219	chr6	+	96969701	97003151		GGAACTTGCTGAGTACTTAATAAAACCTCTTAATAAAACTTATCTCGAGGTGGTACGTTC	23376	Hs.149367	GO:0005515|GO:0005634|GO:0005730|GO:0005737|GO:0005783|GO:0031397|GO:0032088|GO:0071568|GO:0071569	E3 UFM1-protein ligase 1	440.45	173.339	8.75323	7.41438	480.072	462.337	460.263	359.126	193.346	210.493	141.785	147.733	8.59165	8.77037	8.77313	8.87777	7.39227	7.44344	7.45253	7.36927
ASHGA5P007862	1.06634e-05	5.4681e-05	54.3344	up	protein_coding	NM_152399	CCDS3721.1	TMEM155	RefSeq	2316	chr4	-	122680084	122686340		AATTTCCAAACTTGGCACAGCTGTAGATGCAGAACTGATGCCATCTGGTGCGATTCTACA	132332	Hs.27524	GO:0005576	protein TMEM155 precursor	440.559	8.67032	8.73819	2.9744	528.611	446.299	469.073	318.252	5	9.71603	5	14.9653	8.72105	8.71519	8.80068	8.71585	2.32306	3.05268	2.36146	4.16041
ASHGA5P002612	3.18745e-06	2.2376e-05	3.50392	up	protein_coding	NM_016531	CCDS3444.1	KLF3	RefSeq	5632	chr4	+	38665789	38703129		ACACACACAGGAGAAAAACCCTACAAATGTACATGGGAAGGGTGCACATGGAAGTTTGCT	51274	Hs.298658	GO:0003677|GO:0003700|GO:0005634|GO:0006351|GO:0007275|GO:0008270	Krueppel-like factor 3	442.447	126.9	8.74317	6.9342	507.203	462.608	489.783	310.195	165.009	155.909	84.2664	102.415	8.6622	8.77138	8.86285	8.67626	7.16451	7.01782	6.70935	6.84514
ASHGA5P002110	7.3294e-09	5.16e-07	3.1151	up	protein_coding	NM_001142806	CCDS48190.1	SLC6A8	RefSeq	3129	chrX	+	152954965	152962048	NM_001142805, NM_005629	TCATGCTGTTGCTGCTTGGTCTCGACAGCCAGTTTGTAGGTGTGGAGGGCTTCATCACCG	6535	Hs.540696	GO:0003674|GO:0005308|GO:0005309|GO:0005328|GO:0005575|GO:0005886|GO:0005887|GO:0006600|GO:0006810|GO:0006936|GO:0008150|GO:0015881|GO:0016021|GO:0034641|GO:0044281	sodium- and chloride-dependent creatine transporter 1 isoform 3	443.908	139.269	8.74717	7.10789	525.293	463.967	474.8	311.571	160.23	159.357	113.136	124.354	8.71095	8.7754	8.81803	8.68429	7.12105	7.05279	7.14008	7.11762
ASHGA5P040735	8.40396e-08	2.054e-06	2.4163	up	protein_coding	NM_198282	CCDS4215.1	TMEM173	RefSeq	2191	chr5	-	138855112	138862343		ACTTGAGGACATCCTGGCAGATGCCCCTGAGTCTCAGAACAACTGCCGCCTCATTGCCTA	340061	Hs.379754	GO:0002218|GO:0002230|GO:0005515|GO:0005741|GO:0005789|GO:0005886|GO:0006915|GO:0008134|GO:0016021|GO:0019901|GO:0019901|GO:0031625|GO:0032092|GO:0032608|GO:0032608|GO:0033160|GO:0035458|GO:0042803|GO:0042993|GO:0045087|GO:0045087|GO:0045944|GO:0048471|GO:0051607|GO:0071360	transmembrane protein 173	443.931	179.764	8.73845	7.46565	547.401	475.772	454.682	297.87	203.762	217.626	142.851	154.817	8.76564	8.81142	8.75465	8.62207	7.46556	7.49059	7.46395	7.44248
ASHGA5P017605	4.1329e-06	2.7037e-05	2.04574	up	protein_coding	NM_019887	CCDS9228.1	DIABLO	RefSeq	2265	chr12	-	122692208	122712068		TATTGCACAGAAATCAGAGCCTCATTCCCTTAGTAGTGAAGCATTGATGAGGAGAGCAGT	56616	Hs.169611	GO:0005515|GO:0005739|GO:0005758|GO:0005829|GO:0006915|GO:0006917|GO:0006919|GO:0008625|GO:0008635|GO:0009898|GO:0035631|GO:0097193	diablo homolog, mitochondrial isoform 1 precursor	444.115	214.57	8.74203	7.70941	552.065	435.104	475.875	313.415	264.839	250.223	153.624	189.592	8.7754	8.67913	8.8207	8.69291	7.84625	7.69384	7.57293	7.72463
ASHGA5P044139	1.711e-10	5.6e-08	4.99541	up	protein_coding	NM_020749	CCDS43719.1	MTUS1	RefSeq	3819	chr8	-	17501302	17555246		AGGATTGCTTCGAAACCTTCGACTTCCTTCAGGGTTTAGGAGAAGCACTGTTGTTTTCCA	57509	Hs.7946	GO:0005634|GO:0005739|GO:0005794|GO:0005815|GO:0005819|GO:0005874|GO:0005886	microtubule-associated tumor suppressor 1 isoform 5	445.123	86.9317	8.7498	6.42919	541.435	453.437	471.562	314.059	101.102	103.391	68.1719	75.0615	8.75269	8.74149	8.80706	8.69794	6.47071	6.42915	6.41816	6.39875
ASHGA5P009522	3.21623e-07	4.642e-06	2.24025	up	protein_coding	ENST00000355610	CCDS14525.2	MORC4	GENCODE	3834	chrX	-	106183963	106243474		ACCTAGAAAGGGCTTTGGCAAAGCTTACGCGGCTACGTATCCACGTCAGCTATCTCCTTA	79710	Hs.496544	GO:0008270|GO:0005515|GO:0005524	MORC family CW-type zinc finger 4 [Source:HGNC Symbol;Acc:23485]	445.231	196.545	8.75346	7.5898	534.799	454.807	470.827	320.49	240.701	226.378	157.695	161.404	8.73661	8.74734	8.8052	8.72469	7.70315	7.54675	7.61204	7.49726
ASHGA5P003824	1.34889e-05	6.5249e-05	2.53731	up	protein_coding	NM_024948	CCDS7110.1	FAM188A	RefSeq	2375	chr10	-	15820174	15902519		CTTGGCTTTGAGCGATTTCATGCATTAATTCAAAAAAGATCGTTCAGAAGTTTACCAGAA	80013	Hs.158870	GO:0005509|GO:0005515|GO:0005634|GO:0005730|GO:0006915|GO:0031965	protein FAM188A	449.642	176.625	8.75952	7.41622	549.971	469.535	472.284	306.778	224.943	214.518	141.189	125.851	8.77112	8.79432	8.80922	8.66343	7.60737	7.47293	7.44572	7.13887
ASHGA5P016358	3.85705e-07	5.212e-06	3.75198	up	protein_coding	NM_001042618	CCDS45077.1	PARP2	RefSeq	1865	chr14	+	20811772	20826063		TAATAAGGACAGGACAGAAGACAAGCAAGATGAATCTGTGAAGGCCTTGCTGTTAAAGGG	10038	Hs.409412	GO:0003677|GO:0003950|GO:0005654|GO:0005730|GO:0006281|GO:0006284|GO:0006471	poly [ADP-ribose] polymerase 2 isoform 2	450.11	118.019	8.76064	6.85299	520.358	499.954	480.45	299.678	148.063	137.536	91.601	94.8758	8.69769	8.87732	8.8374	8.63016	7.00654	6.83919	6.83202	6.73421
ASHGA5P005260	5.84818e-07	6.882e-06	2.43852	up	protein_coding	NM_003721	CCDS12395.1	RFXANK	RefSeq	1438	chr19	+	19303007	19312678		GCTGGACCAGCTGAAGGAGCATTTGCGGAAAGGTGACAACCTCGTCAACAAGCCAGACGA	8625	Hs.296776	GO:0003677|GO:0003700|GO:0003712|GO:0005634|GO:0006351	DNA-binding protein RFXANK isoform a	450.431	182.65	8.7809	7.49489	519.98	465.498	451.342	364.906	201.906	209.434	144.356	174.904	8.69692	8.78079	8.74542	8.90046	7.45141	7.43739	7.48096	7.60982
ASHGA5P012723	3.16986e-06	2.2312e-05	2.79403	up	protein_coding	NM_001079691	CCDS41877.1	N4BP2L1	RefSeq	3043	chr13	-	32974859	33002315		TGCAGTCATGGTATTTCAGACCGAACAAAAGAATCTTTTCAGGCTGGAAATGGACATGGT	90634	Hs.732118		NEDD4-binding protein 2-like 1 isoform 2	451.461	160.123	8.775	7.29265	506.344	496.26	473.495	329.746	199.471	180.661	137.356	123.006	8.6607	8.86502	8.81301	8.76126	7.43373	7.22479	7.40929	7.10278
ASHGA5P035312	2.39832e-08	9.91e-07	22.7918	up	protein_coding	NM_032545	CCDS2162.1	CFC1	RefSeq	1009	chr2	-	131349737	131357148	NM_001270420, NM_001270421	CTCTTCAGCTTTTTAAATCCACTGTAGTTCATGAGCCTGTGTGACATAATTACTTTTACA	55997	Hs.567542	GO:0003674|GO:0005575|GO:0005576|GO:0005886|GO:0007368|GO:0007369|GO:0031225|GO:0038092|GO:0038100	cryptic protein isoform 1 precursor	451.471	18.884	8.76845	4.25801	531.029	470.386	494.684	309.784	25.2626	20.6809	16.3465	13.246	8.72701	8.79633	8.87614	8.67434	4.47913	4.15978	4.40213	3.991
ASHGA5P053907	3.00712e-08	1.124e-06	3.73925	up	protein_coding	ENST00000381089	CCDS35199.1	VCX3A	GENCODE	995	chrX	-	6451658	6453159	ENST00000381059, NM_001001888	AGCCAGGTGGAGGAACCACTGAGTCAGGAGAGCGAGATGGAAGAACTACCGAGTGTGTAG	51481	Hs.170076	GO:0007420|GO:0005634|GO:0005730	variable charge, X-linked 3A [Source:HGNC Symbol;Acc:18159]	451.601	117.917	8.76048	6.85773	575.262	480.175	439.555	311.411	143.444	137.423	89.9081	100.891	8.83115	8.8207	8.70625	8.68382	6.96504	6.83795	6.8056	6.82233
ASHGA5P008792	3.8502e-09	3.66e-07	3.86749	up	protein_coding	NM_001011655	CCDS33921.1	TMEM44	RefSeq	2362	chr3	-	194308401	194354150	ENST00000392432, NM_001166306	CGACCTGGAGTGGGACCCTGAAGATGTGAACCTCGAAGGCAGCAAAGAAAATGTGGAGCT	93109	Hs.478729	GO:0016021	transmembrane protein 44 isoform b	452.623	113.834	8.76681	6.81541	586.842	461.75	446.803	315.099	131.304	131.884	91.2115	100.936	8.86609	8.76889	8.73008	8.70218	6.83779	6.77564	6.8255	6.82273
ASHGA5P041773	1.64926e-08	8.04e-07	2.85748	up	protein_coding	NM_013974	CCDS4718.1	DDAH2	RefSeq	1351	chr6	-	31694816	31698039		TAAACTGAGGCAACGACTGGGGCTACAGCTGCTAGAACTGCCACCTGAGGAGTCATTGCC	23564	Hs.247362	GO:0000052|GO:0003824|GO:0005515|GO:0005739|GO:0006527|GO:0006809|GO:0007263|GO:0016403|GO:0016597|GO:0045429	N(G),N(G)-dimethylarginine dimethylaminohydrolase 2	453.103	155.734	8.77419	7.25945	563.47	467.967	458.68	322.294	178.34	191.22	125.906	127.47	8.80452	8.78942	8.76867	8.73416	7.27966	7.31104	7.29003	7.15708
ASHGA5P009659	8.1755e-09	5.45e-07	8.39174	up	protein_coding	ENST00000356443	CCDS45824.1	MYOM1	GENCODE	5847	chr18	-	3066804	3220106		AGTCAAAGCTGCTATTGGGGGAGGAGTGTCTCCAGATGTGTGTCCCGCACTGAGCGATGA	8736	Hs.464469	GO:0006936|GO:0005863|GO:0031430|GO:0030017|GO:0005515|GO:0008307	myomesin 1, 185kDa [Source:HGNC Symbol;Acc:7613]	453.68	52.5522	8.76887	5.6999	582.902	462.934	456.689	312.195	57.7514	68.9613	41.6369	41.8591	8.85304	8.77313	8.76168	8.68764	5.65255	5.85645	5.71459	5.57602
ASHGA5P001488	1.01953e-06	9.936e-06	2.84186	up	protein_coding	NM_001042426	CCDS42662.1	CENPA	RefSeq	1352	chr2	+	27008882	27017455		CAGCCGCCTGGCAGCAGAAGCATTTCTAGTTCATCTCTTTGAGGACGCCTATCTCCTCAC	1058	Hs.1594	GO:0000087|GO:0000132|GO:0000236|GO:0000278|GO:0000775|GO:0000778|GO:0000780|GO:0000786|GO:0000939|GO:0003677|GO:0003682|GO:0005515|GO:0005634|GO:0005654|GO:0005829|GO:0006334|GO:0019048|GO:0034080|GO:0046982|GO:0051382|GO:0071459	histone H3-like centromeric protein A isoform b	454.245	158.202	8.78187	7.27504	518.723	519.796	443.882	334.576	182.062	196.877	129.692	124.177	8.69416	8.92942	8.72027	8.78365	7.30629	7.3488	7.32988	7.1152
ASHGA5P014096	3.40543e-06	2.3515e-05	2.1284	up	protein_coding	ENST00000399598	CCDS43741.1	UBXN2B	GENCODE	5068	chr8	+	59323822	59364060		GGATTTGCAGTTGGCCTTGGCAGAATTGTATGAAGATGAAGTGAAGTGCAAATCTTCCAA	137886	Hs.155572	GO:0005634|GO:0005829|GO:0005783|GO:0005794|GO:0005515	UBX domain protein 2B [Source:HGNC Symbol;Acc:27035]	454.297	210.663	8.77701	7.68723	519.725	521.272	459.95	316.243	240.088	264.994	165.315	172.254	8.69663	8.93292	8.77138	8.70708	7.70046	7.7781	7.68081	7.58957
ASHGA5P022741	4.86554e-07	6.052e-06	2.438	up	protein_coding	NM_145254	CCDS10917.1	TMEM170A	RefSeq	1068	chr16	-	75480922	75498584		ATCTTGACAAGTGCAGCTATTGCTGGAGTTTACCGAGCAGCAGGGAAGGAAATGATACCA	124491	Hs.487510	GO:0016021	transmembrane protein 170A	454.45	185.697	8.78391	7.49821	527.477	492.384	465.757	332.181	208.447	239.957	135.871	158.514	8.71721	8.85462	8.79115	8.77266	7.49794	7.62953	7.39238	7.473
ASHGA5P027971	9.18408e-07	9.3e-06	3.07252	up	protein_coding	NM_023071	CCDS31794.1	SPATS2	RefSeq	3796	chr12	+	49760687	49921207		ACTCATGTGGCTGTTCAAATGTCAGAGCAGCAATTGGTTGAGCTCAGAGCTGATATCAAG	65244	Hs.654826	GO:0005737	spermatogenesis-associated serine-rich protein 2	455.755	147.089	8.77757	7.15815	543.405	492.862	478.623	308.128	177.332	187.872	105.037	118.116	8.7554	8.8553	8.83003	8.66956	7.27172	7.27922	7.0361	7.04555
ASHGA5P008457	3.03218e-07	4.493e-06	3.34044	up	protein_coding	NM_153604	CCDS11163.1	MYOCD	RefSeq	6806	chr17	+	12569206	12670651		TGCACTGCACAGATGGCTGGTTTACACTCTTCTGATAAGGTGGGGCCAAAGTTTTCAATT	93649	Hs.567641	GO:0000122|GO:0001046|GO:0001076|GO:0001560|GO:0001570|GO:0001666|GO:0003231|GO:0003257|GO:0003713|GO:0005515|GO:0005634|GO:0008134|GO:0008284|GO:0008285|GO:0010667|GO:0010832|GO:0019904|GO:0030511|GO:0035035|GO:0035051|GO:0035065|GO:0042803|GO:0042826|GO:0043388|GO:0045661|GO:0045736|GO:0045893|GO:0045944|GO:0045987|GO:0048286|GO:0048565|GO:0051091|GO:0051145|GO:0051150|GO:0051152|GO:0055007|GO:…	myocardin isoform 2	456.263	134.857	8.78671	7.04667	556.122	456.821	479.307	332.803	170.677	155.834	107.897	105.023	8.78365	8.7554	8.83168	8.77613	7.21564	7.01677	7.07264	6.88166
ASHGA5P019825	6.13907e-07	7.089e-06	3.8533	up	protein_coding	NM_014350	CCDS47258.1	TNFAIP8	RefSeq	2015	chr5	+	118691595	118730294		ATCCAAGGAAGTGGCCACAGATGTCTTTAATTCCAAAAACCTGGCCGTTCAGGCACAAAA	25816	Hs.656274	GO:0005737|GO:0043027|GO:0043154	tumor necrosis factor alpha-induced protein 8 isoform a	456.923	116.242	8.80392	6.85782	530.243	447.169	464.237	386.043	122.779	129.571	100.197	112.419	8.72428	8.71913	8.78659	8.98566	6.74449	6.74996	6.96098	6.97586
ASHGA5P012820	1.91224e-07	3.328e-06	10.4234	up	protein_coding	NM_001006600	CCDS34172.1	ERBB2IP	RefSeq	6712	chr5	+	65222381	65376851		GTTAGAAAAGATTCGAGTGAGGGTTGAAAAGGATCCAGAACTTGGATTTAGCATATCAGG	55914	Hs.740465	GO:0005176|GO:0005178|GO:0005200|GO:0005515|GO:0005604|GO:0005634|GO:0005737|GO:0005886|GO:0005886|GO:0007049|GO:0007155|GO:0007165|GO:0007173|GO:0007229|GO:0009925|GO:0016049|GO:0030056|GO:0031965|GO:0045104|GO:0045175|GO:0045197	protein LAP2 isoform 7	457.295	42.7466	8.79789	5.41613	521.137	491.276	470.365	346.403	52.1377	47.5444	41.1899	30.1144	8.70059	8.85125	8.80414	8.83558	5.51235	5.33134	5.69796	5.12289
ASHGA5P001830	2.68253e-06	1.9756e-05	2.02126	up	protein_coding	NM_016732	CCDS13230.1	RALY	RefSeq	4790	chr20	+	32581457	32670991		TGCCATATACAGTGGCTACATCTTTGACTATGATTACTACCGGGACGACTTCTACGACAG	22913	Hs.136947	GO:0000166|GO:0000398|GO:0003723|GO:0005634|GO:0071013	RNA-binding protein Raly isoform 1	457.317	222.899	8.78374	7.76848	539.533	492.897	488.38	308.458	266.156	270.854	171.539	183.048	8.7488	8.85589	8.85958	8.67067	7.85445	7.80575	7.73555	7.67819
ASHGA5P007823	1.98175e-06	1.6046e-05	2.5252	up	protein_coding	NM_032560	CCDS9895.1	SMEK1	RefSeq	3894	chr14	-	91923955	91976644		GGAGGCACAACAGAATGATGATGATATTTTGCTCATCAACCTCATTATAGAACATATGAT	55671	Hs.533887	GO:0005634|GO:0005815	serine/threonine-protein phosphatase 4 regulatory subunit 3A	457.336	178.761	8.79342	7.45702	527.598	503.037	466.146	332.562	224.923	194.788	148.956	146.375	8.71822	8.88693	8.79313	8.7754	7.60717	7.33461	7.52849	7.35781
ASHGA5P050473	1.01223e-06	9.923e-06	2.18379	up	protein_coding	NM_016115	CCDS1846.1	ASB3	RefSeq	2290	chr2	-	53897116	54014146	NM_001164165	TGGATTTTACAGAGGCTTACGCGGACACGTGCTCTACAGTTGGACTTGCTGCCAGGGAAG	51130	Hs.40763	GO:0005622|GO:0016567|GO:0035556	ankyrin repeat and SOCS box protein 3 isoform a	458.13	207.224	8.78646	7.65963	599.218	456.983	453.027	323.293	244.456	255.73	152.454	176.255	8.90319	8.7562	8.7493	8.73717	7.72774	7.72623	7.56429	7.62025
ASHGA5P004778	1.27654e-06	1.1714e-05	5.18265	up	protein_coding	NM_152556	CCDS43634.1	C7orf60	RefSeq	3969	chr7	-	112459201	112579932		TACCGAGAAGTGGGAGATTTTGATAAGATCTGGCGAGAACACTGTGAGGATGAAGAAACT	154743	Hs.489734		UPF0532 protein C7orf60	459.399	87.6742	8.79018	6.41649	536.642	511.308	477.466	312.18	120.494	99.1184	67.6352	63.4491	8.7406	8.90663	8.82605	8.68744	6.71928	6.37214	6.40515	6.1694
ASHGA5P047488	4.70971e-07	5.916e-06	6.16705	up	protein_coding	NM_152635	CCDS7318.1	OIT3	RefSeq	2361	chr10	+	74653338	74692787		ATCTTCCCATTCACTCTGGAGATCTTCAAGGACAATGAGTTTGAAGAGCCTTACCGGGAA	170392	Hs.8366	GO:0005509|GO:0005635	oncoprotein-induced transcript 3 protein precursor	459.409	72.0835	8.80337	6.17879	567.604	423.214	464.067	382.75	83.5413	71.955	64.9641	67.8737	8.81372	8.64093	8.78496	8.97386	6.19125	5.91681	6.3468	6.26028
ASHGA5P008887	7.70699e-07	8.227e-06	5.05409	up	protein_coding	ENST00000348295	CCDS13844.1	CHEK2	GENCODE	1771	chr22	-	29083730	29137822		ATTTTTACCAGATGCTCTTGGCTGTGCAGATTACTGATTTTGGGCACTCCAAGATTTTGG	11200	Hs.291363	GO:0006351|GO:0006915|GO:0045893|GO:0051301|GO:0006355|GO:0000075|GO:0006468|GO:0000086|GO:0006974|GO:0008630|GO:0046777|GO:0006302|GO:0000077|GO:0042176|GO:0042770|GO:0006975|GO:0044257|GO:0090399|GO:0090307|GO:0072428|GO:0010332|GO:0016605|GO:0005654|GO:0000781|GO:0005515|GO:0005524|GO:0004674|GO:0046872|GO:0004672|GO:0042803|GO:0004713|GO:0019901|GO:0016772|GO:0016301	checkpoint kinase 2 [Source:HGNC Symbol;Acc:16627]	460.866	90.1181	8.81903	6.48158	507.073	473.046	477.424	385.919	111.909	94.9554	81.5369	72.0714	8.66193	8.80433	8.82566	8.98423	6.60768	6.31394	6.66407	6.34065
ASHGA5P042274	6.82859e-07	7.598e-06	6.96943	up	protein_coding	NM_003107	CCDS4547.1	SOX4	RefSeq	4912	chr6	+	21593971	21598849		TGATCTCGGGAGACTGGCTCGAGTCCAGCATCTCCAACCTGGTTTTCACCTACTGAAGGG	6659	Hs.643910	GO:0000976|GO:0001046|GO:0001071|GO:0001077|GO:0001105|GO:0001501|GO:0001841|GO:0002328|GO:0003183|GO:0003211|GO:0003215|GO:0003289|GO:0003357|GO:0003700|GO:0005515|GO:0005634|GO:0005730|GO:0005737|GO:0005739|GO:0006355|GO:0006977|GO:0007507|GO:0008284|GO:0008285|GO:0014009|GO:0021510|GO:0021522|GO:0021782|GO:0030177|GO:0030217|GO:0031018|GO:0031397|GO:0031647|GO:0032024|GO:0035019|GO:0035910|GO:…	transcription factor SOX-4	461.356	63.637	8.80217	6.00113	581.515	445.154	460.692	358.063	72.5538	62.2403	63.6076	56.1466	8.84872	8.71181	8.77438	8.87379	5.98957	5.70227	6.31773	5.99496
ASHGA5P000611	5.18887e-07	6.338e-06	2.31578	up	protein_coding	NM_020886	CCDS31680.1	USP28	RefSeq	4642	chr11	-	113668596	113746256		TATGAGAAGAGCGGTGTAGAAGCGGCACTGAGTGAGGTGATGCTGAGCCCTGCCATGCAA	57646	Hs.503891	GO:0000077|GO:0004221|GO:0004843|GO:0005515|GO:0005634|GO:0005654|GO:0005730|GO:0005730|GO:0006281|GO:0006511|GO:0006974|GO:0008283|GO:0010212|GO:0016579|GO:0034644|GO:0042771|GO:0043234	ubiquitin carboxyl-terminal hydrolase 28	461.977	197.093	8.80485	7.59335	552.466	460.865	498.438	336.138	234.192	238.202	159.379	156.597	8.77671	8.76564	8.88588	8.79115	7.66666	7.61941	7.63042	7.45692
ASHGA5P011145	1.44213e-08	7.51e-07	3.32288	up	protein_coding	NM_015021	CCDS47457.1	ZNF292	RefSeq	10100	chr6	+	87865268	87973406		TTGGATAAGGATAAAGTGAATGAATTTTTAGCTTTTGAGGGTCCCATCTTGTTGGATATG	23036	Hs.485892	GO:0003677|GO:0005634|GO:0006351|GO:0006355|GO:0008270	zinc finger protein 292	462.205	136.46	8.80467	7.07224	541.374	503.299	474.033	330.115	156.867	161.652	101.973	125.348	8.75252	8.88732	8.81557	8.76328	7.09314	7.07274	6.99244	7.13064
ASHGA5P053123	3.44077e-07	4.855e-06	3.01966	up	protein_coding	NM_181471	CCDS5568.1	RFC2	RefSeq	1715	chr7	-	73645831	73668738		TCAACAAAAAGTCACTCTTCCCAAAGGCCGACATAAGATCATCATTCTGGATGAAGCAGA	5982	Hs.647062	GO:0000075|GO:0000084|GO:0000278|GO:0000722|GO:0000723|GO:0003677|GO:0005515|GO:0005524|GO:0005654|GO:0005663|GO:0006260|GO:0006271|GO:0006281|GO:0006283|GO:0006289|GO:0006297|GO:0017111|GO:0032201	replication factor C subunit 2 isoform 1	462.927	150.534	8.81332	7.21894	569.229	453.756	458.514	370.21	183.868	163.021	125.366	129.882	8.81774	8.74313	8.76822	8.92419	7.32131	7.08564	7.28429	7.1845
ASHGA5P010558	8.6276e-09	5.57e-07	3.79733	up	protein_coding	ENST00000380868	CCDS1711.2	ITSN2	GENCODE	6031	chr2	-	24425734	24583397	NM_006277, NM_147152	TCAACTAAAGGAACTGAGAGAAACCTACAACACACAGCAGTTAGCCCTTGAACAGCTTTA	50618	Hs.432562	GO:0035023|GO:0006897|GO:0005737|GO:0005622|GO:0005515|GO:0005543|GO:0005509|GO:0005089|GO:0005070	intersectin 2 [Source:HGNC Symbol;Acc:6184]	463.535	120.357	8.80718	6.8822	553.169	489.079	477.067	334.826	143.422	147.266	89.083	101.657	8.77778	8.84172	8.82393	8.78531	6.96448	6.93601	6.79521	6.83311
ASHGA5P000705	1.2238e-05	6.0811e-05	2.03113	up	protein_coding	NM_002067	CCDS12103.1	GNA11	RefSeq	1615	chr19	+	3094407	3121454		ATCATCGAGTACCCTTTCGACCTGGAGAACATCATCTTCCGGATGGTGGATGTGGGGGGC	2767	Hs.650575	GO:0001501|GO:0001508|GO:0001664|GO:0003924|GO:0004871|GO:0005525|GO:0005737|GO:0005834|GO:0005886|GO:0006184|GO:0006471|GO:0007165|GO:0007188|GO:0007507|GO:0007596|GO:0030168|GO:0031234|GO:0031683|GO:0045634|GO:0046872|GO:0048066|GO:0060158	guanine nucleotide-binding protein subunit alpha-11	463.607	226.552	8.80795	7.78567	541.97	460.442	519.807	332.208	281.998	273.271	172.787	178.153	8.7537	8.76328	8.94184	8.77298	7.93946	7.82198	7.7455	7.63575
ASHGA5P052009	1.36471e-08	7.27e-07	12.073	up	protein_coding	NM_005723	CCDS3646.1	TSPAN5	RefSeq	3406	chr4	-	99391517	99579812		AAGGGTCCTGAAGTCAGTTGTTGCATCAAATACTTCATATTTGGCTTCAATGTCATATTT	10098	Hs.118118	GO:0016021	tetraspanin-5	467.415	37.1537	8.81697	5.22326	553.426	518.104	465.862	332.266	41.9872	45.4776	33.2179	27.9323	8.77837	8.92419	8.7918	8.77354	5.20073	5.27006	5.40184	5.02042
ASHGA5P053798	4.8335e-07	6.031e-06	2.4986	up	protein_coding	NM_031219	CCDS6793.1	HDHD3	RefSeq	1787	chr9	-	116135697	116138341		AGGGCTTTGAGGCCAGTGAGGGAAGTGGCTGGGCCCTAGGCCATGGAGAAAACCTTAAAC	81932	Hs.7739	GO:0005515|GO:0005739|GO:0008967	haloacid dehalogenase-like hydrolase domain-containing protein 3	467.575	183.976	8.81187	7.49075	571.232	468.173	514.056	316.84	221.254	221.641	139.494	153.514	8.82209	8.79026	8.92604	8.70907	7.58424	7.51703	7.43181	7.42991
ASHGA5P015011	3.50063e-07	4.916e-06	12.7766	up	protein_coding	NM_001039651	CCDS34411.1	SAPCD1	RefSeq	917	chr6	+	31730772	31732624	NR_037846	TTCAAAGGAAAGACGAAGGGAGCAGAACTTGTGGCAGCAACAGGAGTTGTCAAGGCAGCA	401251	Hs.371225		suppressor APC domain-containing protein 1	469.201	36.2652	8.8336	5.15818	525.276	502.6	493.428	355.499	48.9361	42.1698	31.0753	22.8797	8.71069	8.88552	8.87302	8.86519	5.41647	5.16752	5.30737	4.74135
ASHGA5P027243	8.62583e-06	4.685e-05	2.20974	up	protein_coding	NM_004818	CCDS8770.1	DDX23	RefSeq	3288	chr12	-	49223538	49245957		GAGAGTTTGCGTTGTCCAACCTCAAGGCTGGGGCCAAGGATATTTTGGTGGCTACAGATG	9416	Hs.130098	GO:0000354|GO:0000375|GO:0000398|GO:0000398|GO:0003676|GO:0004004|GO:0005515|GO:0005524|GO:0005634|GO:0005654|GO:0005682|GO:0005730|GO:0005739|GO:0005886|GO:0008026|GO:0008380|GO:0010467|GO:0071013	probable ATP-dependent RNA helicase DDX23	469.27	209.475	8.81173	7.66786	584.311	501.429	488.334	303.006	255.202	258.438	148.442	175.816	8.85958	8.88159	8.85947	8.64629	7.79101	7.74154	7.52232	7.61654
ASHGA5P009270	2.3076e-08	9.77e-07	2.19967	up	protein_coding	NM_198044	CCDS7462.1	ZDHHC16	RefSeq	1699	chr10	+	99205929	99217127		AGCATCTGCAACAGCTATGGAAGTTGGGACCTTTTCCGGGAGGCTTATGCTGCCATTGAG	84287	Hs.76662	GO:0005789|GO:0006915|GO:0008270|GO:0016021|GO:0016746	probable palmitoyltransferase ZDHHC16 isoform 3 precursor	469.881	210.603	8.83164	7.69435	564.184	462.525	496.333	356.483	243.092	251.495	168.114	179.71	8.80683	8.77086	8.88085	8.86801	7.7203	7.70091	7.70632	7.64986
ASHGA5P003642	1.31892e-07	2.683e-06	6.30247	up	protein_coding	NM_016192	CCDS2314.1	TMEFF2	RefSeq	1814	chr2	-	192814746	193059644		TGCATCACAAGGAAATGCCCCAGAAGCAACAGAATTCACAGACAGAAGCAAAATACAGGG	23671	Hs.144513	GO:0003674|GO:0005576|GO:0016021	tomoregulin-2 precursor	470.023	72.6732	8.83422	6.1783	514.468	533.356	481.268	350.998	91.2065	78.1817	62.6525	58.652	8.68554	8.96026	8.84061	8.85047	6.32179	6.03597	6.29472	6.06072
ASHGA5P003543	1.11231e-06	1.0564e-05	3.89465	up	protein_coding	ENST00000270221	CCDS12715.1	EMP3	GENCODE	829	chr19	+	48828628	48833810		AACGACACCAAAACATGGGCCTGCAGTAATGTCAGCGAGAATGGCTGGCTGAAGGCGGTG	2014	Hs.9999	GO:0008285|GO:0016049|GO:0016021|GO:0016020	epithelial membrane protein 3 [Source:HGNC Symbol;Acc:3335]	470.68	118.991	8.82512	6.86363	530.085	510.441	520.917	321.276	152.284	135.381	97.7742	90.5257	8.72406	8.90413	8.94371	8.7286	7.04755	6.81516	6.92608	6.66572
ASHGA5P017687	5.04589e-08	1.518e-06	3.75925	up	protein_coding	NM_001127585	CCDS44812.1	ING4	RefSeq	1389	chr12	-	6759703	6772308		TATCTGGACAACCTGAAGGCTGAAATTGACAAGTTGGCCACTGAGTATATGAGTAGTGCC	51147	Hs.524210	GO:0000123|GO:0003713|GO:0005515|GO:0005634|GO:0006260|GO:0006473|GO:0006915|GO:0006978|GO:0007050|GO:0008270|GO:0008285|GO:0035064|GO:0043065|GO:0043966|GO:0043981|GO:0043982|GO:0043983|GO:0043984|GO:0045892|GO:0045926	inhibitor of growth protein 4 isoform 5	471.494	123.943	8.83058	6.92014	562.019	481.942	505.936	336.078	147.197	154.724	88.8639	104.987	8.80165	8.82631	8.90344	8.79092	7.00081	7.00729	6.79141	6.88105
ASHGA5P004026	1.19542e-08	6.75e-07	4.40192	up	protein_coding	NM_000165	CCDS5123.1	GJA1	RefSeq	3130	chr6	+	121756744	121770873		TTCAATCACTTGGCGTGACTTCACTACTTTTAAGCAAAAGAGTGGTGCCCAGGCAACATG	2697	Hs.74471	GO:0000139|GO:0001701|GO:0001764|GO:0001947|GO:0002070|GO:0004871|GO:0005102|GO:0005243|GO:0005515|GO:0005741|GO:0005764|GO:0005769|GO:0005771|GO:0005789|GO:0005794|GO:0005829|GO:0005886|GO:0005886|GO:0005887|GO:0005916|GO:0005921|GO:0005922|GO:0006810|GO:0006915|GO:0006936|GO:0007165|GO:0007267|GO:0007507|GO:0007512|GO:0008016|GO:0008285|GO:0009268|GO:0010232|GO:0010628|GO:0010629|GO:0014704|GO:…	gap junction alpha-1 protein	471.762	105.959	8.84216	6.70403	546.811	473.415	500.584	366.237	127.516	124.45	84.7487	87.1188	8.76455	8.80576	8.8922	8.90614	6.79448	6.69285	6.71685	6.61193
ASHGA5P051616	1.3042e-05	6.3671e-05	2.29338	up	protein_coding	NM_017945	CCDS2967.1	SLC35A5	RefSeq	2958	chr3	+	112280894	112303003		TGGACTTTTCCTGAAGCTAAATGGAACACCACAGCCAGAGTTTTCAGTCACATCCGTCTT	55032	Hs.237480	GO:0000139|GO:0005338|GO:0005351|GO:0016021	probable UDP-sugar transporter protein SLC35A5	472.304	202.943	8.84857	7.65109	542.46	490.336	464.697	391.721	237.203	219.911	184.198	170.458	8.75405	8.84737	8.78689	9.00597	7.68204	7.50435	7.84292	7.57506
ASHGA5P011121	8.78268e-07	9.06e-06	3.28623	up	protein_coding	NM_007373	CCDS7568.1	SHOC2	RefSeq	3962	chr10	+	112679300	112773425		GCTGAAATTGGTGAATTATGTAACCTCATTACGCTGGATGTAGCTCACAATCAACTTGAA	8036	Hs.104315	GO:0000164|GO:0005634|GO:0005737|GO:0005737|GO:0007265|GO:0008543|GO:0019888|GO:0019903|GO:0046579	leucine-rich repeat protein SHOC-2 isoform 1	472.655	141.304	8.83837	7.12193	553.873	510.409	481.158	345.181	178.235	151.752	121.521	113.707	8.77966	8.9039	8.83988	8.83003	7.27895	6.97804	7.23974	6.99101
ASHGA5P052782	0.000528144	0.0012291	2.15898	up	protein_coding	ENST00000369940	CCDS34488.1	IRAK1BP1	GENCODE	1157	chr6	+	79577188	79608320		AACTTTTGAGGTAAAGGGAAAAGAGAAGAGAAAAAAGCACCTTTGAAATTCCAAACAAAT	134728	Hs.656212	GO:0006351|GO:0006355|GO:0007249|GO:0005634|GO:0005737|GO:0005515	interleukin-1 receptor-associated kinase 1 binding protein 1 [Source:HGNC Symbol;Acc:17368]	475.081	218.149	8.86224	7.7519	486.345	419.108	553.539	441.33	271.14	227.629	188.615	185.21	8.60503	8.6287	9.03293	9.18232	7.88212	7.55381	7.87764	7.69401
ASHGA5P005559	1.26178e-05	6.2059e-05	2.14057	up	protein_coding	NM_001110503	CCDS45243.1	TMEM87A	RefSeq	1716	chr15	-	42550135	42565755	NM_015497	GATACCGTCGGGGAAAAATTATTTTAGTTTTGGAAAGATCCTCTTCAGAAATACCACTAT	25963	Hs.511138	GO:0016021	transmembrane protein 87A isoform 2 precursor	475.539	219.09	8.85159	7.75359	541.267	496.134	499.996	364.759	271.699	239.321	189.857	175.485	8.75161	8.86471	8.89022	8.8998	7.88582	7.62596	7.88823	7.61435
ASHGA5P006047	1.0807e-06	1.0346e-05	2.9266	up	protein_coding	NM_000587	CCDS47201.1	C7	RefSeq	4034	chr5	+	40909598	40983042		TAAAGGAAAGAGTTACCAACTGCTGGTTGTTGAGAACACTGTTGAAGTGGCTCAGTTCAT	730	Hs.78065	GO:0005576|GO:0005579|GO:0006956|GO:0006957|GO:0006958|GO:0019835|GO:0045087	complement component C7 precursor	477.025	160.323	8.83764	7.28841	566.773	502.658	525.017	313.654	197.725	192.766	115.36	135.441	8.81227	8.88588	8.95725	8.69517	7.4217	7.32175	7.16491	7.2453
ASHGA5P017030	9.5011e-06	5.0083e-05	2.10838	up	protein_coding	ENST00000436874	CCDS44954.1	VEZT	GENCODE	4562	chr12	+	95611521	95696566	NR_038242	TCCTACCAAAACAAGGTATCCTGTTAAAAGTGGCTGAAACCATCAAAAGTTGGATTTTTT	55591	Hs.24135	GO:0016337|GO:0043009|GO:0016021|GO:0005634|GO:0005886|GO:0005912|GO:0001669|GO:0002142|GO:0005515	vezatin, adherens junctions transmembrane protein [Source:HGNC Symbol;Acc:18258]	477.291	221.314	8.85863	7.78249	546.68	509.826	478.864	373.793	250.559	236.555	197.448	200.694	8.76435	8.90242	8.83076	8.93698	7.76593	7.60925	7.94179	7.81301
ASHGA5P014323	2.48175e-07	3.938e-06	2.14939	up	protein_coding	ENST00000405256	CCDS33848.2	KBTBD12	GENCODE	5268	chr3	+	127641901	127706514		TTTATGTAATTGGAGGCTGGACCCCTCAGATGGATCTTCCTGATGAAGAACCTGATCGAT	166348	Hs.132087	GO:0005515	kelch repeat and BTB (POZ) domain containing 12 [Source:HGNC Symbol;Acc:25731]	479.962	218.807	8.85406	7.75013	581.371	500.599	499.974	337.905	239.508	264.871	165.218	205.63	8.84827	8.87907	8.89001	8.79887	7.69714	7.77705	7.67984	7.84649
ASHGA5P008702	1.25505e-06	1.1564e-05	3.90405	up	protein_coding	NM_001031812	CCDS34218.1	CSNK1G3	RefSeq	4366	chr5	+	122847792	122952738	NM_001044723, NM_001270572, NM_001270573, NM_001270574	TGAACATGTGGTGCTGCTGTTTTTTCAAACGAAGGAAAAGGAAAACCATACAGCGCCACA	1456	Hs.129206	GO:0004672|GO:0004674|GO:0005524|GO:0005737|GO:0006464|GO:0007165|GO:0016055	casein kinase I isoform gamma-3 isoform 2	480.19	121.096	8.85954	6.89457	537.614	528.773	506.645	347.728	157.396	131.145	102.368	93.4749	8.74327	8.94765	8.9052	8.84203	7.0986	6.76803	6.99752	6.71412
ASHGA5P052908	1.62048e-07	3.029e-06	3.06616	up	protein_coding	NM_001168338	CCDS55074.1	PLG	RefSeq	1200	chr6	+	161123224	161132904	ENST00000484422, NM_002665, NR_003506	ACAGACCTAGGTAAGACATTCCCTTTCATCTTTGTGTTCATCTACTGTAAAGTTGTCCCT	5340	Hs.143436	GO:0002576|GO:0004252|GO:0005515|GO:0005576|GO:0005615|GO:0005886|GO:0006508|GO:0007596|GO:0007596|GO:0008285|GO:0010812|GO:0019904|GO:0022617|GO:0022617|GO:0030168|GO:0030198|GO:0031093|GO:0031232|GO:0034185|GO:0042730|GO:0043498|GO:0048771|GO:0051918|GO:0051919|GO:2000048	plasminogen isoform 2 precursor	480.373	154.773	8.86831	7.25188	595.445	455.999	488.226	381.822	185.505	178.612	126.598	128.376	8.89087	8.75161	8.85901	8.97174	7.33322	7.20949	7.29641	7.16838
ASHGA5P001767	1.37907e-06	1.2376e-05	4.58798	up	protein_coding	NM_020939	CCDS4825.1	CPNE5	RefSeq	3339	chr6	-	36708554	36807220		GTGGGCAGAGCCAATTCAACATCTATGAGGTGGTAAACCCGAAAAAGAAAATGAAGAAAA	57699	Hs.657869	GO:0043005|GO:0043025	copine-5	480.728	102.825	8.86555	6.6677	510.528	540.753	507.192	364.438	128.895	107.993	92.841	81.5699	8.67407	8.98251	8.90751	8.89813	6.8119	6.49534	6.85016	6.51339
ASHGA5P008531	1.16093e-06	1.0899e-05	2.8024	up	protein_coding	NM_016505	CCDS341.1	ZCCHC17	RefSeq	1602	chr1	+	31769841	31837780		TATTTTCCAAGGAGAGGTTGCTATGGTGACAGACTATGGGGCCTTTATCAAAATCCCAGG	51538	Hs.524094	GO:0003723|GO:0005730|GO:0008270|GO:0022625	nucleolar protein of 40 kDa	480.945	169.648	8.85557	7.36891	588.015	511.142	491.416	333.207	203.35	210.161	137.534	127.546	8.87094	8.90614	8.8678	8.7774	7.46307	7.44145	7.41268	7.15843
ASHGA5P002727	4.98665e-08	1.509e-06	2.223	up	protein_coding	NM_020648	CCDS11844.1	TWSG1	RefSeq	3779	chr18	+	9334764	9402418		AGTGACAAAGAACACATGTGTACTGTGGTTTATTTTGATGACTGCATGTCCATACATCAG	57045	Hs.514685	GO:0001503|GO:0001707|GO:0005615|GO:0007435|GO:0030097|GO:0030154|GO:0030509|GO:0030513|GO:0030514|GO:0030900|GO:0043010|GO:0045668	twisted gastrulation protein homolog 1 precursor	481.69	213.604	8.86533	7.71281	573.503	504.025	487.197	362.036	257.906	245.973	166.102	184.435	8.82703	8.88884	8.85617	8.88926	7.80575	7.66802	7.68811	7.68938
ASHGA5P051119	0.000191607	0.000533164	2.00197	up	protein_coding	NM_005441	CCDS13644.1	CHAF1B	RefSeq	2297	chr21	+	37757688	37789125		CACCAAGTTCTGTACCAACCAGTGTGATTTCCACCCCTTCTACAGAAGAAATTCAGTCAG	8208	Hs.75238	GO:0003682|GO:0005515|GO:0005634|GO:0005634|GO:0005654|GO:0005678|GO:0005730|GO:0005737|GO:0005829|GO:0006260|GO:0006281|GO:0006335|GO:0006351|GO:0006355|GO:0006461|GO:0007049|GO:0031497|GO:0033186|GO:0042393|GO:0051082	chromatin assembly factor 1 subunit B	482.77	234.295	8.87601	7.87459	574.567	491.147	467.734	397.631	249.6	237.802	220.25	229.528	8.82961	8.85017	8.79774	9.02651	7.75844	7.61824	8.10459	8.01708
ASHGA5P012794	2.4861e-05	0.00010423	2.19465	up	protein_coding	NM_020135	CCDS4475.1	WRNIP1	RefSeq	2670	chr6	+	2765665	2785979		AATAAATCTCAGCAGGACACTTTCCTTCCTCACGTGGAATGTGGGACGATCACTCTGATT	56897	Hs.236828	GO:0000731|GO:0003677|GO:0005515|GO:0005524|GO:0005634|GO:0005634|GO:0005730|GO:0005739|GO:0006200|GO:0006260|GO:0016887|GO:0030174|GO:0046872|GO:0048471	ATPase WRNIP1 isoform 1	483.427	216.918	8.8588	7.72481	584.73	531.079	488.797	329.102	276.831	251.817	178.554	160.468	8.86202	8.95283	8.86101	8.75934	7.91282	7.70262	7.79452	7.48927
ASHGA5P052593	6.61478e-06	3.8567e-05	3.2673	up	protein_coding	NM_003530	CCDS4590.1	HIST1H3D	RefSeq	864	chr6	-	26197011	26199464		GAGGGCGTAAATTGTCTTGTGAATGTGTGCTAACCAAAACCCAAAGGCTCTTTTCAGAGC	8351	Hs.532144		histone H3.1	486.316	147.274	8.89678	7.18868	509.248	517.016	494.991	424.01	175.483	156.894	132.217	124.504	8.66956	8.92173	8.8769	9.11893	7.25542	7.02536	7.35451	7.11944
ASHGA5P003910	7.5177e-09	5.21e-07	8.68029	up	protein_coding	NM_032199	CCDS31208.1	ARID5B	RefSeq	7948	chr10	+	63661012	63856707		AATAGCGACCATGGCGAGGATGAAGTCATTGCTGTTTCCGAAAAGGTGATTGTGAAGCTT	84159	Hs.535297	GO:0001822|GO:0001889|GO:0003677|GO:0003713|GO:0005515|GO:0005634|GO:0006351|GO:0008584|GO:0008585|GO:0009791|GO:0010761|GO:0030325|GO:0035264|GO:0044212|GO:0045444|GO:0045892|GO:0048008|GO:0048468|GO:0048644|GO:0048705|GO:0051091|GO:0060021|GO:0060325|GO:0060612|GO:0060613	AT-rich interactive domain-containing protein 5B isoform 1	488.09	54.8432	8.88749	5.76975	568.728	479.497	527.305	376.829	66.9866	61.7214	46.383	44.2819	8.81679	8.81922	8.96328	8.95068	5.87116	5.69035	5.85884	5.65865
ASHGA5P003221	1.16691e-07	2.491e-06	2.91079	up	protein_coding	ENST00000265437	CCDS5770.1	ST7	GENCODE	2899	chr7	+	116593380	116863961		TCGCAAAAGCTATGATTGACATTTTCTGCTCGGCAGAGTTCAGGGACTGGAATTGCAAGA	7982	Hs.368131	GO:0016021	suppression of tumorigenicity 7 [Source:HGNC Symbol;Acc:11351]	490.113	165.82	8.88203	7.34061	587.918	522.981	511.425	338.126	201.547	198.215	121.573	141.946	8.8705	8.93753	8.91972	8.80035	7.44968	7.36009	7.24034	7.31235
ASHGA5P004029	3.88595e-07	5.236e-06	2.52476	up	protein_coding	NM_022173	CCDS1901.1	TIA1	RefSeq	4653	chr2	-	70436575	70475779		CTAGCAGTCAAAAGAAAGATACAAGCAGTAGTACCGTTGTCAGCACACAGCGTTCACAAG	7072	Hs.516075	GO:0000166|GO:0005515|GO:0005634|GO:0005737|GO:0006915|GO:0006917|GO:0008143|GO:0017091|GO:0017148|GO:0042036|GO:0048024	nucleolysin TIA-1 isoform p40 isoform 2	491.557	190.585	8.89359	7.55744	549.893	531.829	514.697	369.81	222.099	216.099	161.692	162.447	8.7706	8.95424	8.92732	8.9222	7.58957	7.48293	7.65114	7.50612
ASHGA5P010213	4.45204e-08	1.416e-06	5.64571	up	protein_coding	NM_000935	CCDS3131.1	PLOD2	RefSeq	4009	chr3	-	145787227	145879282		GCTCTTTGCCGAAATGCTAGAGAAATGGGTGTATTTATGTACATTTCTAATAGACATGAA	5352	Hs.477866	GO:0001666|GO:0005506|GO:0005783|GO:0005789|GO:0006464|GO:0008475|GO:0016702|GO:0030198|GO:0030867|GO:0031418|GO:0032870	procollagen-lysine,2-oxoglutarate 5-dioxygenase 2 isoform 2 precursor	491.667	84.9386	8.89028	6.39312	583.869	511.719	519.164	351.916	105.703	91.7921	61.7563	80.5029	8.85809	8.90789	8.94019	8.85494	6.53258	6.26839	6.27343	6.49809
ASHGA5P043178	1.26209e-06	1.1603e-05	2.28376	up	protein_coding	NM_000443	CCDS5605.1	ABCB4	RefSeq	3967	chr7	-	87031360	87105019	NM_018849	TTTTCGATTTGGTGCATATCTCATTGTGAATGGACATATGCGCTTCAGAGATGTTATTCT	5244	Hs.654403	GO:0000139|GO:0005524|GO:0005886|GO:0005887|GO:0006629|GO:0006810|GO:0008559|GO:0016020|GO:0016021|GO:0016324|GO:0042493|GO:0042626|GO:0044255|GO:0044281|GO:0046581|GO:0051384|GO:0055085	multidrug resistance protein 3 isoform A	492.098	212.096	8.89144	7.70003	559.833	523.318	532.224	353.015	261.296	237.378	161.069	188.641	8.79368	8.9384	8.97672	8.85698	7.8227	7.6148	7.64516	7.71747
ASHGA5P028772	5.4368e-09	4.5e-07	38.073	up	protein_coding	ENST00000449823	CCDS45031.1	CCNA1	GENCODE	1841	chr13	+	37005966	37017019	ENST00000418263, NM_001111046, NM_003914	TTCATGTATGTCTGTTCTGAGAGGGAAACTGCAGCTCGTAGGAACAGCAGCTATGCTTTT	8900	Hs.417050	GO:0007049|GO:0051301|GO:0051726|GO:0000079|GO:0005634|GO:0019901	cyclin A1 [Source:HGNC Symbol;Acc:1577]	492.901	12.2944	8.89239	3.64169	620.284	506.185	495.713	349.424	15.0108	14.6638	11.1286	8.37461	8.9496	8.8949	8.87907	8.84598	3.71004	3.6593	3.85259	3.34482
ASHGA5P007840	2.79927e-06	2.0358e-05	2.72167	up	protein_coding	ENST00000398014	CCDS10010.1	NIPA2	GENCODE	3130	chr15	-	23004683	23034427	NM_001008892, NM_001184889, NM_030922	TGCATATCTTAAGGAATGGTTGTGGTGGGCTGGACTGCTGTCAATGGGAGCTGGTGAGGT	81614	Hs.591003	GO:0015693|GO:0016021|GO:0005886|GO:0016020|GO:0005769	non imprinted in Prader-Willi/Angelman syndrome 2 [Source:HGNC Symbol;Acc:17044]	493.256	178.354	8.88282	7.43832	601.874	530.045	517.898	323.207	225.163	212.05	138.623	137.578	8.909	8.94905	8.93636	8.73685	7.60893	7.45449	7.42309	7.26679
ASHGA5P004842	4.19222e-06	2.7343e-05	2.16429	up	protein_coding	NM_203301	CCDS9677.1	FBXO33	RefSeq	5149	chr14	-	39865576	39901704		TTTATTAGCATGGAGGTGCACAAAGCTCTCTCTTCTGGCAATTCATGGTTACACGGTGTG	254170	Hs.146632	GO:0016567	F-box only protein 33	495.091	224.773	8.89656	7.78266	636.173	501.858	490.029	352.305	287.345	247.457	177.131	187.16	8.9839	8.8827	8.86374	8.85589	7.96432	7.67741	7.78097	7.70794
ASHGA5P013914	3.329e-10	8.3e-08	2.29209	up	protein_coding	NM_178584	CCDS42726.1	SEPT10	RefSeq	3187	chr2	-	110300373	110371783		GCGGCACCTGAAAAGAGAAAACATTCGTTCGTTGACTATGTCTGGCCATGTTGGTTTTGA	151011	Hs.469615	GO:0005525|GO:0007049|GO:0031105|GO:0051301	septin-10 isoform 2	496.402	212.396	8.90561	7.70894	591.373	520.168	510.188	363.881	243.743	252.056	170.629	183.153	8.87956	8.93113	8.91616	8.89557	7.72346	7.70443	7.72743	7.68044
ASHGA5P001872	3.79686e-06	2.5403e-05	2.15472	up	protein_coding	NM_022456	CCDS8995.1	RAB3IP	RefSeq	9347	chr12	+	70132630	70216984	NM_175624	GGTTCTTCAGGTTATCTTATGATGAGGCTTTTGCTATGGCTAATGATCCCTTGGAAGGCT	117177	Hs.258209	GO:0005085|GO:0005515|GO:0005634|GO:0005813|GO:0005829|GO:0005932|GO:0006893|GO:0015031|GO:0030027|GO:0030479|GO:0033365|GO:0042384	rab-3A-interacting protein isoform alpha 1	496.934	227.462	8.90183	7.79433	570.75	536.549	533.961	346.478	284.074	267.606	169.199	188.968	8.8212	8.9689	8.98114	8.83609	7.95011	7.79119	7.71548	7.72054
ASHGA5P004088	1.28289e-07	2.649e-06	5.51654	up	protein_coding	NM_024076	CCDS12434.1	KCTD15	RefSeq	4935	chr19	+	34287750	34306666		CTCGGTACAGGATGTTCTATAAAAATGGCCCAGAGTATTTTCAACAAAGCGTGCTTCATT	79047	Hs.221873	GO:0051260	BTB/POZ domain-containing protein KCTD15 isoform 1	497.589	88.3457	8.91808	6.45432	580.063	490.844	516.748	402.699	105.844	99.3616	78.7287	69.4481	8.84349	8.84872	8.93463	9.04548	6.53533	6.37533	6.6132	6.2934
ASHGA5P038815	6.46295e-08	1.75e-06	3.34056	up	protein_coding	NM_006256	CCDS714.1	PKN2	RefSeq	6104	chr1	+	89149921	89301938		ATCACAAGCTGCAGGAATTAAATGCACATATTGTTGTATCAGATCCAGAAGATATTACAG	5586	Hs.440833	GO:0004672|GO:0004674|GO:0004697|GO:0005515|GO:0005524|GO:0005634|GO:0005737|GO:0005856|GO:0006351|GO:0006355|GO:0006468|GO:0006915|GO:0007049|GO:0007155|GO:0007165|GO:0010631|GO:0030027|GO:0030496|GO:0032154|GO:0042826|GO:0043296|GO:0043297|GO:0045931|GO:0051301|GO:0071777|GO:2000145	serine/threonine-protein kinase N2	499.206	146.577	8.90775	7.16766	580.429	544.807	521.711	349.878	178.626	172.402	110.184	125.097	8.84503	8.99312	8.9455	8.84737	7.283	7.16212	7.09962	7.12591
ASHGA5P053740	4.70751e-06	2.977e-05	2.81003	up	protein_coding	NM_006717	CCDS43843.1	SPIN1	RefSeq	4535	chr9	+	91003296	91093622		GATTTCCATATTTATGTCTACGATTTGGTGAAAACATCCTAGATGTCATCACAAACTCTG	10927	Hs.146804	GO:0003677|GO:0005634|GO:0005819|GO:0007049|GO:0007275|GO:0007276|GO:0035064	spindlin-1	499.538	175.772	8.91335	7.42277	568.712	533.765	529.399	366.276	229.087	194.018	146.354	133.631	8.81655	8.96133	8.9689	8.90663	7.6317	7.32863	7.50368	7.22706
ASHGA5P001896	1.07868e-07	2.382e-06	4.23198	up	protein_coding	NM_001131008	CCDS47619.1	PTPN12	RefSeq	3122	chr7	+	77167351	77269388	NM_002835	TTGGAGGATGATATGGGAGTATAATGTTGTGATCATTGTAATGGCCTGCCGAGAATTTGA	5782	Hs.61812	GO:0002102|GO:0004726|GO:0005515|GO:0005737|GO:0005886|GO:0006470|GO:0017124|GO:0030054|GO:0042995	tyrosine-protein phosphatase non-receptor type 12 isoform 2	500.931	116.368	8.9124	6.83107	578.87	538.489	535.2	351.165	138.004	142.422	80.9261	104.12	8.83892	8.97473	8.98493	8.85104	6.90999	6.89207	6.65363	6.86859
ASHGA5P004852	9.98273e-06	5.1976e-05	4.3127	up	protein_coding	ENST00000314759	CCDS31946.1	SKA3	GENCODE	2919	chr13	-	21727733	21750741		CAGAAGATATTCTCCAGCTTTTATCAAAATACAACTCAAACCTAGCTACTCCAATAGCAA	221150	Hs.88523	GO:0007067|GO:0051301|GO:0007059|GO:0031110|GO:0005737|GO:0005876|GO:0000940|GO:0005515	spindle and kinetochore associated complex subunit 3 [Source:HGNC Symbol;Acc:20262]	500.94	114.409	8.9395	6.83091	536.629	513.552	509.526	444.053	105.852	131.3	94.851	125.633	8.74043	8.91297	8.91431	9.19031	6.53573	6.76976	6.88266	7.1355
ASHGA5P029968	5.12513e-08	1.53e-06	2.7674	up	protein_coding	NM_174916	CCDS10091.1	UBR1	RefSeq	7758	chr15	-	43235097	43398286		TCAGAACATTTGCTGCCAGGAAATTGTGAACGGGGAAGAGGTTGGAGCTTGCATTTTTCA	197131	Hs.591121	GO:0000151|GO:0000502|GO:0004842|GO:0005829|GO:0006511|GO:0008270|GO:0032007|GO:0070728|GO:0071233	E3 ubiquitin-protein ligase UBR1	502.952	177.879	8.91769	7.44915	599.818	547.86	522.01	342.118	209.934	208.82	141.797	150.966	8.90435	9.00128	8.94659	8.81852	7.50832	7.43164	7.45296	7.40369
ASHGA5P006661	1.47176e-08	7.62e-07	2.73515	up	protein_coding	ENST00000335221	CCDS11672.1	BPTF	GENCODE	10863	chr17	+	65821779	65980494		AGGATGTGCCAGAAGAACCTAACAAGACATGTGAGAGCAGTAACACTAGTGCTACCACTA	2186	Hs.444200	GO:0006351|GO:0000122|GO:0045893|GO:0007010|GO:0007420|GO:0006355|GO:0006338|GO:0005634|GO:0005737|GO:0016589|GO:0008270|GO:0005515|GO:0043565|GO:0003779|GO:0008134|GO:0008094	bromodomain PHD finger transcription factor [Source:HGNC Symbol;Acc:3581]	503.894	181.145	8.9337	7.48208	594.968	535.273	493.058	392.279	202.503	216.197	148.694	157.185	8.89001	8.96477	8.87175	9.00826	7.45706	7.48352	7.5262	7.46155
ASHGA5P002725	1.31179e-05	6.3965e-05	2.42421	up	protein_coding	NM_001166393	CCDS55204.1	MTUS1	RefSeq	3667	chr8	-	17501302	17580084	NM_001001924, NM_001001925, NM_001001931	CTTAATGCAGTTGAAAAGAGCAGGCAAAAGAATCCTCGAAGCTTATGTATCCAGCCACAG	57509	Hs.7946	GO:0005634|GO:0005739|GO:0005794|GO:0005815|GO:0005819|GO:0005874|GO:0005886	microtubule-associated tumor suppressor 1 isoform 6	504.391	205.14	8.92291	7.64539	573.287	548.072	544.491	351.716	268.128	227.026	166.741	158.667	8.82605	9.0026	9.00994	8.85304	7.86453	7.55019	7.69305	7.47379
ASHGA5P008149	2.33581e-06	1.7922e-05	2.70478	up	protein_coding	NM_006088	CCDS7039.1	TUBB4B	RefSeq	1591	chr9	+	140135710	140138159		ACTTCGTTTTCGGTCAGAGTGGTGCTGGGAACAACTGGGCCAAGGGGCACTACACAGAAG	10383	Hs.433615	GO:0000086|GO:0000278|GO:0003924|GO:0005200|GO:0005525|GO:0005634|GO:0005737|GO:0005829|GO:0005856|GO:0005874|GO:0005886|GO:0006457|GO:0006928|GO:0007018|GO:0015630|GO:0042267|GO:0042288|GO:0044267|GO:0051082|GO:0051084|GO:0051225|GO:0051258	tubulin beta-4B chain	505.92	183.817	8.92308	7.48757	581.708	543.738	560.859	337.373	230.054	214.322	143.745	147.145	8.84944	8.99179	9.05511	8.79599	7.63872	7.471	7.47544	7.36514
ASHGA5P009952	7.69968e-08	1.943e-06	2.48509	up	protein_coding	NM_206873	CCDS8161.1	PPP1CA	RefSeq	1356	chr11	-	67165651	67169376		CTGCTGGAAGGTGACATACACGGCCAGTACTACGACCTTCTGCGACTATTTGAGTATGGC	5499	Hs.183994	GO:0000164|GO:0004722|GO:0005515|GO:0005634|GO:0005730|GO:0005737|GO:0005829|GO:0005977|GO:0005979|GO:0005981|GO:0006470|GO:0006629|GO:0007049|GO:0007179|GO:0019433|GO:0030324|GO:0030512|GO:0042587|GO:0043021|GO:0043197|GO:0043204|GO:0044281|GO:0046872|GO:0048754|GO:0051301|GO:0070688|GO:0072357	serine/threonine-protein phosphatase PP1-alpha catalytic subunit isoform 2	507.926	201.418	8.93922	7.62592	587.504	535.633	532.889	375.679	244.513	230.995	155.656	174.506	8.86801	8.96514	8.97822	8.9455	7.72828	7.57628	7.59218	7.60694
ASHGA5P004856	9.17265e-07	9.293e-06	2.62099	up	protein_coding	ENST00000298288	CCDS9686.1	LRR1	GENCODE	1745	chr14	+	50065414	50081390	NR_037793	TCTAAGTAAGGCCATTTCCAGCAGTTTAAAAGGTTTCCTTTCAGCTATGAGACTGGCTCA	122769	Hs.451090	GO:0016567|GO:0005515	leucine rich repeat protein 1 [Source:HGNC Symbol;Acc:19742]	507.927	191.878	8.93357	7.54346	588.505	567.873	516.56	358.772	223.649	243.157	136.732	163.973	8.87262	9.05073	8.93405	8.8769	7.59954	7.65187	7.40223	7.52022
ASHGA5P044254	3.18778e-06	2.2376e-05	3.20717	up	protein_coding	NM_003068	CCDS6146.1	SNAI2	RefSeq	2112	chr8	-	49830238	49833999		TTCAGCTGTAAATACTGTGACAAGGAATATGTGAGCCTGGGCGCCCTGAAGATGCATATT	6591	Hs.360174	GO:0000122|GO:0000122|GO:0000790|GO:0001078|GO:0001649|GO:0001837|GO:0003198|GO:0003273|GO:0003682|GO:0003705|GO:0005634|GO:0005737|GO:0006933|GO:0007219|GO:0007605|GO:0008270|GO:0010839|GO:0010957|GO:0014032|GO:0030335|GO:0032331|GO:0032642|GO:0033629|GO:0035066|GO:0035414|GO:0035921|GO:0043066|GO:0043473|GO:0043518|GO:0043565|GO:0045600|GO:0045667|GO:0050872|GO:0060021|GO:0060070|GO:0060429|GO:…	zinc finger protein SNAI2	508.699	158.598	8.93506	7.25376	581.236	556.906	537.925	358.729	193.488	208.953	110.213	121.737	8.84772	9.0239	8.99249	8.87614	7.3939	7.43279	7.09998	7.08838
ASHGA5P002219	4.90846e-06	3.0669e-05	2.52495	up	protein_coding	NM_001085354	CCDS48146.1	MORC4	RefSeq	3809	chrX	-	106183963	106243474		GAAGGCTCAGGGCTTTGGCAAAGCTTACGCGGCTACGTATCCACGTCAGCTATCTCCTTA	79710	Hs.496544	GO:0005515|GO:0005524|GO:0008270	MORC family CW-type zinc finger protein 4 isoform b	508.717	198.759	8.93003	7.59378	617.213	554.012	521.553	342.092	252.828	236.892	154.654	150.662	8.93998	9.01715	8.94473	8.81826	7.77714	7.61204	7.58449	7.40144
ASHGA5P053150	3.54126e-06	2.419e-05	2.4122	up	protein_coding	NM_001127359	CCDS47623.1	PHTF2	RefSeq	2548	chr7	+	77469446	77553500	NM_001127360	CGGAATAGAAAGTCACACCATTATAAGAAACATTACCCTAATGAGGTATATACTTTGTCC	57157	Hs.203965	GO:0003677|GO:0005634|GO:0005783|GO:0006351|GO:0006355	putative homeodomain transcription factor 2 isoform 3	510.586	208.542	8.9549	7.68455	574.285	524.421	538.191	405.449	252.763	229.201	179.688	172.517	8.82927	8.94019	8.99312	9.05703	7.77693	7.56429	7.80497	7.59202
ASHGA5P035997	0.00213697	0.00403328	2.52159	up	protein_coding	ENST00000339276	CCDS288.1	SFN	GENCODE	1315	chr1	+	27189632	27190947		GAAAGCATGTCTGCTGGGTGTGACCATGTTTCCTCTCAATAAAGTTCCCCTGTGACACTC	2810	Hs.523718	GO:0006915|GO:0008285|GO:0043588|GO:0007165|GO:0008283|GO:0043154|GO:0000079|GO:0006469|GO:0008630|GO:0030216|GO:0043616|GO:0001836|GO:0030307|GO:0046827|GO:0051726|GO:0005634|GO:0005737|GO:0005615|GO:0005515|GO:0019904|GO:0051219|GO:0008426	stratifin [Source:HGNC Symbol;Acc:10773]	510.988	183.921	8.82526	7.49092	861.274	578.559	343.995	260.125	198.765	228.569	131.948	176.402	9.41435	9.07561	8.37688	8.43418	7.42956	7.5608	7.35165	7.62168
ASHGA5P042267	2.39958e-07	3.872e-06	2.98842	up	protein_coding	NM_001143942	CCDS47378.1	RBM24	RefSeq	2467	chr6	+	17281808	17294099		ATGCACACGACCCAGAAGGACACGACGTACACCAAGATCTTCGTCGGGGGGCTGCCCTAC	221662	Hs.519904	GO:0000166|GO:0003730|GO:0005634|GO:0005737|GO:0010830|GO:0030154|GO:0043488	RNA-binding protein 24 isoform 1	511.364	167.906	8.948	7.36862	582.976	562.785	521.907	377.787	203.582	186.466	140.457	141.118	8.85379	9.03925	8.94568	8.95328	7.46446	7.26603	7.4394	7.30459
ASHGA5P034750	6.33008e-08	1.728e-06	8.75784	up	protein_coding	ENST00000433050	CCDS46166.1	ZNF534	GENCODE	2047	chr19	+	52934666	52942699	ENST00000332323	CTTTAGTAAAAATTCCATCCTAGTACAACATTGCAGTATTCATACCAGAGAGAAGCCTTA	147658	Hs.447583	GO:0006351|GO:0006355|GO:0005634|GO:0005622|GO:0003677|GO:0008270|GO:0003676	zinc finger protein 534 [Source:HGNC Symbol;Acc:26337]	511.784	57.5273	8.9582	5.82763	560.239	541.334	542.704	402.859	74.383	64.974	46.8253	43.9268	8.79549	8.9848	9.00544	9.04707	6.02745	5.76453	5.87137	5.64715
ASHGA5P028284	1.33665e-07	2.708e-06	4.02037	up	protein_coding	NM_002524	CCDS877.1	NRAS	RefSeq	4454	chr1	-	115247084	115259515		ATGAAAAAACTCAACAGCAGTGATGATGGGACTCAGGGTTGTATGGGATTGCCATGTGTG	4893	Hs.486502	GO:0000139|GO:0000165|GO:0000186|GO:0003924|GO:0005525|GO:0005886|GO:0007173|GO:0007264|GO:0007265|GO:0007411|GO:0007596|GO:0008284|GO:0008286|GO:0008542|GO:0008543|GO:0030036|GO:0032228|GO:0035022|GO:0043524|GO:0048011|GO:0048169|GO:0050900|GO:0051146	GTPase NRas	512.03	124.395	8.9426	6.93527	625.468	541.117	523.006	358.53	155.973	141.403	102.44	97.7646	8.96133	8.98363	8.94977	8.87565	7.08471	6.88105	6.99888	6.77642
ASHGA5P052789	4.65617e-06	2.9509e-05	2.2778	up	protein_coding	NM_006372	CCDS5005.1	SYNCRIP	RefSeq	3194	chr6	-	86323692	86353043	NM_001159675	AGGCCGCGGGGTACGTGGTGCGAGGGGTGGCCGCGGTGGAAATGTAGGAGGAAAGCGCAA	10492	Hs.571177	GO:0000166|GO:0000398|GO:0003723|GO:0005515|GO:0005634|GO:0005654|GO:0005783|GO:0006396|GO:0008143|GO:0008380|GO:0019048|GO:0030529|GO:0070934|GO:0070937|GO:0071013|GO:0071204	heterogeneous nuclear ribonucleoprotein Q isoform 1	514.513	223.339	8.94834	7.7607	610.031	529.673	565.847	352.5	263.716	287.463	160.032	182.145	8.92345	8.94867	9.06489	8.85634	7.84016	7.89605	7.63645	7.67012
ASHGA5P011409	2.26639e-07	3.722e-06	6.87853	up	protein_coding	NM_006434	CCDS31252.1	SORBS1	RefSeq	5402	chr10	-	97071529	97200937	NM_015385	TGATGATAAAGAGATGAGACCTGCCAGAGCCAAATTTGACTTTAAAGCTCAGACACTAAA	10580	Hs.740371	GO:0001725|GO:0003779|GO:0005070|GO:0005070|GO:0005158|GO:0005515|GO:0005634|GO:0005730|GO:0005737|GO:0005813|GO:0005829|GO:0005829|GO:0005886|GO:0005899|GO:0005913|GO:0005915|GO:0005924|GO:0005925|GO:0006936|GO:0007160|GO:0008092|GO:0008286|GO:0015758|GO:0019901|GO:0032869|GO:0043149|GO:0045121|GO:0045725|GO:0046326|GO:0046889|GO:0048041|GO:0090004	sorbin and SH3 domain-containing protein 1 isoform 1	515.457	72.563	8.97088	6.18878	554.814	528.059	557.447	421.507	79.8804	79.4379	68.5094	62.4244	8.78079	8.94659	9.04299	9.11314	6.12553	6.05949	6.42428	6.1458
ASHGA5P021950	1.18053e-05	5.9122e-05	2.22152	up	protein_coding	ENST00000545282	CCDS55266.1	C8orf47	GENCODE	596	chr8	+	99076749	99105838		TTCCCCAGCGGTGAGACAGGGGAAAAGGTGGAAACAGACATGGAGAATGAGAAAGTGAGT	203111	Hs.171455		chromosome 8 open reading frame 47 [Source:HGNC Symbol;Acc:26823]	515.713	228.539	8.94928	7.79774	595.158	588.89	538.601	340.204	282.259	278.376	171.166	182.354	8.89039	9.10268	8.99443	8.80963	7.94085	7.8467	7.7318	7.6716
ASHGA5P020386	1.52004e-05	7.1177e-05	2.38971	up	protein_coding	NM_001145522	CCDS54837.1	RAI14	RefSeq	4923	chr5	+	34656432	34832717		AACCAAAGCAGTTGAGTGATGTCTCTTCCCCAAGATCAATAACTTCGACTCCACTATCGG	26064	Hs.431400	GO:0005739|GO:0005856|GO:0005938	ankycorbin isoform b	516.895	211.868	8.97515	7.71831	596.181	551.76	498.578	421.062	217.143	238.654	174.267	217.408	8.89289	9.01155	8.88631	9.10987	7.55612	7.62251	7.75726	7.93737
ASHGA5P003400	6.75896e-07	7.55e-06	2.84338	up	protein_coding	NM_017661	CCDS32245.1	ZNF280D	RefSeq	4484	chr15	-	56922373	57025787		GAGTCACATGTACTTAGGTGACAATTTACAGAAAGTCATCTCTGCAGCTTGATGGGCGAC	54816	Hs.511477	GO:0003677|GO:0005634|GO:0006351|GO:0006355|GO:0008270	zinc finger protein 280D isoform 1	517.281	179.938	8.95595	7.44834	631.878	545.861	534.151	357.233	222.992	220.585	127.377	148.796	8.97492	8.99519	8.98218	8.8715	7.5949	7.51044	7.3077	7.38033
ASHGA5P050189	3.63922e-06	2.4647e-05	2.46413	up	protein_coding	NM_003419	CCDS12497.1	ZNF345	RefSeq	3132	chr19	+	37341259	37370477	NM_001242472, NM_001242474, NM_001242475, NM_001242476	GAAACTCTGCGAATTGGAAACTATAAATTGAAATTATGTGCTGAAGGAAGGACTCTAAAC	25850	Hs.362324	GO:0000122|GO:0003677|GO:0005634|GO:0006359|GO:0006366|GO:0006383|GO:0008270	zinc finger protein 345	521.669	208.56	8.97967	7.67859	605.166	557.74	537.877	385.892	261.145	228.345	179.318	165.433	8.91592	9.02651	8.99215	8.98408	7.82181	7.55739	7.8025	7.53264
ASHGA5P009698	1.31594e-06	1.1984e-05	2.36519	up	protein_coding	NM_144710	CCDS46383.1	SEPT10	RefSeq	3256	chr2	-	110300373	110371783		TGAACAGATAAAAAGAGAAAACATTCGTTCGTTGACTATGTCTGGCCATGTTGGTTTTGA	151011	Hs.469615	GO:0005525|GO:0007049|GO:0031105|GO:0051301	septin-10 isoform 1	522.127	214.653	8.96138	7.71942	695.467	517.937	510.882	364.222	264.035	244.926	168.98	180.671	9.10659	8.92369	8.91822	8.89702	7.84242	7.66412	7.71334	7.65781
ASHGA5P001358	3.06058e-08	1.133e-06	3.84142	up	protein_coding	NM_181578	CCDS41843.2	RFC5	RefSeq	2486	chr12	+	118454505	118470042	NM_001130112, NM_007370	GCCTACAGAAATATTACAGAGTTGAAAACTCTGAAGGGGTTGGCACTGCATGATATCCTG	5985	Hs.731908	GO:0000075|GO:0000084|GO:0000278|GO:0000722|GO:0000723|GO:0003677|GO:0005515|GO:0005524|GO:0005654|GO:0005663|GO:0006260|GO:0006260|GO:0006271|GO:0006281|GO:0006281|GO:0006283|GO:0006289|GO:0006297|GO:0017111|GO:0019899|GO:0032201	replication factor C subunit 5 isoform 2	527.366	134.36	8.98528	7.04364	668.615	528.703	530.036	382.109	165.623	157.278	105.407	109.132	9.05073	8.94716	8.97072	8.97251	7.17113	7.03014	7.04074	6.93255
ASHGA5P014104	7.16685e-07	7.839e-06	2.38572	up	protein_coding	NM_001079525	CCDS47060.1	PAICS	RefSeq	3350	chr4	+	57302268	57327534		AAGTCAAATCGTATTAAAACTGCCTTCACCAGAAAATGTGGGGAGACAGCTTTCATTGCA	10606	Hs.518774	GO:0004638|GO:0004639|GO:0005515|GO:0005524|GO:0005829|GO:0006144|GO:0006189|GO:0009113|GO:0009168|GO:0034023|GO:0042802|GO:0044281|GO:0055086	multifunctional protein ADE2 isoform 1	531.664	219.365	9.00782	7.7534	630.367	526.332	567.219	402.739	271.967	243.633	176.431	185.43	8.97197	8.94351	9.06985	9.04595	7.88694	7.65526	7.77553	7.69585
ASHGA5P039111	4.66424e-05	0.000170701	2.50804	up	protein_coding	NM_003875	CCDS46941.1	GMPS	RefSeq	2457	chr3	+	155588324	155655520		GCAGTCTGAAATTTTCCCCTTGGAAACACCAGCATTTGCTATAAAGGAACAAGGATTCCG	8833	Hs.591314	GO:0003921|GO:0003922|GO:0005524|GO:0005829|GO:0006144|GO:0006541|GO:0009113|GO:0009168|GO:0016462|GO:0044281|GO:0055086	GMP synthase [glutamine-hydrolyzing]	532.544	208.34	8.99242	7.66586	617.456	629.04	524.554	359.125	270.417	234.63	178.124	150.19	8.94119	9.19437	8.95651	8.87762	7.8784	7.59921	7.78992	7.39591
ASHGA5P044563	3.31051e-07	4.741e-06	2.12877	up	protein_coding	NM_198551	CCDS41470.1	MIA3	RefSeq	8123	chr1	+	222791443	222841351		GAGGCAGAAAGTGGAGATTCTGAATGAGCTCTATCAGCAGAAGGAGATGGCTTTGCAAAA	375056	Hs.118474	GO:0002687|GO:0005515|GO:0005789|GO:0006887|GO:0007162|GO:0015031|GO:0016021|GO:0030336|GO:0042060	melanoma inhibitory activity protein 3 precursor	533.054	244.201	9.00548	7.91546	603.835	580.024	572.23	376.126	282.217	286.746	192.991	214.849	8.91275	9.07864	9.08235	8.94818	7.94072	7.8903	7.91174	7.91907
ASHGA5P037167	1.78041e-07	3.188e-06	4.48895	up	protein_coding	NM_017896	CCDS13510.1	GID8	RefSeq	4440	chr20	+	61569440	61579827		AAAGCTCAATAACTTGCATGTCCAGAGAGCAGACATGAACCGCCTCATCATGAACTACCT	54994	Hs.353013	GO:0005634	protein C20orf11	534.314	117.565	9.01834	6.85196	585.447	580.748	559.769	411.291	142.988	139.544	96.6562	91.0718	8.86374	9.08097	9.04953	9.0791	6.95901	6.86215	6.9105	6.67617
ASHGA5P009603	3.1031e-06	2.1979e-05	2.31125	up	protein_coding	NM_001032387	CCDS8901.2	SUOX	RefSeq	2329	chr12	+	56391042	56399309		ATTGCAGTGCTGAAGACACTGGACCCGGTCTGCTACAATGCTGCTGCTGCACAGAGCTGT	6821	Hs.558403	GO:0000096|GO:0000098|GO:0005758|GO:0005759|GO:0005829|GO:0007584|GO:0008482|GO:0009055|GO:0020037|GO:0030151|GO:0034641|GO:0043546|GO:0044281|GO:0070221	sulfite oxidase, mitochondrial	534.716	227.232	8.99889	7.79022	703.263	511.404	549.01	375.186	253.274	295.662	163.482	196.51	9.12157	8.90723	9.02367	8.94309	7.78038	7.93416	7.66395	7.78238
ASHGA5P052783	2.54531e-08	1.018e-06	6.84032	up	protein_coding	ENST00000369798	CCDS4993.1	TTK	GENCODE	3010	chr6	+	80714321	80752244	NM_001166691	AAAGAATGACTTTCCACCTGCTTGTCAGTTGTCAACACCTTATGGCCAACCTGCCTGTTT	7272	Hs.169840	GO:0008284|GO:0006468|GO:0007052|GO:0007051|GO:0010862|GO:0007094|GO:0005819|GO:0005524|GO:0004674|GO:0004672|GO:0004713|GO:0016772|GO:0004712	TTK protein kinase [Source:HGNC Symbol;Acc:12401]	534.931	76.2494	9.01975	6.24569	608.998	592.756	524.009	413.961	78.4027	94.24	59.3174	73.0374	8.92118	9.11461	8.95424	9.08897	6.09817	6.30461	6.21923	6.36075
ASHGA5P051459	1.23792e-08	6.88e-07	7.79736	up	protein_coding	NM_001106	CCDS2679.1	ACVR2B	RefSeq	11373	chr3	+	38495789	38534633		CTAAGCCCAGGACATGAGTGTCTGTCCAGACTCAGTGGATCTGAAGAAAAAAGGAAAAAA	93	Hs.174273	GO:0001702|GO:0001822|GO:0001946|GO:0001974|GO:0004674|GO:0004674|GO:0004702|GO:0004712|GO:0005024|GO:0005515|GO:0005524|GO:0005737|GO:0005886|GO:0005887|GO:0006355|GO:0007165|GO:0007178|GO:0007368|GO:0007498|GO:0007507|GO:0009749|GO:0009791|GO:0009952|GO:0009986|GO:0016362|GO:0019838|GO:0030073|GO:0030324|GO:0030501|GO:0030509|GO:0030509|GO:0030509|GO:0031016|GO:0032147|GO:0032927|GO:0035265|GO:…	activin receptor type-2B precursor	535.014	66.6039	9.00787	6.04488	620.845	564.596	585.743	368.871	82.9777	76.2585	53.7686	53.4109	8.95154	9.04439	9.11529	8.92024	6.18328	5.9993	6.07185	5.92509
ASHGA5P011372	1.75891e-05	7.9223e-05	3.44497	up	protein_coding	ENST00000371060	CCDS30740.1	LEPR	GENCODE	5135	chr1	+	65886334	66101111	NM_001198689	TTTTCAGAAGAGAACGGACATTCTTTGAAGTCTAATCATGATCACTACAGATGAACCCAA	3953	Hs.723178	GO:0007275|GO:0008203|GO:0051346|GO:0007166|GO:0006112|GO:0016021|GO:0005886|GO:0005576|GO:0005515|GO:0004888|GO:0004896	leptin receptor [Source:HGNC Symbol;Acc:6554]	535.087	156.042	9.00503	7.22054	612.604	608.361	551.193	368.188	152.763	236.323	103.959	131.123	8.92973	9.14576	9.02817	8.91645	7.05252	7.60857	7.02202	7.19904
ASHGA5P055682	1.62486e-07	3.03e-06	2.01835	up	protein_coding	NM_020936	CCDS9251.1	DDX55	RefSeq	2638	chr12	+	124086671	124105482		ATCTCAGATTTGGAAGATGACTGCTGATTCCAGTGCCACAGATGAACCCACAAGGACATA	57696	Hs.286173	GO:0003723|GO:0005524|GO:0008026	ATP-dependent RNA helicase DDX55	535.872	260.236	9.02061	8.00743	616.083	552.75	569.751	404.905	304.442	298.49	205.86	232.154	8.93728	9.01403	9.07561	9.05551	8.04467	7.94896	8.00455	8.03155
ASHGA5P012638	6.31058e-06	3.7269e-05	2.59824	up	protein_coding	NM_001017370	CCDS31962.1	NHLRC3	RefSeq	3371	chr13	+	39612454	39624246		TCCGTCTGGATCACGGATGTAGGAAGTGATTTCATGATCCTTTGGCTGCATGGAGAAAAT	387921	Hs.507783	GO:0005576	NHL repeat-containing protein 3 isoform b	536.367	206.157	9.01736	7.63983	597.985	557.143	604.583	385.756	242.149	264.043	138.472	179.964	8.90046	9.02464	9.16121	8.98316	7.71258	7.77197	7.42218	7.65259
ASHGA5P033593	1.37836e-06	1.2375e-05	2.72965	up	protein_coding	NM_020964	CCDS11926.2	EPG5	RefSeq	12715	chr18	-	43427573	43547305		TTCAGTTCAGGTTCCTATGGAAGATCAGATCCGTTTGAGGCCTGGCTCTGAATTACATCT	57724	Hs.514843	GO:0006914	ectopic P granules protein 5 homolog	536.616	193.681	9.00425	7.55553	639.397	574.236	576.717	356.113	225.112	247.337	137.456	164.817	8.99116	9.06688	9.09182	8.86714	7.60833	7.6763	7.41026	7.52724
ASHGA5P003798	1.02544e-06	9.953e-06	4.02965	up	protein_coding	NM_152896	CCDS6469.1	UHRF2	RefSeq	3637	chr9	+	6413150	6507051		GGATGAAGTCGACCGAGGTGATGAGTTCACATACACTGGAAGCGGTGGTAAAAATCTTGC	115426	Hs.493401	GO:0003677|GO:0004842|GO:0005515|GO:0005634|GO:0005720|GO:0005730|GO:0006511|GO:0007049|GO:0008270|GO:0008283|GO:0016567|GO:0030154|GO:0042393|GO:0051726|GO:0051865|GO:0071158	E3 ubiquitin-protein ligase UHRF2	538.019	130.046	8.99843	6.98777	656.957	630.261	523.416	341.442	158.427	161.382	98.1002	102.277	9.02791	9.19805	8.95242	8.81533	7.10748	7.07042	6.92983	6.84336
ASHGA5P001026	4.44934e-06	2.8536e-05	2.75302	up	protein_coding	NM_006667	CCDS14576.1	PGRMC1	RefSeq	1928	chrX	+	118370210	118378429		AAATTCTACGGGCCCGAGGGGCCGTATGGGGTCTTTGCTGGAAGAGATGCATCCAGGGGC	10857	Hs.90061	GO:0005496|GO:0005515|GO:0005634|GO:0005730|GO:0005783|GO:0005789|GO:0009986|GO:0016021|GO:0020037	membrane-associated progesterone receptor component 1	538.482	193.801	9.01219	7.55118	660.963	544.536	579.055	369.374	243.981	238.837	149.528	142.857	9.03545	8.99249	9.09942	8.92141	7.72516	7.62387	7.53498	7.32071
ASHGA5P015316	2.07992e-07	3.521e-06	2.87693	up	protein_coding	NM_001001971	CCDS31207.1	FAM13C	RefSeq	3101	chr10	-	61005888	61122352		GAAATACCGGGTAACTAAGCAAGACAAGAACCTCATAAAGCCGCTTTATGACCGATACAG	220965	Hs.607594		protein FAM13C isoform 2	538.617	183.13	9.02139	7.49686	630.674	576.995	561.083	385.716	210.787	214.494	159.092	148.147	8.97286	9.07337	9.05635	8.98297	7.51407	7.47273	7.62728	7.37335
ASHGA5P005954	1.06094e-07	2.359e-06	37.8112	up	protein_coding	NM_002728	CCDS7955.1	PRG2	RefSeq	874	chr11	-	57154833	57158130		TCAAGCTTGGTTTACTTGCCGGAGGTGCTACAGGGGCAACCTGGTTTCCATCCACAACTT	5553	Hs.512633	GO:0005576|GO:0006955|GO:0008201|GO:0030133|GO:0030246|GO:0042742	bone marrow proteoglycan isoform 1 preproprotein	538.763	13.6906	9.01374	3.773	618.177	584.617	587.965	364.291	21.1449	12.425	10.9298	10.2626	8.94391	9.09351	9.12006	8.89749	4.22068	3.41929	3.82489	3.62714
ASHGA5P013014	1.84744e-07	3.254e-06	3.76556	up	protein_coding	NM_001023587	CCDS33898.1	ABCC5	RefSeq	2007	chr3	-	183701540	183735727		TTCAGTGGACCAAATTTTCAGGATGGCTGTATTCTGCGGTCAGAATGAGAGAGTCAAGCT	10057	Hs.728765	GO:0005524|GO:0005886|GO:0005887|GO:0005975|GO:0006810|GO:0008514|GO:0015711|GO:0016020|GO:0030203|GO:0030212|GO:0030213|GO:0032496|GO:0032868|GO:0042626|GO:0044281|GO:0048471|GO:0055085	multidrug resistance-associated protein 5 isoform 2	539.911	141.39	9.01707	7.1042	651.231	562	574.188	372.224	174.049	174.379	100.614	116.516	9.01403	9.03715	9.08668	8.93042	7.24394	7.1768	6.96832	7.02774
ASHGA5P050951	9.1864e-09	5.7e-07	4.92713	up	protein_coding	NM_013296	CCDS792.2	GPSM2	RefSeq	3039	chr1	+	109419602	109473044		TCTTGGAAACACACATTACCTCCTTGGCAACTTCAGGGATGCAGTTATAGCTCATGAGCA	29899	Hs.584901	GO:0000132|GO:0005092|GO:0005515|GO:0005634|GO:0005730|GO:0005737|GO:0005938|GO:0007186|GO:0008277|GO:0042802|GO:0045177|GO:0060487	G-protein-signaling modulator 2	539.95	107.085	9.03512	6.73437	598.978	560.223	586.407	414.191	119.735	124.101	88.3662	96.1362	8.90213	9.03251	9.11633	9.08952	6.71117	6.68836	6.78418	6.75379
ASHGA5P053909	6.96511e-07	7.683e-06	4.53403	up	protein_coding	NM_001001888	CCDS48077.2	VCX3B	RefSeq	1183	chrX	+	8432870	8434551	ENST00000381059, ENST00000381089	AGCGAGATGGAAGAACCACTGAGTCAGGAGAGCGAGATGGAAGAACTACCGAGTGTGTAG	425054	Hs.534814	GO:0005634|GO:0005730	variable charge X-linked protein 3B	539.982	117.845	9.02707	6.84628	624.388	581.786	556.412	397.344	150.445	137.16	98.8196	84.9567	8.95898	9.0846	9.03925	9.02546	7.03173	6.83506	6.9434	6.57492
ASHGA5P013565	1.08061e-06	1.0346e-05	2.89031	up	protein_coding	NM_025212	CCDS3665.1	CXXC4	RefSeq	5578	chr4	-	105389462	105416058		AATGTGAAGAGCTAAAGAAAAAACCTGGCACTTCACTAGAGAGAACACCTGTTCCCAGCG	80319	Hs.12248	GO:0003677|GO:0005737|GO:0007352|GO:0008270|GO:0016023|GO:0016055|GO:0030165|GO:0030178|GO:0031410	CXXC-type zinc finger protein 4	541.162	183.832	9.04257	7.51135	620.489	554.365	540.499	449.295	210.459	198.141	157.271	169.457	8.95044	9.01774	8.99975	9.20237	7.51241	7.35935	7.60791	7.56572
ASHGA5P035327	6.43029e-07	7.307e-06	4.93364	up	protein_coding	NM_030923	CCDS2172.1	TMEM163	RefSeq	1901	chr2	-	135213329	135476571		TTCCTTCTGTCATCCATATGTATAGTGGTCAAAGCCATCCATGACCTCTCAACTAGGCTG	81615	Hs.369471	GO:0008270|GO:0030054|GO:0030285|GO:0031901	transmembrane protein 163	542.845	107.239	9.03848	6.73583	647.584	562.912	542.739	418.144	128.302	112.978	102.533	85.1434	9.00673	9.03965	9.00581	9.10175	6.80401	6.56074	7.00059	6.57799
ASHGA5P052042	8.7155e-09	5.57e-07	3.2863	up	protein_coding	NM_024590	CCDS43264.1	ARSJ	RefSeq	4689	chr4	-	114821439	114900878		GCAGTCTCAGGTTCAACTTGCCATTCAGGTGTTACTTGTGGATAAGCACAAATATTTCCT	79642	Hs.22895	GO:0004065|GO:0005576|GO:0005788|GO:0006644|GO:0006665|GO:0006687|GO:0043687|GO:0044267|GO:0044281|GO:0046872	arylsulfatase J precursor	542.898	162.749	9.036	7.31953	649.932	554.961	558.945	407.753	197.157	191.536	127.155	135.147	9.01117	9.01966	9.04725	9.06591	7.4184	7.31354	7.30382	7.24236
ASHGA5P014813	3.02629e-08	1.129e-06	3.75609	up	protein_coding	NM_001025367	CCDS47433.1	VEGFA	RefSeq	3608	chr6	+	43737945	43754223		AGAAATCCCGTCCCTGTGGGCCTTGCTCAGAGCGGAGAAAGCATTTGTTTGTACAAGATC	7422	Hs.73793	GO:0000122|GO:0001525|GO:0001541|GO:0001569|GO:0001570|GO:0001666|GO:0001701|GO:0001822|GO:0001934|GO:0001938|GO:0001938|GO:0001968|GO:0002042|GO:0002052|GO:0002053|GO:0002092|GO:0002575|GO:0002576|GO:0002687|GO:0003007|GO:0003151|GO:0003169|GO:0005125|GO:0005125|GO:0005161|GO:0005172|GO:0005515|GO:0005576|GO:0005578|GO:0005615|GO:0005615|GO:0005737|GO:0006357|GO:0007399|GO:0007498|GO:0007595|GO:…	vascular endothelial growth factor A isoform c	544.084	142.642	9.03539	7.12616	626.921	571.16	587.315	390.941	170.458	174.412	106.074	119.622	8.96429	9.05729	9.11817	9.00182	7.21428	7.17711	7.05075	7.0625
ASHGA5P038792	2.44826e-08	9.97e-07	5.85352	up	protein_coding	NM_003212	CCDS2742.1	TDGF1	RefSeq	2174	chr3	+	46619075	46623952	NM_001174136, NR_002718	ATTTCCAAAATGGTCTCTAACATTTCCTTACAGAACTACTTCTTACTTCTTTGCCCTGCC	6997	Hs.385870	GO:0000187|GO:0001570|GO:0001701|GO:0001763|GO:0001954|GO:0002042|GO:0005102|GO:0005515|GO:0005615|GO:0005634|GO:0005794|GO:0007173|GO:0007369|GO:0007507|GO:0008083|GO:0008284|GO:0008284|GO:0008595|GO:0009790|GO:0009966|GO:0009986|GO:0010595|GO:0016324|GO:0018105|GO:0019897|GO:0030154|GO:0030335|GO:0030509|GO:0030512|GO:0030879|GO:0031225|GO:0035729|GO:0043066|GO:0044344|GO:0045121|GO:0045944|GO:…	teratocarcinoma-derived growth factor 1 isoform 1 precursor	545.062	90.5364	9.04726	6.49796	615.343	564.567	579.761	420.575	92.5979	107.798	75.1521	86.5981	8.9353	9.04418	9.10154	9.10804	6.34714	6.49255	6.54729	6.60487
ASHGA5P046796	1.63277e-06	1.399e-05	3.16412	up	protein_coding	NM_172247	CCDS35192.1	CSF2RA	RefSeq	1590	chrY	+	1351570	1378828	NM_001161529, NM_001161530, NM_001161532, NM_006140, NM_172245, NM_172246, NM_172249, NR_027760	CCTCCGCGACACGGGGGAACTGTTTTCTTGATGATGCTGTGAACCTTTATATCATTTTCT	1438	Hs.520937	GO:0004872|GO:0004896|GO:0005576|GO:0005886|GO:0005887	granulocyte-macrophage colony-stimulating factor receptor subunit alpha isoform c precursor	545.199	170.957	9.03437	7.37256	669.2	530.71	583.862	397.023	223.822	201.321	126.394	132.29	9.0516	8.95138	9.11061	9.0239	7.60141	7.38195	7.29451	7.21239
ASHGA5P016703	4.57533e-07	5.816e-06	4.89849	up	protein_coding	NM_013266	CCDS7269.1	CTNNA3	RefSeq	3248	chr10	-	67679724	69455949		AAACAGAAAGGCAGCATGTCAGCTGAAACACCAATCACATTGAATATCGATCCTCAGGAT	29119	Hs.660362	GO:0005198|GO:0005515|GO:0005737|GO:0005916|GO:0015629|GO:0016337|GO:0045296	catenin alpha-3	545.316	109.171	9.05365	6.76131	575.906	552.957	595.856	456.545	125.645	122.591	96.387	92.0609	8.83336	9.01483	9.1429	9.22351	6.77452	6.67224	6.90577	6.69271
ASHGA5P046105	1.00613e-05	5.2291e-05	3.6495	up	protein_coding	NM_016378	CCDS35200.1	VCX2	RefSeq	817	chrX	-	8137984	8139308	ENST00000381059, ENST00000381089, NM_001001888	AGAGATCTCACCAGCGGGGTGCTTGCCATTCTGAAGATAATAAAATGAATGTGTTGCAAA	51480	Hs.279737	GO:0003674|GO:0005575|GO:0008150	variable charge X-linked protein 2	547.29	148.779	9.04247	7.17477	634.852	589.315	578.121	386.872	207.719	152.018	126.728	108.65	8.98099	9.10365	9.09586	8.98938	7.49269	6.98155	7.29805	6.92679
ASHGA5P005052	6.07523e-06	3.6183e-05	2.09822	up	protein_coding	NM_032124	CCDS32829.1	HDHD2	RefSeq	2245	chr18	-	44633780	44676871		CTCTTAAAAGGTTACGTGGTGCTTCTGTAATCATTAGGTTTGTGACCAATACAACCAAAG	84064	Hs.465041	GO:0016787|GO:0046872	haloacid dehalogenase-like hydrolase domain-containing protein 2	548.241	253.025	9.04941	7.98024	656.907	582.848	542.943	410.267	282.305	277.627	231.125	221.043	9.02742	9.08807	9.00626	9.07589	7.94115	7.84369	8.17486	7.96127
ASHGA5P000743	4.69268e-07	5.907e-06	3.23065	up	protein_coding	NM_004237	CCDS3858.1	TRIP13	RefSeq	2408	chr5	+	892968	918164		ATCTACCTCTCTTGTTTGGAAGAACTGATGAAGTGTCAGATCATATACCCTCGCCAGCAG	9319	Hs.731712	GO:0003712|GO:0005515|GO:0005524|GO:0005634|GO:0006302|GO:0006366|GO:0007130|GO:0007131|GO:0007283|GO:0017111|GO:0030154|GO:0048477	pachytene checkpoint protein 2 homolog isoform 1	551.525	165.944	9.05763	7.36581	681.677	567.538	528.68	428.204	170.033	191.698	139.178	162.866	9.07966	9.04976	8.96734	9.13378	7.20949	7.315	7.42906	7.50969
ASHGA5P001796	3.21133e-05	0.000127025	2.6173	up	protein_coding	NM_014595	CCDS11715.1	NT5C	RefSeq	975	chr17	-	73126319	73127890		GGGTGAGAAGTACCGCTGGGTGGAGCAGCACCTGGGGCCCCAGTTCGTAGAACGAATTAT	30833	Hs.67201	GO:0005634|GO:0005737|GO:0005739|GO:0005829|GO:0006144|GO:0006195|GO:0006206|GO:0008252|GO:0008253|GO:0009223|GO:0016311|GO:0019103|GO:0044281|GO:0046135|GO:0046872|GO:0055086	5'(3')-deoxyribonucleotidase, cytosolic type isoform 1	551.58	208.418	9.03855	7.65047	638.362	601.986	619.082	346.889	271.47	256.386	148.81	157.007	8.98828	9.13162	9.19591	8.8384	7.88408	7.72999	7.52754	7.46028
ASHGA5P054370	2.06241e-05	9.0002e-05	2.60091	up	protein_coding	NM_024693	CCDS7084.1	ECHDC3	RefSeq	1674	chr10	+	11784355	11806065		CTAGGAAGATCGCATCGCTGAGCCGTCCGGTGGTGTCCCTGGGCAAAGCCACCTTCTACA	79746	Hs.22242	GO:0003824|GO:0005739	enoyl-CoA hydratase domain-containing protein 3, mitochondrial precursor	552.428	209.221	9.04511	7.6661	655.515	595.669	593.684	364.844	276.908	239.6	167.686	152.69	9.02464	9.11987	9.13594	8.9	7.91353	7.62728	7.70235	7.42122
ASHGA5P020796	3.90597e-06	2.5984e-05	3.07384	up	protein_coding	NM_016612	CCDS47828.1	SLC25A37	RefSeq	1865	chr8	+	23386362	23430063		ACGTTTTCCACCACCAAGGAAACAGCCACCTAGCCAACGGGATAGCTGGGAGTATGGCCA	51312	Hs.726050	GO:0005381|GO:0005743|GO:0016021|GO:0048250|GO:0055072	mitoferrin-1	552.938	178.463	9.07337	7.45333	607.706	584.903	558.412	460.733	229.693	186.031	146.286	151.843	8.91972	9.09386	9.04548	9.23441	7.63563	7.26275	7.50226	7.41268
ASHGA5P014481	8.7256e-09	5.57e-07	3.57433	up	protein_coding	NM_001128626	CCDS45829.1	SPIRE1	RefSeq	5444	chr18	-	12446510	12657912		TTAGACGTAGCAGATTAGCAATGCGGCCACTTAGCATGTCTTACAGTTTTGACTTGTCAG	56907	Hs.515283	GO:0003779|GO:0005794|GO:0005856|GO:0048193|GO:0048471	protein spire homolog 1 isoform a	553.175	150.978	9.05379	7.21612	677.5	566.96	578.014	390.228	179.125	176.373	123.302	125.112	9.0717	9.04831	9.09566	8.99949	7.28713	7.19246	7.25865	7.12623
ASHGA5P014187	4.26516e-06	2.7713e-05	2.18457	up	protein_coding	NM_030937	CCDS30557.1	CCNL2	RefSeq	3136	chr1	-	1321090	1334718		AGACCTCATGGAATTACATGAACGACAGCCTTCGCACCGACGTCTTCGTGCGGTTCCAGC	81669	Hs.515704	GO:0000079|GO:0005634|GO:0006351|GO:0006355|GO:0006396|GO:0016607|GO:0019901	cyclin-L2 isoform A	554.184	246.651	9.06686	7.93951	656.892	559.697	579.112	421.035	273.85	278.659	225.31	208.784	9.02694	9.03114	9.09966	9.1097	7.89428	7.84777	8.14293	7.87304
ASHGA5P009590	5.34596e-08	1.569e-06	4.90708	up	protein_coding	NM_013233	CCDS42770.1	STK39	RefSeq	3288	chr2	-	168810529	169104105		TTCAGTACAAATAGCAGATTTTGGGGTAAGTGCGTTCCTAGCAACAGGGGGTGATGTTAC	27347	Hs.276271	GO:0004702|GO:0005524|GO:0005634|GO:0005737|GO:0005856|GO:0006468|GO:0006950|GO:0016323|GO:0016324|GO:0019901|GO:0023014|GO:0043268	STE20/SPS1-related proline-alanine-rich protein kinase	554.397	110.68	9.05954	6.76467	659.842	560.892	602.486	394.368	139.274	126.13	88.8252	88.4907	9.03348	9.03376	9.15687	9.01403	6.92333	6.71144	6.7904	6.63352
ASHGA5P001997	2.6237e-06	1.9428e-05	2.65451	up	protein_coding	NM_024612	CCDS11617.1	DHX40	RefSeq	3682	chr17	+	57642885	57685713		TATGAAGCAGGGTTTTCACAACATGGTATGATTGGTGTAACTCAACCACGAAAAGTAGCT	79665	Hs.29403	GO:0003676|GO:0005524|GO:0008026	probable ATP-dependent RNA helicase DHX40 isoform 1	554.777	205.761	9.07536	7.66692	610.903	592.084	583.312	432.81	219.642	238.317	157.778	207.309	8.9254	9.11288	9.1094	9.15377	7.57463	7.62005	7.613	7.85998
ASHGA5P055244	2.06431e-08	9.4e-07	3.60468	up	protein_coding	NM_001130148	CCDS44781.1	CCDC77	RefSeq	2305	chr12	+	498515	551806	NM_001130146, NM_001130147, NM_032358	GGAAGTAGAAGGCTTTAAGACAGATATTAAAGTTCTCCGACAGAAACTGAAAGACTTGGA	84318	Hs.631656	GO:0005813	coiled-coil domain-containing protein 77 isoform b	556.583	151.895	9.07306	7.22319	628.905	600.404	585.397	411.625	169.303	188.749	123.29	126.239	8.9689	9.12886	9.11434	9.08014	7.20383	7.28713	7.25831	7.14349
ASHGA5P031093	8.73212e-07	9.021e-06	3.61068	up	protein_coding	NM_021179	CCDS1279.1	C1orf114	RefSeq	1866	chr1	-	169364113	169396670		GCAAGAGGAATGTTTATTCTTCCTTAAAGGAACAGAAGGCCGGGAAAGGGCCTTTAAACA	57821	Hs.567557	GO:0005634|GO:0005730	uncharacterized protein C1orf114	558.294	154.511	9.07901	7.22674	648.849	550.839	606.481	427.007	197.426	186.305	117.501	116.811	9.00907	9.01033	9.16644	9.13021	7.41951	7.26484	7.19106	7.03156
ASHGA5P011002	6.25573e-08	1.717e-06	5.05261	up	protein_coding	ENST00000368733	CCDS1038.1	S100A8	GENCODE	523	chr1	-	153362507	153363664		TCTTTCAGAAGACCTGGTGGGGCAAGTCCGTGGGCATCATGTTGACCGAGCTGGAGAAAG	6279	Hs.416073	GO:0006954|GO:0032496|GO:0045471|GO:0042060|GO:0006935|GO:0010043|GO:0002526|GO:0002544|GO:0005737|GO:0005886|GO:0005615|GO:0005856|GO:0005515|GO:0005509	S100 calcium binding protein A8 [Source:HGNC Symbol;Acc:10498]	558.98	108.64	9.0699	6.73288	700.788	592.817	535.973	406.342	123.258	134.997	74.8667	101.438	9.11701	9.11478	8.98651	9.06132	6.74911	6.81143	6.5405	6.83047
ASHGA5P043048	3.76155e-07	5.137e-06	2.44332	up	protein_coding	NM_033224	CCDS5499.1	PURB	RefSeq	9074	chr7	-	44915891	44924960		GACAGGGTCTTCACAATCCTTCACCAGTGGCTACTAAGCTATAATTAGCTGAATAGAAAG	5814	Hs.349150	GO:0000900|GO:0003690|GO:0003697|GO:0003700|GO:0003729|GO:0005634|GO:0005662|GO:0006351|GO:0008134|GO:0032422|GO:0045637|GO:0045892|GO:0046332	transcriptional activator protein Pur-beta	561.21	226.205	9.09183	7.80299	617.324	603.015	583.93	440.569	261.823	261.699	180.93	200.367	8.94044	9.13525	9.11118	9.18045	7.8262	7.75955	7.81526	7.81093
ASHGA5P014320	1.71533e-05	7.7707e-05	2.03014	up	protein_coding	NM_001142615	CCDS46300.1	EHBP1	RefSeq	5010	chr2	+	62900985	63273621	NM_001142616	GCATCTGGAGAACAAAACAGTAAGTTGGTGGACTTGAAGCTGAAGAAGCTCCTAGAAGTT	23301	Hs.271667	GO:0005737|GO:0016020	EH domain-binding protein 1 isoform 3	561.566	272.125	9.07911	8.05753	670.476	582.326	590.691	402.772	349.696	311.313	219.996	207.494	9.05596	9.08587	9.12828	9.04634	8.24763	8.01693	8.10323	7.86234
ASHGA5P046611	1.3302e-07	2.698e-06	2.80926	up	protein_coding	ENST00000218249	CCDS35353.1	RAB40AL	GENCODE	1029	chrX	+	102192199	102193228		ATTCAAAGAAATACGTTTTCAGTTTCTCATGGGAACAATGCTGCTTGGGAATGTGTGTGA	282808	Hs.449517	GO:0016567|GO:0007264|GO:0035556|GO:0015031|GO:0007165|GO:0006886|GO:0006913|GO:0006184|GO:0005886|GO:0005622|GO:0005739|GO:0016020|GO:0005525|GO:0003924	RAB40A, member RAS oncogene family-like [Source:HGNC Symbol;Acc:25410]	562.132	197.058	9.07778	7.58759	680.877	593.528	576.653	397.471	242.575	234.483	151.741	159.431	9.07768	9.11633	9.09121	9.0259	7.71571	7.59853	7.55725	7.47888
ASHGA5P026448	7.89399e-07	8.363e-06	42.3479	up	protein_coding	NM_001031666	CCDS41651.1	MS4A3	RefSeq	1356	chr11	+	59824100	59838588	NM_001031809, NM_006138	AGTTGTCACTCTTCATCAGAGTCACCGGACCTATGCAATTACATGGGCTCCATATCAAAT	932	Hs.99960	GO:0005515|GO:0012505|GO:0016021|GO:0048471	membrane-spanning 4-domains subfamily A member 3 isoform c	562.602	13.2322	9.09279	3.68857	633.015	557.224	624.547	435.622	11.4738	18.4679	7.13701	15.85	8.97768	9.0249	9.20463	9.16395	3.29985	3.99392	3.21945	4.24106
ASHGA5P039918	1.20838e-07	2.547e-06	2.41156	up	protein_coding	NM_000812	CCDS3474.1	GABRB1	RefSeq	2226	chr4	+	47033294	47428447		TTACAATTCTGTCCTGGGTGTCTTTTTGGATCAACTATGATGCATCTGCAGCCAGAGTCG	2560	Hs.27283	GO:0004890|GO:0005230|GO:0005254|GO:0005886|GO:0005887|GO:0006810|GO:0007165|GO:0007268|GO:0030054|GO:0034220|GO:0034707|GO:0045211|GO:0055085	gamma-aminobutyric acid receptor subunit beta-1 precursor	562.777	226.741	9.07256	7.8026	717.384	581.291	561.044	391.387	271.282	262.291	182.269	191.121	9.14679	9.08315	9.05596	9.00436	7.88335	7.76234	7.82784	7.73685
ASHGA5P010790	2.84519e-07	4.32e-06	4.89715	up	protein_coding	NM_007212	CCDS1365.1	RNF2	RefSeq	3551	chr1	+	185014550	185071740		ATACAGGCCATGAACAGACTGCAGCGAGGCAAGAAACAACAGATTGAAAATGGTAGTGGA	6045	Hs.591490	GO:0000122|GO:0000151|GO:0000278|GO:0001702|GO:0001739|GO:0003682|GO:0004842|GO:0005515|GO:0005634|GO:0005730|GO:0006351|GO:0008270|GO:0009948|GO:0016604|GO:0031519|GO:0035102|GO:0035518|GO:0071339|GO:0071535	E3 ubiquitin-protein ligase RING2	564.23	113.045	9.08284	6.79089	631.76	625.417	613.514	386.23	144.4	128.175	90.841	88.7647	8.97446	9.18501	9.18477	8.9871	6.97309	6.73433	6.81937	6.63679
ASHGA5P051104	3.96753e-05	0.000149999	2.38563	up	protein_coding	NM_000628	CCDS13623.1	IL10RB	RefSeq	1966	chr21	+	34638664	34669539		AGGGGCCCCAAAGCTAGGCTCTGAGAAGGAAACACACTCGGCTGGGCACAGTGACGTACT	3588	Hs.654593	GO:0004872|GO:0004920|GO:0005515|GO:0005886|GO:0006954|GO:0006955|GO:0007165|GO:0016021|GO:0032002	interleukin-10 receptor subunit beta precursor	564.54	234.974	9.07521	7.82084	669.418	614.875	600.907	372.962	297.675	298.772	176.726	166.725	9.05351	9.15892	9.15377	8.93463	8.01179	7.95011	7.7781	7.54334
ASHGA5P051901	1.65535e-07	3.065e-06	2.08822	up	protein_coding	NM_001145191	CCDS47028.1	FAM200B	RefSeq	4395	chr4	+	15683351	15692070		AAATACCAAAGTGTTTTGCATGAATCCTTTGCCTGAATTGTGCACATTGCAAGGAATGCT	285550	Hs.731718	GO:0003676	putative protein FAM200B	566.098	264.962	9.09141	8.02914	682.767	592.129	583.325	406.172	322.872	306.212	210.581	220.183	9.08209	9.11314	9.1097	9.06071	8.12803	7.9924	8.03987	7.95626
ASHGA5P009889	2.2559e-08	9.65e-07	2.51951	up	protein_coding	NM_174887	CCDS32593.1	IFT20	RefSeq	1006	chr17	-	26655350	26662515	NM_001267776, NM_001267778	GGGCCGGCAGCCATGGCCAAGGACATCCTGGGTGAAGCAGGGCTACACTTTGATGAACTG	90410	Hs.705431	GO:0005515|GO:0005794|GO:0005814|GO:0005929|GO:0005932|GO:0030030|GO:0030992|GO:0044292|GO:0051642	intraflagellar transport protein 20 homolog isoform 2	568.688	221.84	9.09567	7.76253	682.633	603.97	583.696	404.456	249.199	279.021	171.27	187.869	9.08176	9.1366	9.11045	9.05385	7.75561	7.8494	7.73316	7.71192
ASHGA5P016807	5.1355e-09	4.38e-07	3.10798	up	protein_coding	NM_001146051	CCDS54046.1	HSDL1	RefSeq	3503	chr16	-	84155743	84178800		GAAGTTGCAGTATTTCACTCAGCTGTCCGAGGACAAGCTCTGGGACATCATAAATGTGAA	83693	Hs.555992	GO:0000166|GO:0005739|GO:0016491	inactive hydroxysteroid dehydrogenase-like protein 1 isoform b	569.566	179.114	9.09385	7.45787	718.184	575.405	579.025	405.65	214.566	209.396	138.589	153.903	9.14879	9.06985	9.09849	9.05829	7.53842	7.43694	7.4228	7.43334
ASHGA5P015195	7.00976e-08	1.847e-06	4.64842	up	protein_coding	NM_024793	CCDS45398.1	CLUAP1	RefSeq	2221	chr16	+	3559893	3589051	NM_015041	AGACTCCGATGACAATGAGGACTCGGAGGAGAGTGAAATTGACATGGAAGATGATGATGA	23059	Hs.155995	GO:0005515|GO:0005634	clusterin-associated protein 1 isoform 2	570.932	119.377	9.09219	6.87545	720.284	608.982	556.456	398.005	125.354	150.785	87.3161	114.051	9.15432	9.14721	9.03965	9.0276	6.77199	6.96888	6.76487	6.99608
ASHGA5P045432	1.134e-10	4.4e-08	4.62929	up	protein_coding	NM_001009936	CCDS35117.1	PHF19	RefSeq	1001	chr9	-	123631852	123639606		TCCCATCACAGAGTCTGAGCTCCAAGCAGAAGGGCCACACCTGGGCTTTGGAGACAGATA	26147	Hs.460124	GO:0005634|GO:0006351|GO:0006355|GO:0008270	PHD finger protein 19 isoform b	571.159	120.4	9.10076	6.88997	706.226	589.953	579.454	409.002	139.02	146.456	94.1303	101.993	9.1253	9.10592	9.10116	9.07065	6.92134	6.92842	6.87152	6.8386
ASHGA5P033660	3.70233e-08	1.27e-06	3.00769	up	protein_coding	NM_001044369	CCDS42445.2	FAM69C	RefSeq	2048	chr18	-	72102962	72124503		ATCAGTGACATCGCACTCAGCTTCTTGGACATGGTGAACCATTTTGACAGTGACTTTTCC	125704	Hs.371690	GO:0005789|GO:0016021	protein FAM69C	572.096	187.217	9.11357	7.52492	669.337	591.452	596.145	431.451	226.191	214.36	153.171	155.148	9.05317	9.11018	9.14396	9.14699	7.61435	7.47124	7.56899	7.44508
ASHGA5P009519	8.65742e-07	8.962e-06	2.24766	up	protein_coding	NM_213636	CCDS4424.1	PDLIM7	RefSeq	1005	chr5	-	176917246	176924602		TGAAGAAATCAAGGGAAAAGTATGTCCTGGAGCTGCAGAGCCCACGCTACACCCGCCTCC	9260	Hs.533040	GO:0001503|GO:0001725|GO:0001726|GO:0005515|GO:0005737|GO:0005925|GO:0006898|GO:0007275|GO:0008270|GO:0015629|GO:0030036|GO:0030054|GO:0030154|GO:0045669	PDZ and LIM domain protein 7 isoform 4	572.414	247.494	9.11545	7.94703	671.224	586.706	593.611	438.116	272.938	275.055	211.253	230.73	9.0576	9.09762	9.13525	9.17135	7.89001	7.83166	8.04379	8.02266
ASHGA5P054832	1.42589e-05	6.7761e-05	2.00469	up	protein_coding	NM_001143984	CCDS44593.1	PTPMT1	RefSeq	2568	chr11	+	47586981	47595013		ACCTCTTTGCCTCGGCAGCTGGTACAGGACGAGAACGTGCGCGGGGTGATCACCATGAAC	114971	Hs.728160	GO:0004439|GO:0004725|GO:0005739|GO:0005743|GO:0006470|GO:0008138|GO:0008962|GO:0032049|GO:0046855	protein-tyrosine phosphatase mitochondrial 1 isoform 2	573.92	279.884	9.10049	8.09711	735.575	568.143	601.515	390.449	349.055	336.474	217.439	216.567	9.19437	9.0516	9.15555	9.00044	8.24488	8.12575	8.08573	7.93207
ASHGA5P026552	5.0508e-09	4.38e-07	6.05559	up	protein_coding	NM_012308	CCDS44657.1	KDM2A	RefSeq	7393	chr11	+	66886739	67025550	NR_027473	TCAGCGGGGTGGCTTGAGAGATCCTCTGATTTTCAAGAATTCTGATGGACTCGGAATAAA	22992	Hs.124147	GO:0000790|GO:0005654|GO:0006351|GO:0006355|GO:0008270|GO:0016702|GO:0045322|GO:0051864|GO:0070544	lysine-specific demethylase 2A isoform a	575.22	93.6176	9.11834	6.52008	680.535	604.635	585.488	430.223	111.209	116.812	67.0119	79.4376	9.07739	9.13884	9.11478	9.14236	6.59866	6.60754	6.39281	6.48129
ASHGA5P002558	2.68622e-08	1.05e-06	3.67635	up	protein_coding	ENST00000260983	CCDS33354.1	HECW2	GENCODE	6926	chr2	-	197063976	197457335		ACATTGTCAGATCTTAGGGCAGTTGGGCTAAAGAAAGGGATGTTCTTCAATCCTGACCCT	57520	Hs.654742	GO:0006464|GO:0042787|GO:0005634|GO:0005737|GO:0005622|GO:0005515|GO:0004842|GO:0016881	HECT, C2 and WW domain containing E3 ubiquitin protein ligase 2 [Source:HGNC Symbol;Acc:29853]	575.295	152.598	9.10802	7.22975	733.96	585.189	578.697	403.334	187.77	173.436	119.221	129.965	9.18905	9.09502	9.09741	9.05061	7.35302	7.1697	7.21069	7.18557
ASHGA5P001295	5.10959e-08	1.528e-06	87.9919	up	protein_coding	ENST00000226444	CCDS3531.1	SULT1E1	GENCODE	1780	chr4	-	70706929	70725870		CAAGGACAGGTTCCTTATGGTTCCTGGTATAAACATGTAAAATCTTGGTGGGAAAAGGGA	6783	Hs.479898	GO:0044281|GO:0007565|GO:0008210|GO:0006805|GO:0008202|GO:0050427|GO:0051923|GO:0005634|GO:0005737|GO:0005829|GO:0031965|GO:0008146|GO:0005496|GO:0004304|GO:0050294|GO:0047894	sulfotransferase family 1E, estrogen-preferring, member 1 [Source:HGNC Symbol;Acc:11377]	575.656	6.46402	9.1169	2.6576	655.356	604.449	627.511	415.307	5	10.1378	5	5.71823	9.0239	9.13803	9.21249	9.09317	2.32306	3.11645	2.36146	2.82943
ASHGA5P009019	2.53677e-07	3.986e-06	2.3132	up	protein_coding	NM_002482	CCDS524.1	NASP	RefSeq	3301	chr1	+	46049659	46084578	NM_152298	TCCTGCTCCTTCTACATCTGCAGATAAAGTGGAGAGTCTGGATGTGGATAGTGAAGCTAA	4678	Hs.319334	GO:0001824|GO:0005634|GO:0005737|GO:0006260|GO:0007049|GO:0008283|GO:0015031|GO:0042393|GO:0043486|GO:0051879	nuclear autoantigenic sperm protein isoform 2	576.247	244.541	9.1127	7.9028	717.697	591.957	584.071	411.263	300.392	290.783	185.299	201.691	9.1476	9.11257	9.11179	9.07883	8.02759	7.91238	7.85113	7.82012
ASHGA5P033836	2.05929e-05	8.9889e-05	2.00576	up	protein_coding	NM_002647	CCDS11920.1	PIK3C3	RefSeq	3083	chr18	+	39535198	39661446		TGTTAATTGGGATCTACCTCAAGAGGCCAAACAGGCCTTGGAACTTCTGGGAAAATGGAA	5289	Hs.464971	GO:0000045|GO:0000910|GO:0004672|GO:0005515|GO:0005524|GO:0005770|GO:0005829|GO:0006644|GO:0006661|GO:0007032|GO:0007049|GO:0008286|GO:0016303|GO:0030496|GO:0036092|GO:0036092|GO:0043201|GO:0044281|GO:0045022|GO:0045087|GO:0048015|GO:0050708	phosphatidylinositol 3-kinase catalytic subunit type 3	576.664	280.257	9.1175	8.11335	662.592	636.987	596.02	411.054	344.452	309.954	245.676	220.947	9.03802	9.21044	9.14322	9.07829	8.22435	8.01053	8.25817	7.96034
ASHGA5P050743	8.34992e-07	8.725e-06	3.10611	up	protein_coding	NM_007358	CCDS742.1	MTF2	RefSeq	4144	chr1	+	93544791	93604638	NM_001164392	GTCTTTACAGGATGGACATAAAGCCAAAAAGCCAGCATGTAAATTTGAAGAGGGTCAGGA	22823	Hs.731818	GO:0003677|GO:0005634|GO:0005737|GO:0008270	metal-response element-binding transcription factor 2 isoform a	576.686	184.036	9.12836	7.49324	638.184	585.722	627.042	455.798	222.343	219.214	150.7	143.888	8.98734	9.09531	9.21118	9.21959	7.59218	7.4998	7.54902	7.33198
ASHGA5P033533	1.09365e-06	1.0446e-05	2.22951	up	protein_coding	NM_005406	CCDS11870.2	ROCK1	RefSeq	6650	chr18	-	18529702	18691812		TGAAAAAATGGACAACCTGCTGCGGGATCCCAAATCGGAAGTGAATTCGGATTGTTTGCT	6093	Hs.306307	GO:0000139|GO:0000910|GO:0003383|GO:0004672|GO:0004674|GO:0005515|GO:0005524|GO:0005543|GO:0005814|GO:0005829|GO:0006468|GO:0006915|GO:0006921|GO:0006939|GO:0007159|GO:0007165|GO:0007266|GO:0007411|GO:0016525|GO:0017049|GO:0022614|GO:0030036|GO:0030155|GO:0032059|GO:0032060|GO:0032956|GO:0043524|GO:0045616|GO:0046872|GO:0050900|GO:0050901|GO:0051492|GO:0051893|GO:2000114|GO:2000145	rho-associated protein kinase 1	578.266	254.315	9.12057	7.96384	689.811	614.296	590.335	418.621	320.026	286.935	202.538	207.76	9.09502	9.15733	9.12751	9.10242	8.11711	7.89184	7.98159	7.86483
ASHGA5P034107	1.17486e-06	1.0994e-05	10.0917	up	protein_coding	NM_021267	CCDS46020.1	CERS1	RefSeq	2558	chr19	-	18979360	19006953		TCTTTGACAACAGCGACAACGTGGTGCTGCGGCAGTATGAGGACATGGTGGTGGACGAGT	10715	Hs.412355	GO:0000139|GO:0003674|GO:0005789|GO:0006644|GO:0006665|GO:0016021|GO:0030148|GO:0043231|GO:0044281|GO:0046513|GO:0050291	ceramide synthase 1 isoform 1	581.009	55.5833	9.12319	5.78809	726.937	576.142	613.421	407.535	62.2314	59.3884	61.3336	39.3799	9.17202	9.07126	9.18427	9.06521	5.75864	5.63399	6.26525	5.49448
ASHGA5P052070	9.79342e-07	9.685e-06	4.38259	up	protein_coding	ENST00000427266	CCDS47132.1	LARP1B	GENCODE	1819	chr4	+	128982502	129043507		AGCCATAAAGGTAATTGTTTCTGGCCAACATCTTTCTACTGATGCTTTGTTTTGATTGTA	55132	Hs.657067	GO:0030529|GO:0003676	La ribonucleoprotein domain family, member 1B [Source:HGNC Symbol;Acc:24704]	581.73	128.929	9.12785	6.99607	752.552	606.843	530.585	436.941	160.222	132.198	115.573	107.722	9.22959	9.14322	8.97133	9.16727	7.12089	6.77935	7.16716	6.91687
ASHGA5P002728	3.53043e-08	1.235e-06	2.9086	up	protein_coding	NM_031216	CCDS45832.1	SEH1L	RefSeq	3513	chr18	+	12947982	12987536		TTCTGCTGGCAGAAAGCACAGCTGAGTACAAGCTAACTGGAGTAACTTTGCTGTTTTGCT	81929	Hs.301048	GO:0000087|GO:0000236|GO:0000278|GO:0000776|GO:0000777|GO:0005635|GO:0005829|GO:0005975|GO:0006999|GO:0007080|GO:0008645|GO:0010827|GO:0015031|GO:0015758|GO:0016032|GO:0019221|GO:0031080|GO:0031080|GO:0044281|GO:0051028|GO:0051301|GO:0051315|GO:0055085	nucleoporin SEH1 isoform 2	582.71	197.223	9.13352	7.5932	677.913	632.038	601.934	418.955	238.142	231.041	149.656	170.055	9.07265	9.20167	9.1564	9.10338	7.6892	7.57664	7.53604	7.5709
ASHGA5P004290	3.93957e-06	2.611e-05	2.49566	up	protein_coding	NM_001136025	CCDS14568.1	PLS3	RefSeq	3327	chrX	+	114827818	114885179	NM_005032	GACGAATTTGTTTATATTTTTCAAGAGGTAAAAAGTAGTGATATTGCCAAGACCTTCCGC	5358	Hs.496622	GO:0003779|GO:0005509|GO:0005737	plastin-3 isoform 1	584.843	231.524	9.14682	7.8274	667.636	582.958	624.138	464.638	291.529	261.073	190.673	182.822	9.04929	9.08853	9.2039	9.24556	7.9832	7.75608	7.8944	7.67592
ASHGA5P051717	1.41998e-07	2.826e-06	2.11185	up	protein_coding	NM_005067	CCDS3152.1	SIAH2	RefSeq	2632	chr3	-	150458909	150481263		AGCATTACCACCCTTCAGGGAGAAGACATCGTCTTTCTAGCTACAGACATTAACTTGCCA	6478	Hs.477959	GO:0003714|GO:0004842|GO:0005515|GO:0005634|GO:0005737|GO:0005829|GO:0005829|GO:0006511|GO:0007049|GO:0007264|GO:0007411|GO:0008270|GO:0043066|GO:0043154|GO:0044257|GO:0090090|GO:2001237	E3 ubiquitin-protein ligase SIAH2	585.41	271.413	9.14917	8.07066	683.117	590.829	602.959	464.734	300.479	327.374	216.052	241.746	9.08315	9.10894	9.15851	9.24609	8.0283	8.08684	8.07516	8.09235
ASHGA5P001848	1.10522e-06	1.0522e-05	3.08957	up	protein_coding	ENST00000246802	CCDS12705.1	GLTSCR2	GENCODE	1522	chr19	+	48248792	48260323		AAGGAAAAAGGGCTGACAAAGAAGAGAACCAAAGTCCAGAAGAAGTCACTGCTTCTCAAG	29997	Hs.421907	GO:0008150|GO:0005622|GO:0005730|GO:0043231|GO:0003674	glioma tumor suppressor candidate region gene 2 [Source:HGNC Symbol;Acc:4333]	585.913	186.017	9.15204	7.52464	621.708	643.131	615.709	463.103	214.882	208.587	161.801	158.798	8.95392	9.22389	9.1889	9.24146	7.54174	7.42956	7.65209	7.47516
ASHGA5P015348	1.3385e-06	1.2132e-05	2.03055	up	protein_coding	NM_022374	CCDS1795.1	ATL2	RefSeq	3444	chr2	-	38522028	38604432		ATGGGAACAGGTGTTTTCCAAACTGTTTGAAGTTACTAGACGTCGAATGGTTCACCGTGC	64225	Hs.727652	GO:0003924|GO:0005515|GO:0005525|GO:0005783|GO:0005789|GO:0006184|GO:0006888|GO:0007029|GO:0007030|GO:0016021|GO:0042802|GO:0051260	atlastin-2 isoform 1	585.95	283.167	9.14246	8.1206	659.677	646.431	608.978	428.714	320.015	353.259	209.347	250.047	9.03308	9.22917	9.17236	9.13525	8.11688	8.19451	8.03056	8.14044
ASHGA5P005834	8.7815e-09	5.57e-07	5.94421	up	protein_coding	NM_003747	CCDS5974.1	TNKS	RefSeq	9599	chr8	+	9413444	9639856		AAGAGCCCATAATGATGTCATGGAAGTTCTGCATAAGCATGGCGCCAAGATGAATGCACT	8658	Hs.370267	GO:0000139|GO:0000209|GO:0000242|GO:0000775|GO:0000781|GO:0000784|GO:0003950|GO:0005515|GO:0005643|GO:0005794|GO:0006471|GO:0007052|GO:0007067|GO:0008270|GO:0015031|GO:0016055|GO:0018105|GO:0018107|GO:0031965|GO:0032210|GO:0032212|GO:0032212|GO:0043392|GO:0045944|GO:0051028|GO:0051225|GO:0051301|GO:0070198|GO:0070212|GO:0070213|GO:0090263	tankyrase-1	586.216	96.1641	9.13523	6.56374	698.645	626.546	615.852	403.821	116.447	113.548	69.3243	85.3375	9.11257	9.1875	9.18924	9.0516	6.66831	6.56745	6.43768	6.58153
ASHGA5P032060	4.17624e-07	5.504e-06	4.54921	up	protein_coding	NM_006761	CCDS11001.1	YWHAE	RefSeq	1827	chr17	-	1247833	1303556	NR_024058	AGGACGTGGAAGACGAAAATCAGTGAGACATAAGCCAACAAGAGAAACCATCTCTGACCA	7531	Hs.513851	GO:0000086|GO:0000278|GO:0001764|GO:0005515|GO:0005739|GO:0005829|GO:0005871|GO:0006605|GO:0006915|GO:0008624|GO:0019048|GO:0019899|GO:0019904|GO:0021766|GO:0021987|GO:0033267|GO:0035308|GO:0035329|GO:0035556|GO:0042470|GO:0042826|GO:0048011|GO:0050815|GO:0051219	14-3-3 protein epsilon	586.57	126.091	9.15785	6.97223	619.957	596.694	634.802	494.825	143.553	138.881	108.462	113.466	8.94867	9.12194	9.22959	9.33119	6.96641	6.85357	7.08005	6.9889
ASHGA5P034541	1.9448e-07	3.368e-06	5.06792	up	protein_coding	NM_182515	CCDS54239.1	ZNF714	RefSeq	8808	chr19	+	21264952	21307883		ATTTACAGTTAAGAAAAGGCTCCGCAAATGTGGTTGAGTGTAAGGTGTACAAAAAAGGTT	148206	Hs.729186	GO:0003677|GO:0005634|GO:0006351|GO:0006355|GO:0008270	zinc finger protein 714	586.722	113.887	9.13359	6.79219	693.555	624.6	630.288	398.447	148.579	131.028	80.5417	95.3978	9.10338	9.18298	9.2184	9.02958	7.01294	6.76669	6.64707	6.74207
ASHGA5P028389	2.31019e-07	3.779e-06	3.24829	up	protein_coding	ENST00000539839	CCDS9267.1	FZD10	GENCODE	3282	chr12	+	130647003	130650285		CAGGAAAGAGTGGTTTCTGCGTGTGTATATTTGTAATATATGATATTTTTCATGCTCCAC	11211	Hs.733275		frizzled family receptor 10 [Source:HGNC Symbol;Acc:4039]	588.505	177.151	9.14782	7.44814	690.002	639.728	599.162	425.127	208.277	202.379	155.698	142.252	9.09586	9.21858	9.15154	9.1253	7.49627	7.38835	7.59267	7.31528
ASHGA5P030641	6.8263e-06	3.9416e-05	2.05687	up	protein_coding	ENST00000368090	CCDS1192.1	PIGM	GENCODE	4322	chr1	-	159997461	160001783		GGCAGGTGTTTCTTAAAGGGATGCAAAAGATATTTTGCACTTTGTATGTTCCAAAACATT	93183	Hs.552810	GO:0044267|GO:0006506|GO:0043687|GO:0006501|GO:0016254|GO:0016021|GO:0005789|GO:0016758|GO:0000030	phosphatidylinositol glycan anchor biosynthesis, class M [Source:HGNC Symbol;Acc:18858]	592.197	282.319	9.16518	8.12473	651.682	611.896	634.72	470.492	348.877	311.79	220.541	248.066	9.01582	9.15212	9.22917	9.26363	8.24364	8.01858	8.10651	8.13021
ASHGA5P051855	1.3932e-08	7.31e-07	3.51771	up	protein_coding	ENST00000334859	CCDS3330.1	LRCH3	GENCODE	2258	chr3	+	197518144	197598456		ACCAGCTGTAGTAAGTTGATAATCCTAAAAAGCCTTGGCTATTCATCAGACATTTGTTAA	84859	Hs.518414	GO:0005576|GO:0005515	leucine-rich repeats and calponin homology (CH) domain containing 3 [Source:HGNC Symbol;Acc:28637]	592.335	164.888	9.16383	7.34919	683.658	629.833	593.841	462.009	179.128	198.536	129.237	152.653	9.084	9.1964	9.13634	9.23857	7.28734	7.36398	7.32531	7.42014
ASHGA5P036312	9.57521e-07	9.558e-06	2.37306	up	protein_coding	NM_006559	CCDS350.1	KHDRBS1	RefSeq	2685	chr1	+	32479490	32509472		TCAAAAGACTGCAGGAAGAGACTGGTGCAAAGATCTCTGTATTGGGAAAGGGCTCAATGA	10657	Hs.445893	GO:0000086|GO:0003677|GO:0003723|GO:0005070|GO:0005515|GO:0005634|GO:0006351|GO:0006397|GO:0007050|GO:0007165|GO:0007166|GO:0008283|GO:0016020|GO:0017124|GO:0045892|GO:0046831	KH domain-containing, RNA-binding, signal transduction-associated protein 1	593.19	245.967	9.16031	7.91356	713.773	619.317	599.539	440.132	311.06	278.509	195.327	198.971	9.14003	9.16876	9.15265	9.1798	8.07904	7.84732	7.92765	7.80024
ASHGA5P007849	4.03855e-07	5.373e-06	3.21224	up	protein_coding	NM_207521	CCDS1852.1	RTN4	RefSeq	4129	chr2	-	55199326	55276326	NM_020532	TGTGATACGCTCCTCTGCAGAAAATATGGACTTGAAGGAGCAGCCAGGTAACACTATTTC	57142	Hs.429581	GO:0001525|GO:0005515|GO:0005635|GO:0005783|GO:0005886|GO:0006915|GO:0007413|GO:0007568|GO:0014823|GO:0021553|GO:0021801|GO:0030176|GO:0030308|GO:0030334|GO:0030517|GO:0032403|GO:0033603|GO:0042981|GO:0043005|GO:0043025|GO:0043209|GO:0043234|GO:0045665|GO:0045687|GO:0048011|GO:0048679|GO:0048709|GO:0050770|GO:0050771|GO:0051930|GO:0060317|GO:0070571|GO:0071786|GO:2000172	reticulon-4 isoform E	595.919	183.607	9.16555	7.48197	663.746	645.692	644.082	430.156	225.351	221.891	141.048	146.136	9.04169	9.22728	9.25115	9.14209	7.61011	7.51823	7.44486	7.35469
ASHGA5P015693	1.03266e-05	5.3452e-05	2.33037	up	protein_coding	NM_001142279	CCDS45047.1	RNASEH2B	RefSeq	1685	chr13	+	51483813	51544596		TCCATCAAAGATGGCAGCACAAAGACAGAAAAGGGGCAAGTGATGGTGGTGGCTCCACGC	79621	Hs.306291	GO:0005634|GO:0005730|GO:0006401|GO:0032299	ribonuclease H2 subunit B isoform 2	596.479	251.136	9.15638	7.93582	772.811	636.602	560.492	416.01	325.33	288.649	194.667	195.896	9.2674	9.20994	9.05317	9.09502	8.14113	7.90188	7.92353	7.77675
ASHGA5P015690	2.21407e-05	9.5036e-05	2.05463	up	protein_coding	NM_001135823	CCDS44850.1	SSPN	RefSeq	4364	chr12	+	26348268	26387708		TTTGGAGGCTCGGTCTGCTTAGTGGCCTATCTTGGCTTGTTTATGCTTTGTGTCTCATAT	8082	Hs.183428	GO:0005887|GO:0006936|GO:0007155|GO:0016010|GO:0030054|GO:0030133|GO:0042383|GO:0045211	sarcospan isoform 2	597.681	288.376	9.16699	8.12811	689.557	632.081	645.641	423.445	363.545	359.603	202.534	227.823	9.09432	9.20202	9.25403	9.11758	8.30229	8.22369	7.98141	8.00504
ASHGA5P003609	1.64381e-06	1.4045e-05	3.31841	up	protein_coding	NM_024319	CCDS1566.1	C1orf35	RefSeq	1307	chr1	-	228288427	228291022		AGGAGGAAGCCGCGGGCGGAGGATCAGACGGAAAGCAGTTGTGAGAGCCACAGGAAAAGC	79169	Hs.726193		multiple myeloma tumor-associated protein 2	598.24	177.884	9.15597	7.42548	699.803	656.897	640.824	395.437	219.87	223.895	123.738	144.034	9.11461	9.24653	9.24461	9.01812	7.57664	7.5299	7.26176	7.33361
ASHGA5P011158	0.000125614	0.000377151	2.29932	up	protein_coding	NM_138727	CCDS849.1	ST7L	RefSeq	4501	chr1	-	113066140	113162040		TTGAGGCTGTGTGAGAATTTGGCAGCGGGGACCTCTTCATTGATATCAGGACTAATATTT	54879	Hs.201921	GO:0016021|GO:0030308	suppressor of tumorigenicity 7 protein-like isoform 2	598.443	258.936	9.16544	7.96423	709.116	631.496	636.603	416.558	349.55	302.616	209.759	173.819	9.12982	9.20079	9.23399	9.09715	8.24683	7.97429	8.03347	7.60232
ASHGA5P050077	2.17481e-06	1.708e-05	2.84931	up	protein_coding	NM_005968	CCDS12203.1	HNRNPM	RefSeq	2547	chr19	+	8509802	8554002		AATGAGATTATCCATGCATTACAGGCTGGAAGACTTGGAAGCACAGTATTTGTAGCAAAT	4670	Hs.465808	GO:0000166|GO:0000380|GO:0000398|GO:0000398|GO:0003723|GO:0005515|GO:0005634|GO:0005654|GO:0005654|GO:0005681|GO:0005730|GO:0005887|GO:0008380|GO:0010467|GO:0016363|GO:0019904|GO:0042382|GO:0071013	heterogeneous nuclear ribonucleoprotein M isoform a	598.473	205.057	9.15668	7.64607	730.628	642.964	623.52	396.779	265.663	229.518	160.625	164.42	9.17867	9.22303	9.20267	9.02233	7.85191	7.56738	7.64127	7.5237
ASHGA5P018921	9.78447e-07	9.684e-06	2.31098	up	protein_coding	NM_002958		RYK	RefSeq	2933	chr3	-	133875977	133969586		CCTATCACCAGTTATCCTACCTTGCGGATAGAGAAGAACGACTTGAGAAGTGTCACTCTT	6259	Hs.654562	GO:0004713|GO:0004714|GO:0004888|GO:0005109|GO:0005515|GO:0005524|GO:0005634|GO:0005737|GO:0005887|GO:0006468|GO:0007165|GO:0007411|GO:0016020|GO:0016021|GO:0016055|GO:0017147|GO:0022038|GO:0030182|GO:0031175|GO:0042813|GO:0043410|GO:0048705|GO:0048843|GO:0050919|GO:0071679	tyrosine-protein kinase RYK isoform 2 precursor	598.904	254.053	9.18008	7.97158	687.939	602.676	626.444	478.558	294.538	296.605	215.723	209.347	9.09086	9.13329	9.21016	9.28602	7.99797	7.94042	8.07227	7.87566
ASHGA5P012141	4.42799e-07	5.705e-06	5.01517	up	protein_coding	NM_001172303	CCDS53502.1	MASTL	RefSeq	3626	chr10	+	27443752	27475848	ENST00000375946	AGGGCCCATGGTCCTGCGGTAGACTGGTGGGCACTTGGAGTTTGCTTGTTTGAATTTCTA	84930	Hs.276905	GO:0000086|GO:0004674|GO:0005524|GO:0005634|GO:0005813|GO:0006974|GO:0007067|GO:0016301|GO:0032154|GO:0034048|GO:0051301|GO:0051721|GO:0051726	serine/threonine-protein kinase greatwall isoform 1	601.355	118.882	9.16815	6.84185	733.703	637.383	629.845	404.488	152.285	148.931	83.3719	90.9404	9.18797	9.21283	9.21762	9.05417	7.04767	6.95255	6.6944	6.67277
ASHGA5P005030	2.01091e-06	1.621e-05	2.07719	up	protein_coding	NM_014268	CCDS11910.1	MAPRE2	RefSeq	4279	chr18	+	32621323	32723432		GTTCCTACAGTTGGGGAATGGCGGTCAATGTGTATTCTACCTCGATAACCCAAGAGACTA	10982	Hs.532824	GO:0005737|GO:0005874|GO:0007067|GO:0007165|GO:0008017|GO:0008283|GO:0015630|GO:0051301	microtubule-associated protein RP/EB family member 2 isoform 1	602.004	281.701	9.18283	8.12819	678.144	671.841	601.62	456.409	306.813	330.879	221.602	267.51	9.07362	9.27845	9.15605	9.22318	8.05632	8.10146	8.11462	8.24035
ASHGA5P050303	2.61951e-06	1.9404e-05	2.10832	up	protein_coding	NM_001145434	CCDS46164.1	ZNF880	RefSeq	2285	chr19	+	52873169	52889046		AATGAATGTGGCAAAGCATTTAGAGACTGTTCAGGCCTTACTGCCCATCTACTAATTCAC	400713	Hs.502314	GO:0003676|GO:0005622|GO:0006355|GO:0008270	zinc finger protein 880	602.668	278.845	9.18762	8.11152	659.512	624.551	660.132	466.477	320.559	319.336	234.103	241.383	9.03293	9.18259	9.28324	9.25172	8.11926	8.04831	8.18974	8.08878
ASHGA5P001709	1.38071e-06	1.2386e-05	2.03386	up	protein_coding	NM_020485	CCDS30635.1	RHCE	RefSeq	1618	chr1	-	25688739	25747363	NM_138617	GTGCCTGCCGGTGTGTTGTAACCGAGTGCTGGGGATTCACCACATCTCCGTCATGCACTC	6006	Hs.523054	GO:0005887|GO:0008519	blood group Rh(CE) polypeptide isoform 1	603.162	290.343	9.17773	8.15351	710.177	627.3	649.253	425.918	351.519	353.394	217.757	238.7	9.13378	9.18905	9.26135	9.12675	8.2577	8.19478	8.08907	8.07248
ASHGA5P010215	1.91857e-08	8.86e-07	2.53384	up	protein_coding	NM_001469	CCDS14021.1	XRCC6	RefSeq	2156	chr22	+	42017294	42060052		TGCGCCAAAGTGAGCAGTAGCCAACATGTCAGGGTGGGAGTCATATTACAAAACCGAGGG	2547	Hs.292493	GO:0000723|GO:0000783|GO:0003677|GO:0003690|GO:0003691|GO:0004003|GO:0005515|GO:0005524|GO:0005634|GO:0005654|GO:0005667|GO:0005737|GO:0005958|GO:0006266|GO:0006281|GO:0006302|GO:0006303|GO:0006303|GO:0006351|GO:0008022|GO:0010212|GO:0016020|GO:0016032|GO:0033151|GO:0043564|GO:0044212|GO:0045892|GO:0045893|GO:0045893|GO:0045944|GO:0050769|GO:0051575|GO:0070419	X-ray repair cross-complementing protein 6	607.201	234.029	9.18811	7.84678	726.077	650.877	620.004	431.844	278.974	271.495	178.805	206.841	9.16981	9.23669	9.19693	9.149	7.92396	7.80926	7.79702	7.85688
ASHGA5P013596	1.9901e-09	2.4e-07	21.4306	up	protein_coding	NM_001161580	CCDS54592.1	POC1A	RefSeq	2069	chr3	-	52109248	52188706		GGGGAATCTGACAGTCTCCATTCTGGAGCAGCGGTTGACACTGACAGAAGACAAGCTGAA	25886	Hs.476306	GO:0005737|GO:0005813|GO:0005814|GO:0005932	POC1 centriolar protein homolog A isoform 2	607.519	27.2681	9.18914	4.76754	743.271	628.586	629.027	429.193	33.0047	34.523	18.1457	23.3992	9.21118	9.1922	9.21517	9.13803	4.8614	4.88334	4.55178	4.77364
ASHGA5P005518	2.17326e-07	3.63e-06	3.53816	up	protein_coding	NM_198719	CCDS657.1	PTGER3	RefSeq	2353	chr1	-	71436463	71513491		ATTTGGAAAGATAATGAAAGAACGGAGTTGGACATTTTATTGCAATTCCTGCTTCCCTGA	5733	Hs.445000	GO:0004879|GO:0004957|GO:0005635|GO:0005886|GO:0005887|GO:0006351|GO:0007186|GO:0008219|GO:0016021|GO:0030522|GO:0031622	prostaglandin E2 receptor EP3 subtype isoform 4	607.759	167.927	9.19391	7.37091	702.31	634.377	654.849	439.501	204.119	183.537	145.228	138.825	9.12006	9.20669	9.27154	9.17734	7.46875	7.24525	7.48893	7.2807
ASHGA5P043312	1.72548e-07	3.134e-06	21.1852	up	protein_coding	NM_001136002	CCDS47694.1	TMEM229A	RefSeq	2569	chr7	-	123670969	123673523		GGAACTTCAAGGGCAGAAACATTACCTTTGAATAAAATGAACCTGAATGTTCACTCTAAT	730130	Hs.450249	GO:0003700|GO:0016021|GO:0042025	transmembrane protein 229A	608.092	27.3059	9.20605	4.80107	676.159	620.603	632.854	502.753	33.0064	24.9687	28.0985	23.15	9.06862	9.17383	9.22425	9.35751	4.86148	4.42374	5.16106	4.758
ASHGA5P050134	2.8889e-05	0.000117138	2.40728	up	protein_coding	NM_000980	CCDS12367.1	RPL18A	RefSeq	671	chr19	+	17970686	17974133		GAGGACACTTCCTTTTGCGGGTGGCGGCGAACGCGGAGAGCACGCCATGAAGGCCTCGGG	6142	Hs.337766	GO:0000184|GO:0003723|GO:0003735|GO:0005829|GO:0006412|GO:0006412|GO:0006413|GO:0006414|GO:0006415|GO:0006614|GO:0010467|GO:0016032|GO:0016070|GO:0016071|GO:0019058|GO:0019083|GO:0022625|GO:0044267	60S ribosomal protein L18a	608.187	248.778	9.17332	7.90592	725.518	680.807	639.579	386.845	309.76	317.038	166.798	201.518	9.1684	9.29427	9.24146	8.98916	8.07283	8.03841	7.69384	7.81859
ASHGA5P011376	5.58443e-06	3.3874e-05	3.51273	up	protein_coding	NM_005012	CCDS626.1	ROR1	RefSeq	5871	chr1	+	64239689	64647179		TAAACCCAAGAGCAAGGCTAAAGAGCTACCTCTTTCTGCTGTACGCTTTATGGAAGAATT	4919	Hs.654491	GO:0004714|GO:0005515|GO:0005524|GO:0005737|GO:0005886|GO:0005887|GO:0007169|GO:0017147	tyrosine-protein kinase transmembrane receptor ROR1 isoform 1 precursor	608.82	169.336	9.21179	7.39919	669.547	587.06	632.902	545.772	181.348	182.494	152.285	161.217	9.05417	9.09898	9.22449	9.46951	7.30267	7.23651	7.56254	7.49506
ASHGA5P006359	7.1667e-07	7.839e-06	3.48474	up	protein_coding	NM_147190	CCDS8801.1	CERS5	RefSeq	1986	chr12	-	50523580	50561097		TAATTGCACGGATTGCTTTGAAAGCCTTGATCAGGGGAAAGGTATCGAAGGATGATCGCA	91012	Hs.270525	GO:0003700|GO:0005789|GO:0006644|GO:0006665|GO:0016021|GO:0030148|GO:0031965|GO:0043565|GO:0044281|GO:0046513|GO:0050291	ceramide synthase 5	611.747	173.454	9.19621	7.39516	672.886	680.78	666.217	427.103	204.156	222.623	123.841	143.196	9.06191	9.29414	9.29825	9.13054	7.46922	7.52334	7.26377	7.32431
ASHGA5P050302	4.22929e-07	5.549e-06	2.86744	up	protein_coding	ENST00000439461	CCDS46163.1	ZNF766	GENCODE	2975	chr19	+	52772823	52795976		CATGTGTGTGGTAAGGTCTTTAGGCACAGTTCATGGTTTGTACAGCATCAGAGAAGTGTT	90321	Hs.439662	GO:0006351|GO:0006355|GO:0005634|GO:0005622|GO:0003677|GO:0008270|GO:0003676	zinc finger protein 766 [Source:HGNC Symbol;Acc:28063]	611.969	210.024	9.19896	7.6792	708.509	659.714	643.722	435.931	255.205	255.908	164.972	164.009	9.12857	9.25208	9.25043	9.16476	7.79119	7.72726	7.67772	7.52062
ASHGA5P006276	5.59652e-06	3.3927e-05	2.57613	up	protein_coding	ENST00000316562	CCDS13071.2	PANK2	GENCODE	2280	chr20	+	3869741	3904502		AAGCGGCCGCTTTTTCCATGGTTTGGACTGGATATCGGTGGAACTCTGGTCAAGCTGGTA	80025	Hs.516859	GO:0044281|GO:0008219|GO:0015937|GO:0006766|GO:0006767|GO:0015939|GO:0009108|GO:0005634|GO:0005737|GO:0005758|GO:0005739|GO:0005524|GO:0004594	pantothenate kinase 2 [Source:HGNC Symbol;Acc:15894]	613.299	233.249	9.18679	7.82158	793.719	650.956	609.84	398.681	294.146	283.537	168.976	186.339	9.30409	9.23725	9.17516	9.03066	7.99592	7.87427	7.71328	7.70287
ASHGA5P008805	2.53079e-08	1.014e-06	3.41346	up	protein_coding	NM_198194	CCDS6831.1	STOM	RefSeq	2703	chr9	-	124101265	124132582		TGTGCATAAAGGTTATTGCAGCCGAAGGAGAAATGAATGCATCCAGGGCTCTGAAAGAAG	2040	Hs.253903	GO:0005737|GO:0005856|GO:0005887|GO:0042470|GO:0045121|GO:0051260	erythrocyte band 7 integral membrane protein isoform b	613.598	177.65	9.20789	7.43666	713.363	645.073	630.006	465.951	211.004	218.715	131.738	149.142	9.13851	9.22607	9.21786	9.24913	7.51549	7.4975	7.34902	7.38461
ASHGA5P046146	1.45436e-07	2.868e-06	4.12976	up	protein_coding	NM_006307	CCDS14245.1	SRPX	RefSeq	1920	chrX	-	38008587	38080177	NM_001170751, NM_001170752	GATCGGGAGACTCACCACTAGAAGACGATGAAGTCGGGTATTCACACCCTAGATATAAAG	8406	Hs.15154	GO:0007155|GO:0009986|GO:0016020	sushi repeat-containing protein SRPX isoform 1 precursor	613.882	145.722	9.21252	7.16647	674.318	645.15	661.742	474.316	178.012	165.211	121.272	118.393	9.06559	9.22633	9.28568	9.2725	7.27664	7.10438	7.23583	7.04902
ASHGA5P032791	8.5123e-09	5.56e-07	4.92736	up	protein_coding	NM_001105520		C17orf100	RefSeq	1560	chr17	+	6555058	6556617		ATAATCTTAGAAAGTGAGAGGAGGTCACTGAAACCTGGCCTGAGGTTTGAAGAAGATGGA	388327	Hs.262480		uncharacterized protein C17orf100	614.596	121.715	9.20924	6.90842	701.425	623.311	677.872	455.776	146.267	140.103	96.8011	103.69	9.11847	9.18045	9.3188	9.21922	6.99164	6.86901	6.91233	6.86071
ASHGA5P006905	2.10706e-08	9.5e-07	2.85484	up	protein_coding	NM_032737	CCDS12090.1	LMNB2	RefSeq	4644	chr19	-	2428162	2456966		ATCTTTTCCACCAACAGGGGGACCCGAGGACCACCTCAAGAGGCTGCTACGTGATGTGAA	84823	Hs.740424	GO:0003674|GO:0005198|GO:0005637|GO:0005638|GO:0005652|GO:0008150	lamin-B2	615.186	210.934	9.21603	7.70262	722.788	638.649	616.374	482.933	231.233	253.598	175.455	183.451	9.15954	9.21517	9.19011	9.29931	7.64672	7.71379	7.76778	7.68219
ASHGA5P013228	9.6742e-07	9.619e-06	2.52709	up	protein_coding	ENST00000391701	CCDS12963.1	ZNF552	GENCODE	2352	chr19	-	58318449	58326281		CCCCGTTCAGGGCACAGTGACTTTTGAAGACGTGGCTGTGAAATTTACCCAGGAGGAATG	79818	Hs.560727	GO:0006351|GO:0006355|GO:0005634|GO:0005622|GO:0003677|GO:0008270|GO:0003676	zinc finger protein 552 [Source:HGNC Symbol;Acc:26135]	616.234	239.48	9.20871	7.87124	692.799	675.317	659.947	436.875	297.845	278.094	178.738	203.242	9.10089	9.28478	9.28276	9.16644	8.01316	7.84563	7.79618	7.82999
[truncated: 895 more rows]

## Sheet: up adult vs fetal
# Fold Change cut-off: 2.0 # P-value cut-off: 0.05 # Condition pairs: foetus_vs_adult # Column A: ProbeName it represents probe name. # Column B: P-value, P-value calculated from unpaired t-test. # Column C: FDR, FDR is calculated from Benjamini Hochberg FDR. # Column D: Fold Change, the absolute ratio (no log scale) of normalized intensities between two conditions. # Column E: Regulation, it dep…
[truncated: 1,449 more rows]

[truncated: 1 more sheets: down adult vs fetal]
